# Supplementary material for: Genetic Analysis of Platelet-Related Genes in Hepatocellular Carcinoma Reveals a Novel Prognostic Signature and Determines PRKCD as the Potential Molecular Bridge
Source: Biol Proced Online. 2022 Dec 3;24:22. doi: 10.1186/s12575-022-00185-9 (PMC9719151; doi:10.1186/s12575-022-00185-9)
Supplement: Supplementary file 13 — Additional file 13: Supplementary file 3. The RNA-seq information of 221 HCC cases in the GSE14520 cohort. [file 12575_2022_185_MOESM13_ESM.xlsx]

## Sheet: Sheet1
ID	GSM362958	GSM362959	GSM362960	GSM362964	GSM362965	GSM362966	GSM362970	GSM362971	GSM362972	GSM362976	GSM362977	GSM362978	GSM362982	GSM362983	GSM362984	GSM362986	GSM362987	GSM362988	GSM362992	GSM362993	GSM362994	GSM363008	GSM363009	GSM363010	GSM363011	GSM363012	GSM363013	GSM363014	GSM363015	GSM363016	GSM363017	GSM363029	GSM363030	GSM363031	GSM363032	GSM363033	GSM363034	GSM363035	GSM363036	GSM363037	GSM363038	GSM363039	GSM363048	GSM363049	GSM363050	GSM363051	GSM363052	GSM363053	GSM363054
DDR1	6.80523	7.56264	7.79591	6.89334	6.54781	7.29176	6.51506	6.81944	5.79314	5.90189	5.59552	6.06219	6.3882	6.23616	6.34426	6.92129	6.63446	7.22861	6.14865	8.64875	6.72771	6.85532	9.2026	10.1719	6.75499	6.00463	7.47164	6.89282	7.71022	5.86966	6.25856	6.81412	8.66033	5.72369	6.6484	6.55525	6.9201	6.59357	5.99975	5.9351	6.24085	6.61626	6.32187	6.23787	8.36449	5.88	6.65544	6.56016	6.57638
RFC2	4.61111	4.25554	4.2009	4.04363	4.64399	4.4185	4.66669	4.03704	4.19854	3.96373	3.95931	4.47712	4.72612	4.96194	4.08922	4.64147	4.5162	4.68585	4.59499	4.60951	4.31635	3.90262	5.56585	4.43348	4.93978	4.95607	4.53559	4.33902	5.67727	4.23917	5.36097	4.66879	4.96094	4.35368	3.68397	4.21868	4.72574	3.9035	4.89063	5.14049	5.72088	4.23824	4.65479	4.74316	4.25056	4.11112	5.32649	5.4168	3.92485
HSPA6	6.78774	3.74696	3.41462	3.71875	4.05384	3.69792	3.86693	4.12072	3.70767	4.57565	4.83785	3.9675	3.83412	3.80785	3.65706	4.21845	3.78865	4.31687	3.41541	3.57633	3.88051	4.14466	4.23555	4.86752	3.65934	4.26087	4.18109	3.72524	3.80196	3.86378	4.09112	4.57502	4.07741	3.9789	3.86044	3.83104	3.9228	3.9155	4.05677	4.01226	3.36712	3.76255	3.79909	3.64684	3.85951	4.36965	5.50539	3.67301	4.00872
PAX8	5.44809	6.0409	5.40969	5.68282	6.36384	5.64866	5.71937	5.7573	6.219	5.95607	6.34786	5.75878	6.1985	5.87623	6.00192	5.58003	6.30928	5.96579	6.08462	5.66334	6.23273	5.12805	5.33644	6.05704	5.36814	5.79558	5.16316	5.31961	5.08104	5.85957	5.43044	4.96275	5.00278	4.96615	5.5618	5.04222	5.3748	5.83566	5.33079	5.15812	5.52024	5.76597	5.16667	5.40823	5.71593	4.95288	5.22506	5.14052	5.21506
GUCA1A	3.24934	3.30224	3.46788	3.3989	3.36251	3.21669	3.291	3.21901	3.18505	3.38074	3.27982	3.37107	3.07203	3.15637	3.19799	3.03206	3.31207	3.22216	3.22931	3.15196	3.18482	3.15378	3.14312	3.22508	3.08011	3.14704	3.20359	3.13493	3.02348	3.13582	3.08433	3.11877	3.06947	3.1397	3.1253	3.15974	3.25602	3.34067	3.29017	3.21696	3.10743	3.17657	2.96277	3.05419	3.15253	3.13903	3.15794	3.18491	3.12687
UBA7	6.26581	6.28678	5.80178	6.45317	5.39842	6.09867	6.44116	6.65404	6.10882	7.02803	6.53946	6.973	5.21754	5.4204	6.43051	6.19364	6.27455	6.22633	5.9412	6.25326	6.49466	6.4144	5.74745	4.87942	5.08475	5.87304	6.21217	5.67269	5.12668	6.8638	6.49393	6.38763	5.68001	6.34803	6.40955	6.00255	5.07139	6.39422	5.70385	5.81315	5.53943	6.00511	5.69953	5.16312	5.83326	5.05353	5.90603	5.82456	5.42841
THRA	3.40556	3.75525	3.49779	3.62103	3.75858	3.48932	3.36663	3.76935	3.67948	3.45237	3.67416	3.46676	3.55086	3.41025	3.85522	3.34491	3.72201	3.5312	3.631	3.55339	3.4597	3.58694	3.51426	3.53726	3.46775	3.4994	3.67504	3.46531	3.47973	3.68248	3.91338	3.2087	3.39395	3.91186	3.77817	3.67531	3.73978	3.79472	3.7891	3.50736	3.52218	3.7028	3.29629	3.67378	3.49463	4.1066	4.04086	3.47006	3.47836
PTPN21	3.36743	3.59172	3.67291	3.57095	3.46109	3.30191	3.25447	3.50608	3.38439	3.5363	3.58098	3.50647	3.47648	3.51058	3.47786	3.33365	3.3604	3.35595	3.34485	3.54892	3.30451	3.58111	3.48777	3.92865	3.79237	3.62405	3.2436	3.71924	3.62002	3.44582	3.45712	3.59176	3.28831	3.5452	3.65471	3.51656	3.64226	3.53562	3.29489	3.58812	3.61562	3.74955	3.56747	3.5483	3.50396	3.57322	3.57251	4.12968	3.58869
CCL5	3.66276	5.14401	4.53056	5.17491	4.97532	4.05931	4.64279	5.93796	4.79858	4.58137	4.21687	4.2332	3.76423	3.38791	7.14915	5.45716	4.13581	3.72361	4.33059	3.84882	3.54114	6.68089	4.61714	4.60583	3.79629	4.56951	5.55571	4.34856	3.98963	3.93163	4.11373	5.76826	3.60488	4.74555	6.24166	5.7719	3.7205	4.88921	3.13956	3.24434	3.11199	3.55023	3.70385	3.81295	4.3586	4.91995	4.42863	3.84065	4.60945
CYP2E1	3.791	8.61154	12.6752	11.7461	10.3044	11.9357	10.1765	12.5025	12.6911	5.59372	3.74344	4.28592	7.13696	12.853	11.1862	12.7033	12.2708	11.7411	8.29056	8.16087	12.5427	11.314	10.6213	11.6438	8.52355	12.5923	7.36706	6.92293	13.302	9.54911	10.5331	11.4391	9.96774	10.0507	11.8658	5.62077	12.244	11.9249	12.3398	12.1853	4.62342	13.333	8.8685	12.8377	12.2786	10.0003	9.83289	9.04037	4.32578
EPHB3	3.445	3.69981	3.47853	3.46288	3.77631	4.2169	3.56717	3.43026	3.52927	3.63678	3.80135	3.43939	3.34439	3.46324	3.54255	3.24867	3.71248	3.60129	3.41378	3.45751	3.51003	3.53675	4.85041	4.0523	3.34985	3.56662	3.59438	3.4435	3.8825	3.45982	3.76151	3.4754	3.55556	3.93492	3.56706	3.67746	3.61863	3.56747	3.34865	3.55437	3.43597	3.81032	3.36134	3.33382	3.36566	4.16205	3.69054	3.78103	3.54223
ESRRA	6.71092	5.24891	6.11939	6.26514	6.20415	6.59674	6.46394	6.28882	5.48249	5.5773	5.79981	6.47804	5.78503	7.18601	6.46504	6.25099	5.93882	6.15963	7.18234	6.26194	6.17679	4.87978	5.62986	4.78108	5.61734	6.0295	5.67443	6.37883	6.36322	5.24274	5.51953	5.68852	6.6273	5.82564	5.89316	5.54924	6.3719	5.69385	5.96077	6.28597	5.56573	5.24961	5.99461	5.60637	5.98043	4.96262	6.41472	5.52438	5.84648
CYP2A6	5.13618	6.06881	5.99087	7.5584	5.95867	8.82959	9.27418	11.4212	10.1813	11.2166	12.3585	12.5221	10.9396	5.94879	10.8296	4.68622	6.03271	4.95899	11.1882	8.098	7.84158	9.40585	7.52135	9.49341	6.01329	9.32813	8.06081	11.2838	4.14871	4.56401	9.07157	9.07145	4.62902	4.6255	4.52071	3.9424	4.71768	10.5386	9.10304	7.20191	9.65553	10.0504	8.55348	5.53024	5.7145	4.70275	4.32617	9.02487	4.24087
GAS6	5.57105	6.14495	6.545	6.0977	7.34378	5.93765	6.70873	8.02373	6.33343	7.57222	6.08217	7.57914	6.81294	5.09398	7.15374	5.97996	6.17483	6.75965	6.41548	5.76182	6.98636	7.49525	6.15394	6.51483	5.69599	6.98552	6.88308	6.37844	5.87261	6.83149	7.23734	7.14431	6.40708	7.6974	5.24517	6.0014	4.79247	5.78816	7.11298	5.31594	6.49995	6.69221	4.93919	6.53942	6.60338	4.98278	4.9118	6.90063	8.43261
MMP14	4.52171	4.25667	4.1098	4.42162	4.19951	4.26658	4.10095	4.25892	4.00282	4.20719	4.33985	4.19056	4.48835	4.32407	4.52954	4.12798	4.40482	4.60495	4.52753	4.34287	4.50986	5.06375	4.589	5.57526	4.6566	4.70887	4.5774	3.92305	4.24102	4.12823	4.60337	4.26746	4.38143	4.32657	4.02577	4.25944	4.37165	4.23369	4.40308	3.91695	4.26772	4.40491	4.04938	4.16239	4.63034	4.43012	4.4431	4.38213	5.44669
TRADD	6.45053	5.18084	5.68427	5.6698	6.08375	5.86941	5.42686	5.77886	5.66334	6.29573	5.66434	6.42269	6.4692	5.27712	5.99564	5.83513	6.48776	5.7733	5.58937	5.45961	6.08273	5.88668	5.41349	6.03731	6.65567	6.20427	5.76035	5.862	5.75909	5.91848	5.56483	6.13351	5.92097	5.27276	5.86325	5.38987	5.96861	5.50691	5.65952	5.76325	5.18714	6.5138	6.01181	5.72902	5.56445	6.19633	6.11598	5.32219	6.31248
FNTB	3.36488	3.66036	3.49096	3.37638	3.82016	3.65036	3.55444	3.74571	3.53721	3.84362	3.6613	3.57447	3.463	3.64737	3.29621	3.48504	3.27061	3.79223	3.46125	3.44712	3.51733	3.72167	3.68708	4.41562	3.47077	3.62057	3.52713	3.85626	3.78577	3.4516	3.30209	3.38163	3.51032	4.11238	3.45022	3.69901	3.68653	3.66178	3.62958	3.60167	3.78013	3.51877	3.89319	3.84484	3.57869	4.15763	3.69384	3.75533	3.82892
PLD1	4.41204	4.30069	4.51657	4.67975	4.34508	4.3224	4.64367	4.61714	3.91279	4.33259	4.98503	4.90834	4.45386	3.84513	4.01667	4.43212	3.811	4.9776	4.09547	4.54742	4.17588	4.27877	3.81347	3.64464	4.21049	4.32003	4.07442	4.14418	5.01305	4.50134	4.57008	4.52666	4.48971	4.27807	3.9737	4.21355	5.27768	4.6135	4.27295	4.10545	5.2052	3.77486	4.2254	4.01875	4.21432	4.37269	4.53274	5.07217	4.7527
DTX2P1-UPK3BP1-PMS2P11	5.57289	6.17419	6.06353	6.16358	5.94	6.07005	6.01059	6.38953	6.20606	6.2118	6.50663	5.93991	5.87494	6.22957	6.04344	5.87523	6.29964	5.96265	6.03549	5.82378	6.04645	5.39131	5.18462	5.48126	5.83444	5.98753	5.51647	5.69427	5.39217	5.95246	5.45177	5.2123	5.58502	5.37505	5.74757	5.3037	5.64546	5.82381	5.36035	5.77491	5.79849	5.72376	5.19758	5.73562	5.8573	5.1096	5.15989	5.45812	5.32329
BAD	4.32852	3.66322	3.59636	3.84755	4.45984	4.63769	4.70918	4.11003	4.17053	4.28501	4.94874	4.09483	4.53886	4.88641	3.85669	4.58496	3.92581	4.12168	4.50964	4.65352	4.30576	3.56439	4.79135	4.28978	5.05993	4.16518	4.09854	4.30274	4.51662	4.02163	3.86605	4.1777	4.25766	4.39091	3.67242	3.68109	4.93478	4.2063	4.28656	4.06199	3.63068	4.21292	4.6201	3.85441	4.04066	3.60518	4.2215	5.13579	5.0382
PRPF8	7.68459	6.94418	7.42927	8.10674	7.73122	7.94544	8.25462	8.02777	8.87275	7.60031	7.71252	7.94363	7.83021	8.53592	7.49416	8.70301	7.97441	7.42226	7.74194	7.51153	7.89002	7.55443	7.98283	8.4779	7.80911	7.35865	7.78857	8.74124	8.55256	7.62053	8.10199	8.41169	8.53121	7.09368	6.90239	7.70176	7.36309	7.93297	7.64849	7.41946	7.19582	8.02249	7.77495	8.35722	8.49158	6.41824	7.32899	7.52326	8.4422
CAPNS1	8.6988	8.50368	8.31026	9.76864	9.9672	9.41282	8.89461	8.98216	9.5974	9.54093	9.3188	9.20334	9.56593	11.0671	8.79118	9.17509	9.4377	9.05364	8.76197	9.03912	9.07336	8.89219	8.66605	8.95199	9.07551	8.94369	8.93264	8.88833	9.01645	8.85794	9.13115	8.74097	8.38265	8.11667	8.08178	8.21385	9.13106	9.29511	8.65012	9.61379	8.67452	8.76765	9.49094	8.10426	9.26725	5.87496	9.04924	8.46476	10.5478
RPL35	8.67393	10.4413	10.1768	9.73803	9.47665	9.36427	10.4637	9.80324	10.0155	9.86627	9.60368	9.5304	10.2641	10.0017	9.74851	10.2348	9.89783	10.035	10.3789	10.1079	9.37675	10.3001	10.1392	9.23703	9.39	9.93248	10.2859	8.96782	10.1554	9.39768	10.3488	9.73692	10.0806	9.6649	10.1298	9.96221	10.1516	9.51684	9.96574	10.0077	10.9506	9.48912	9.9809	10.0397	9.54526	9.0552	9.84847	10.2922	9.33294
RPL28	11.6428	12.5613	11.8848	12.2233	11.9381	11.3105	11.9275	11.348	11.2066	11.4397	11.0893	11.5065	11.5593	11.7627	11.1455	12.1395	11.1061	11.4119	11.8558	12.1017	10.6944	11.7032	11.5095	12.0044	11.2592	11.6042	11.8271	11.5918	11.9019	11.2212	11.7391	11.4637	11.9487	11.2749	12.4565	12.3166	12.1529	11.3158	11.2049	11.702	11.4291	10.7422	11.3384	11.8428	12.256	11.8733	11.7177	11.6876	10.9396
EIF4G2	10.8408	10.4175	10.2414	10.3561	9.97029	9.58114	10.3981	9.67902	9.80815	10.1147	9.96381	9.91506	10.777	10.7811	9.95033	10.3877	11.0488	10.4707	10.201	10.9019	10.4543	9.92699	10.509	10.3614	10.6472	9.55178	10.1749	10.1591	10.2518	10.0063	10.3851	10.3421	10.3799	9.79884	10.3038	9.97585	9.36147	9.1221	9.73958	10.6899	10.1083	10.5081	10.4936	9.88952	9.68854	9.79023	10.6614	9.68556	10.4051
EIF3D	8.86158	10.4489	9.78229	8.9675	9.0364	8.79552	8.96755	8.70504	8.7752	8.16776	8.01566	8.61293	9.83294	10.0524	8.5019	9.23744	9.52239	9.05985	9.16928	9.29623	9.01306	9.16922	8.95395	8.73996	8.68909	9.52673	9.89811	8.85862	9.38143	9.02918	9.07063	9.0528	9.28904	9.00456	10.0358	9.77495	10.0205	8.36644	7.96929	9.33087	9.38852	8.22458	9.38173	9.46525	9.63695	6.56851	9.56462	8.7991	8.80339
PARK7	10.7125	10.3287	9.67037	10.5156	10.6867	9.65482	10.6817	10.2834	11.3167	10.5548	11.0551	10.5448	10.8424	10.2064	10.8567	10.0486	11.347	11.0754	10.9535	10.642	11.071	10.5987	10.8603	10.192	10.5182	11.026	10.4794	9.98395	9.67114	11.1705	10.415	10.7054	9.70845	10.5495	9.80944	10.3637	10.8652	10.4058	9.93655	10.7515	10.3894	10.6772	10.7234	10.7836	9.95013	11.0819	10.2956	11.4698	11.2826
SRP14	10.4666	10.6763	10.3037	10.3203	10.4807	9.83634	10.7903	9.81935	9.82285	10.7852	10.3173	10.6117	10.8104	10.6019	9.95393	10.7651	9.84528	10.577	10.5441	11.2546	10.8646	10.5877	9.93659	10.2489	11.4394	10.5223	10.4488	10.2595	10.5053	10.3518	10.6359	10.9202	10.4753	10.3941	10.4041	10.0843	10.3926	10.0531	10.4859	10.7145	10.7852	10.139	11.0204	10.5839	10.2551	10.9779	10.2622	10.5479	11.3725
GDI2	6.43639	6.38713	6.34969	7.95249	6.89691	7.74924	9.20404	7.04261	8.05724	9.35622	8.28214	8.33638	8.73685	8.12811	6.59877	8.65161	8.23416	8.60335	7.52716	8.28887	7.26844	7.41966	7.92709	8.87965	8.33053	8.68214	8.36657	8.56131	9.39824	8.74175	8.35708	8.43421	7.57147	7.14804	7.16339	6.29639	9.68443	6.51922	8.10872	9.09692	9.59911	9.51792	9.15118	9.354	7.80423	5.25107	8.03032	8.50221	8.16946
GDI2	10.0308	10.5683	10.9895	10.4376	10.3611	9.71446	10.9779	10.6108	10.1686	10.5183	10.4264	10.1886	10.6906	10.4077	10.4474	10.3759	10.2898	10.1142	10.5495	10.5689	10.1107	10.5224	11.3347	10.7997	11.0092	10.6537	10.8241	10.6322	11.3372	10.6695	10.9066	10.8289	10.6394	10.2125	10.9965	10.7379	11.0504	10.5181	10.6953	10.895	10.8907	11.1629	10.9899	11.083	10.5546	9.52321	10.8337	10.2258	10.0074
RPL11	10.4382	11.3318	10.5995	11.0258	10.6668	9.82253	10.7886	10.6516	10.7799	10.6651	10.8505	10.2985	11.0762	11.1775	10.4483	11.0868	10.6675	10.8932	10.7824	11.2981	10.2915	11.1968	10.7263	10.7923	10.8097	11.2655	11.2303	10.1434	10.6644	11.0853	10.8392	11.0141	11.3913	10.7259	10.9938	11.5612	11.8209	10.2566	10.1479	11.0641	10.6273	10.5969	11.3126	11.1807	10.7864	10.8499	10.9988	11.8612	10.7815
ARF3	7.72345	6.934	7.11506	6.59394	7.60176	7.35025	7.43549	7.1034	7.46043	7.50279	6.67576	7.28788	7.31425	8.39501	7.26141	7.5374	7.87441	7.48485	7.29501	7.92741	8.20431	7.295	7.99173	8.34472	8.56916	7.18792	8.01046	7.18971	7.14368	8.37557	7.85098	7.62463	7.68679	6.97793	7.79057	7.60993	6.47844	7.30709	7.94153	7.55902	7.87456	7.64311	7.61596	7.67138	7.68301	5.84589	7.95644	6.82544	8.96662
RPL21P16///RPL21P75///RPL21P119///RPL21	11.8774	12.4395	12.4628	11.9929	11.6602	11.3242	12.3585	12.091	11.6519	11.8104	11.2883	11.2492	11.7645	11.5905	11.7149	11.6469	11.3738	11.4951	11.7398	12.1224	11.2187	12.1059	11.4986	12.8978	11.6856	12.2677	12.3198	10.8066	12.3129	11.3969	12.076	12.5409	11.7394	12.1759	12.6617	12.4356	11.9938	11.8488	11.6083	12.1772	11.777	11.7974	11.1852	12.102	12.2988	11.0708	12.284	11.5888	11.963
RPL24	10.7572	11.6465	11.4905	11.3704	11.047	10.4768	11.1663	10.8664	10.7677	10.7802	10.7483	10.7698	10.6503	11.2963	10.7848	11.5068	11.0723	11.4151	11.3096	11.4932	10.4924	11.3183	11.2583	11.29	11.1753	11.3297	11.1795	10.8739	11.2385	10.9721	10.912	11.0678	11.498	10.8643	10.6885	11.544	10.8815	10.8469	10.5919	11.1158	11.547	11.1758	11.1235	11.246	11.2295	9.40104	10.9469	11.4942	10.6164
HNRNPC	8.67349	8.31794	8.25756	8.04904	8.53089	8.05157	8.59561	7.8876	7.34178	8.1308	7.36968	8.12478	8.53555	8.42623	8.16946	8.54858	8.81244	8.47578	9.07965	8.05397	8.5227	8.19778	8.59713	6.03019	8.29819	8.29592	8.55006	8.21203	8.58034	8.13782	8.73472	8.62924	8.80376	8.76086	8.42595	9.2529	8.19341	7.474	8.45901	8.15836	8.86823	8.45512	8.39146	8.34795	8.01394	8.46881	8.86583	8.27905	8.08058
2022-09-02	9.5592	9.36219	10.1292	9.48528	9.17274	8.71537	9.31107	9.36192	9.07016	9.73027	9.09625	9.11082	9.67917	9.93365	9.51364	10.47	9.12323	9.56056	8.88878	9.39924	10.1135	9.44812	10.2995	10.546	9.33268	9.05804	9.98629	9.31189	9.95785	9.18844	9.6199	9.51706	9.8835	9.03998	9.92926	10.1728	8.61585	8.71293	9.29707	9.11908	8.51214	8.72081	9.28667	8.91598	9.72266	9.92815	8.95284	9.63959	10.0763
HNRNPA1	10.6669	10.8642	11.6132	10.5004	10.518	9.94041	11.0736	10.5081	10.4818	10.2128	10.5195	10.1623	10.8317	10.9701	10.95	10.7755	10.3822	10.5136	11.3718	10.8204	10.798	10.7412	11.3436	10.8711	10.6401	10.339	10.7105	10.4335	10.9875	10.6095	10.4845	10.5416	11.7369	10.6645	11.3061	11.1696	10.8288	10.243	10.6251	9.91646	10.6733	10.5571	10.1861	11.0978	10.891	11.354	11.0326	10.6769	10.6002
RPS27A	11.7537	12.2422	12.2092	12.0321	11.5942	11.1732	11.6811	11.577	11.5324	11.4372	11.319	11.3254	11.7796	12.1641	11.7546	11.8712	11.785	11.577	11.6922	12.2058	11.8227	11.5756	11.536	11.9917	11.4742	11.4357	11.6938	11.2103	11.768	11.2619	11.681	11.7202	11.3216	11.4881	12.3148	12.09	11.8636	10.8732	11.2683	11.6872	11.7783	11.5629	11.7057	11.7198	11.5632	12.155	11.6205	11.7248	11.3478
RPS13	11.0834	12.2266	12.3348	11.9534	11.3479	11.333	11.9255	11.5862	11.4314	11.3065	11.6943	11.4472	12.0612	12.2461	11.5964	11.8797	12.3557	11.7213	12.1096	11.7556	11.5637	11.7972	11.6973	12.2349	11.675	12.0433	11.9425	11.7605	11.8227	11.4687	11.8011	11.9944	12.0878	11.6896	12.5218	11.651	11.7442	11.3882	11.3917	11.646	11.8085	11.9097	11.683	11.7084	12.1453	12.5263	11.6376	11.8859	11.2891
FAU	11.5736	11.1334	11.5531	11.425	11.2885	11.1942	11.6716	11.2697	11.2847	11.3096	11.3351	11.4293	11.545	11.6015	11.5262	11.3277	11.0574	11.0024	11.2654	11.6598	11.3455	11.3327	11.3511	11.3402	11.4498	11.648	11.472	11.5549	11.4377	10.1799	11.1689	11.3478	11.5462	11.2624	11.7603	11.2055	11.6998	11.278	11.2367	11.3495	12.5247	10.5786	11.384	11.4023	12.0566	11.5837	11.3818	11.4831	10.7377
TARDBP	8.12123	7.77474	7.36465	7.41294	7.44725	7.14311	7.90356	7.02841	6.75986	7.48451	7.08277	7.20851	7.82337	8.29647	7.7535	8.38097	7.6492	7.87074	8.43056	8.16623	8.19507	7.41543	8.48991	7.24898	7.97031	7.70802	8.21891	7.63916	7.51717	7.60646	7.90105	7.84947	8.27559	7.96587	7.96944	8.40921	7.00173	7.45413	7.57654	7.89865	7.8042	7.60017	8.07615	8.07439	7.63674	7.67661	8.56846	8.19077	7.38207
CFL1	12.3149	12.2358	11.9401	11.6155	12.4277	11.6791	12.2319	11.8769	11.6172	12.0595	12.3176	12.357	12.3428	12.638	11.6773	11.9819	11.8165	11.8568	11.8777	12.1741	12.0749	11.8103	12.6648	12.119	12.7681	11.9158	12.2935	12.0048	11.9372	11.4657	12.304	12.3575	11.9247	11.7043	11.8777	11.254	11.7097	12.0415	12.1811	12.0522	11.0971	11.2315	12.2387	12.0393	12.0692	11.9206	12.4796	11.6068	12.459
RPL18	10.4534	11.5188	11.2786	11.523	10.7826	10.8508	11.3822	11.0224	10.9426	10.6449	10.476	10.7709	11.0828	10.6875	10.3486	11.2972	10.7313	10.5698	11.2587	11.1932	10.4058	11.1443	10.8337	11.3776	10.4631	11.1354	11.2266	10.6811	11.3231	10.681	10.8241	10.5344	11.2998	10.3865	11.8812	11.7931	11.8286	10.4024	10.8914	11.4868	11.3553	10.1566	10.9442	11.4306	11.611	9.63276	11.036	11.2766	10.4039
EIF3F	9.58298	10.3876	9.81445	9.91275	9.40599	9.35621	9.65422	9.69645	8.90639	9.35293	9.34849	9.54595	10.1083	9.73958	8.90406	9.66491	10.2349	9.25606	9.60752	9.98668	9.11198	9.78328	9.11837	10.3857	9.85295	9.87153	9.72148	9.36301	9.3434	9.78926	9.72979	10.0039	9.40851	9.38998	10.2948	9.28318	9.86082	8.59622	9.15929	9.72338	9.63783	9.49881	9.72044	9.75365	9.85935	9.55102	9.55473	10.2384	9.24733
RPS5P8///RPS5	10.8136	11.7689	11.6115	12.1976	11.3472	9.89792	11.7074	10.573	11.7988	10.8306	10.9284	11.1795	11.6245	11.5443	10.1922	11.6293	11.0775	11.0854	11.2687	11.4957	10.9225	11.1487	10.397	10.9596	9.91851	11.0737	11.3097	10.7369	11.6145	10.6055	10.8992	10.6533	10.407	10.3454	11.8897	11.5116	11.832	10.1194	10.628	11.6967	11.4024	10.6032	11.2192	11.2536	11.644	10.4652	10.782	11.0936	9.99738
RPL27	11.579	12.0976	12.442	11.7852	11.5814	10.9949	11.7766	11.4223	11.583	11.0126	11.3106	11.364	12.7915	12.2985	11.7594	11.9867	11.8556	11.6607	12.2678	11.8081	11.8228	11.7485	11.7356	10.9014	11.7365	11.6392	11.8114	11.2843	11.6965	11.2085	11.7253	11.641	12.0625	11.8905	12.4045	12.1814	12.0294	11.3673	11.7238	11.4886	11.4519	11.6707	10.9458	11.5927	11.9687	12.6464	11.4808	11.5975	11.2056
RPL34P31///RPL34P27///RPL34P34///RPL34	11.947	12.4718	12.6245	12.0944	11.8046	11.6474	12.4215	12.4614	11.7542	12.2605	12.1928	11.796	11.847	11.986	12.2664	12.0652	11.7263	11.8554	12.7493	11.965	11.4474	12.4303	12.4977	12.5455	12.0109	12.8456	12.2808	11.9308	12.2908	12.5081	12.3327	12.3904	12.6503	12.4825	12.4127	12.9589	12.1803	12.4467	12.1345	12.3647	11.925	12.1068	11.998	12.5497	12.2437	13.0258	12.4813	12.7601	12.32
NARS	10.323	10.3682	9.97102	9.79079	10.5059	9.17042	8.78519	9.37935	9.31751	10.04	9.28208	9.85608	10.3937	10.5227	9.06667	8.9963	10.4113	10.0613	10.3978	9.92796	8.90197	9.96603	10.0687	8.97412	10.0865	9.429	9.81687	9.68382	9.71553	8.67008	9.90719	10.0163	10.2957	9.55201	9.54037	10.1066	9.58872	9.60489	9.43477	10.1726	8.96084	9.34921	10.2204	9.87745	8.9479	9.3029	9.60439	9.59658	10.5295
STARD7	9.43131	9.51986	9.25447	8.98704	9.14106	8.83741	9.43645	8.98932	9.25241	8.96275	9.00545	9.00667	9.35911	9.68315	9.46811	9.30561	9.05327	9.46617	9.23566	9.54717	9.69402	8.80138	8.87986	8.61459	9.5798	8.98677	9.35131	8.88936	9.49301	9.13837	9.32307	9.18956	9.19494	9.18141	9.60701	10.0795	9.23853	9.0089	9.81801	9.36306	9.28151	9.04983	9.36021	9.25189	8.97822	8.68369	9.07215	9.41143	10.5928
RPL19	11.8227	12.3207	12.1894	12.4056	11.8847	11.6144	12.0317	11.7573	11.7844	11.7242	11.7931	11.9164	11.76	12.2152	11.507	12.1618	11.8413	11.6341	12.3378	12.0593	11.1332	11.9378	11.6297	11.5751	12.1972	11.8973	12.1335	11.6851	11.6446	11.6889	11.7072	11.9991	11.8256	11.8432	12.0978	11.9454	12.3446	11.5071	12.0192	11.6008	11.7669	11.9793	11.2321	11.9484	12.1013	11.6236	11.6769	11.996	11.8561
SLC25A3	11.4295	10.7427	10.9779	11.0456	11.4017	10.3969	11.4916	10.5231	10.5187	10.9349	10.0709	11.1512	11.278	11.118	10.3396	10.6715	10.081	11.263	11.4156	11.5525	9.90886	10.9205	10.7764	10.8655	11.1531	11.3898	11.1597	10.8385	11.0242	10.7309	10.9184	11.7348	11.0336	11.271	11.4442	11.2024	10.7776	10.6205	11.3211	11.6789	11.9646	11.1221	11.7783	11.292	10.9735	10.7915	11.2613	11.245	12.1657
RPS11	12.0332	12.7248	12.7299	12.8536	12.1697	12.0779	12.5057	12.1469	12.2059	12.0488	12.2246	12.3789	12.2806	12.3595	11.8421	12.6807	12.3585	12.0849	12.3823	12.56	12.2327	12.46	12.2334	12.7034	11.5863	12.4272	12.522	12.2295	12.7715	11.9548	12.2393	12.2199	12.7472	12.1066	12.8576	12.9445	12.5521	11.9929	12.1874	12.52	12.0588	11.85	12.4471	12.115	12.5978	12.4861	12.3359	12.4718	12.2123
RPL9	11.7307	12.3377	12.5583	11.6469	11.809	11.2021	11.9259	11.959	11.8358	11.4105	11.627	11.6278	12.0801	12.087	11.6974	12.0208	11.7416	11.6674	11.9734	11.6994	11.4624	12.293	12.2677	12.6841	12.2675	12.2225	12.4866	12.0113	12.4631	12.3713	12.18	12.249	12.8171	11.9853	12.6873	12.7808	12.596	11.7719	11.9168	12.1194	12.5214	11.6264	11.8191	12.2985	12.4371	12.4416	12.3188	12.2495	11.9861
DDX5	10.2855	9.92131	9.91304	10.1959	9.79779	9.4921	10.1161	9.97527	10.2274	10.2684	10.3477	10.4025	10.3909	9.61768	10.1651	10.5932	10.9097	10.5875	10.5863	10.4071	10.0193	10.2724	10.7021	10.4502	11.2333	10.1134	10.7094	10.1574	11.0195	10.4077	10.1967	10.6469	10.0562	10.7839	9.90042	10.1456	10.2336	10.0725	10.8612	10.6991	10.5001	10.0246	10.4568	10.2647	9.38725	10.1862	10.1844	10.232	11.07
RPL6	11.494	12.2759	11.8905	11.6865	11.7809	11.3503	11.4545	11.635	11.4868	11.4842	11.4675	11.6127	11.647	12.3111	11.3813	11.5539	11.1988	11.5263	11.4843	11.8057	10.367	12.066	11.9033	11.8193	11.4462	11.792	12.0559	11.4195	11.9921	11.8424	11.7876	11.8273	12.3365	11.5383	12.0515	12.1584	11.8598	11.4714	11.794	11.8253	12.6617	11.3081	11.8162	12.055	12.2331	11.5643	11.9092	12.045	11.5691
CTDNEP1	6.82155	7.05659	7.41138	7.19613	7.30084	5.77709	6.72748	7.19561	6.63433	6.59726	6.4009	6.1612	6.74391	7.83825	7.07355	7.67763	6.40634	6.00316	6.30149	6.37571	6.95624	7.15476	7.22461	7.78798	7.46952	6.76626	7.38834	6.85491	7.29138	6.79767	7.56738	7.22597	7.61255	6.56462	7.0363	7.32922	6.08937	7.51621	6.71844	6.52537	6.24361	6.45654	6.76352	7.21157	7.13712	6.77199	7.51841	6.32046	7.62644
RPL10A	9.66047	11.2428	11.2649	11.0576	10.3068	10.1783	10.6069	10.117	9.98888	10.1294	9.87204	10.1169	10.8668	10.9263	10.009	10.6804	10.0048	10.2537	10.9545	10.7384	9.40105	10.8564	10.2828	11.1293	10.2302	10.9527	10.6496	9.92422	10.7709	10.7175	10.6453	10.6631	11.0734	10.3683	11.2478	10.9082	11.4185	9.88144	10.1637	10.3834	10.7646	10.3878	10.1311	11.0501	11.1091	9.90659	10.1653	11.2269	9.92924
LOC653972///CBX3	8.9719	9.2665	8.31631	8.31856	8.73346	8.07425	8.06178	8.00952	8.03512	8.21516	7.71858	7.95036	8.95921	9.48241	9.03925	8.96204	9.23344	9.29317	9.22181	8.93294	9.40504	8.75265	9.70787	9.013	8.99219	8.67471	9.49917	9.2748	9.2605	9.3407	9.624	9.35488	9.53354	9.10722	9.56476	9.86651	9.11933	8.6046	8.96285	9.04009	9.65454	9.1902	9.23911	9.13965	9.4085	9.87429	9.41549	9.05221	8.61008
RPL17	10.9126	12.1847	12.2824	11.6994	11.1149	11.1961	10.8194	11.114	10.8252	10.9647	9.81096	11.093	11.7528	12.0205	10.2099	11.287	11.3368	11.6087	11.7278	11.5319	9.76016	11.7208	11.5636	11.9444	11.5593	11.8183	11.8447	11.2059	11.9574	11.1865	11.8927	11.7669	11.9989	11.4139	12.032	12.1702	12.3284	11.0176	11.3919	11.7878	11.5158	11.1145	11.7805	11.8984	11.3674	10.71	11.708	11.7528	11.5691
PSMB2	10.1011	9.12025	8.48351	9.76717	9.57099	9.24248	9.76129	8.86244	10.1762	9.8719	9.32417	9.67275	10.5619	9.14871	9.0591	9.90546	10.5743	9.69404	9.68536	10.4116	9.68987	9.30802	9.65544	10.0943	9.98583	9.51775	9.80839	8.68078	8.36006	9.56066	9.75784	9.65931	8.18304	10.139	9.90127	9.52937	9.30226	9.55402	10.12	10.4436	9.11813	9.13768	9.93934	9.49523	9.71294	9.3118	10.062	10.1474	9.45053
KHDRBS1	9.18042	8.78293	8.95531	8.7304	8.88923	8.1816	9.25652	8.53462	8.27792	8.33222	8.34595	8.71823	8.95519	9.52258	8.65707	9.04885	9.13696	8.75758	9.06218	9.53926	9.17862	8.74135	9.4743	8.8093	8.81484	8.35391	9.10615	8.249	8.42551	8.33908	8.74098	8.82886	8.9992	8.77125	9.11259	9.32377	8.49869	7.88684	8.3602	8.76618	8.35534	8.45934	8.38549	8.9216	8.0593	8.84787	9.15882	8.1337	8.4122
DDX39B	9.33156	9.97991	9.17983	10.435	10.0415	9.19173	10.3854	10.3532	9.12326	9.86345	9.21202	9.54164	8.60457	9.56295	8.84257	9.84356	9.2587	8.89166	9.84183	10.117	9.13044	10.0391	10.6776	9.4765	9.48329	9.33176	10.0317	9.35617	9.55002	9.80842	9.88922	9.89687	10.4403	9.1795	9.46233	10.6496	9.01786	9.26401	10.2074	9.1729	9.1848	8.8407	9.49273	9.74726	11.0147	6.09801	10.0532	10.4193	9.45737
RTCB	8.56239	9.20658	9.16623	8.10869	8.32479	8.28206	9.00792	8.34038	8.22752	7.65114	8.15652	9.09146	8.64136	8.49155	8.45076	8.69598	8.91447	8.14047	8.66343	8.70904	8.86204	8.13515	8.20192	8.41783	7.76232	8.03543	8.41333	8.06605	8.07445	8.66541	8.20259	8.55128	7.87	8.13323	8.8949	8.41923	9.17711	7.0212	7.56137	9.47297	8.41563	7.93548	8.60375	8.45412	7.98387	7.41077	8.2699	7.62424	8.29019
ERH	9.405	9.42827	9.24615	9.34803	9.53575	8.43399	10.0168	9.17473	9.48212	9.55132	9.79247	9.25594	9.21228	10.3651	9.47916	9.16816	8.99195	8.93749	9.18834	9.86262	9.80843	9.34577	10.2976	9.48406	9.84699	9.77566	10.2818	9.83073	9.74628	9.36261	9.64403	9.51353	9.16982	9.9276	9.7427	10.1976	9.72381	8.854	9.93696	8.89413	10.2308	9.58589	9.31929	10.0638	9.54004	10.3184	10.3333	9.79198	9.96379
SRSF9	8.25137	7.63668	7.42647	6.73713	8.08681	7.12899	8.02643	6.99945	7.5397	7.68	7.55211	7.94464	7.76026	8.30379	7.32061	7.68858	6.94607	7.69281	7.53741	8.05823	7.29678	7.87477	8.13984	8.24685	8.2699	7.49496	8.07924	7.86542	7.53143	8.09984	8.0654	7.95252	7.93187	7.42236	8.28086	8.31898	6.9257	7.00893	8.27371	8.50355	8.99017	7.47352	8.09313	8.26623	7.6645	8.12621	6.94101	7.85421	7.48198
ABCF1	7.81161	7.19997	7.7698	8.55223	7.30992	7.49878	8.26762	7.4353	7.79279	7.43837	7.42254	7.21125	8.16554	8.67071	7.57557	8.43485	7.87418	7.90928	8.80041	8.167	7.84329	6.86216	8.61549	5.74179	7.70985	7.38622	7.79503	8.10103	7.76527	8.14825	7.85066	8.16263	7.96652	7.76025	7.34075	8.12446	7.44314	7.37246	8.18094	8.10243	7.72446	8.57316	7.91203	8.3746	8.93044	5.95992	7.92325	8.99229	8.05421
DAD1	9.58713	8.80595	8.49748	8.95979	8.51651	8.66268	9.33285	8.17095	9.01097	9.59975	7.83879	9.04993	9.12502	9.44569	8.42106	9.12611	9.59519	9.10814	10.2406	9.20343	9.62328	8.12103	9.55458	8.76118	9.61177	9.62912	9.40891	9.26669	9.43931	9.30868	9.87358	9.47474	8.99448	9.76515	9.0667	9.35932	9.77156	8.83982	9.64857	9.32533	10.4399	9.79539	8.68034	8.85751	7.97215	9.19029	9.45335	9.69858	9.02969
YY1	8.87922	8.71843	8.59334	8.72686	8.20031	7.8896	8.52977	7.73919	8.18421	8.61727	7.70215	8.29673	8.50213	10.2026	9.09197	9.332	8.63346	8.65593	8.94542	9.43642	9.64529	8.42879	9.29157	8.37974	9.441	9.11387	8.90303	9.16725	9.19662	8.80753	8.63759	8.42597	8.3121	9.01887	9.01606	9.44451	8.91444	8.1944	8.84679	8.51947	9.16503	9.46087	8.70343	9.01815	8.3451	10.0501	9.31759	9.50452	8.63072
JTB	10.2789	9.71122	9.5808	10.1706	10.076	9.45794	9.85547	9.003	10.059	9.23006	9.54527	9.93247	10.2146	10.118	9.46286	9.94109	9.13436	10.2858	9.79144	10.0784	10.3896	8.49088	9.63553	9.57125	8.99266	9.37863	8.93957	9.85243	10.0036	9.42312	10.0326	9.80974	10.0959	10.0687	9.04092	8.45814	10.4595	8.98632	9.94033	9.17889	10.4316	10.3785	9.97823	9.6975	9.411	8.09551	9.56031	9.82095	8.4733
KAT7	5.49612	5.94835	5.87374	6.2795	5.88775	6.0467	6.30135	6.01588	6.34571	6.34928	6.47147	6.16575	7.0075	6.49017	6.4187	6.4207	6.97839	6.75303	6.48273	6.44082	6.96237	5.32957	5.81406	6.18484	6.01983	5.97033	6.09455	5.85694	5.72503	5.5669	5.8159	6.07791	5.65945	5.6027	5.83764	5.62127	5.6975	5.65226	6.57838	5.62114	5.74394	6.18388	5.57436	5.64682	6.03532	5.51273	5.14247	6.4613	6.68615
ZNF146	6.72176	6.99529	6.59219	7.13686	6.8618	6.54518	5.94535	5.9464	6.18245	6.72505	5.51195	6.12086	6.61287	8.05713	6.35833	7.34526	6.31231	6.87671	6.9749	6.88971	6.90022	6.39027	6.97832	5.02595	6.32002	7.08237	7.31243	6.86184	7.77695	6.72978	7.46102	6.81221	7.99777	6.54625	7.80478	7.81949	7.43752	5.51068	6.51004	7.26496	7.33748	6.25904	6.96781	6.86314	6.58857	8.09198	6.96357	7.35134	6.21503
SART1	6.41428	6.50016	5.99917	6.3384	5.88565	6.16741	5.18858	6.29562	5.93826	5.63882	6.02918	6.28924	5.67952	6.90533	5.97382	5.83941	5.85488	4.91992	5.40144	6.20554	5.7726	5.91355	5.91562	5.61216	7.10555	6.20519	6.37143	6.84912	5.9933	5.93882	6.04799	6.40139	6.17946	5.39784	6.27859	5.8217	5.8949	5.72784	6.02589	6.34557	5.07596	5.58857	6.60023	6.0721	7.09993	5.31683	6.56179	5.81031	5.97573
ILF2	7.67447	7.02197	7.3325	7.73937	7.4733	7.07945	7.9551	5.96092	7.24671	6.92786	6.1644	7.10721	8.43718	7.80638	6.53677	8.49939	6.88819	8.21325	7.50197	8.64924	7.86993	6.0142	7.70167	6.65705	7.63894	6.89549	7.15486	7.66531	8.15701	7.50801	8.19631	7.59786	8.36013	7.74982	7.31911	7.11405	8.26654	4.87096	7.68515	7.42721	8.28267	8.10172	7.58415	7.77475	7.65207	4.35799	7.69645	8.20875	7.28864
SPAG7	6.76021	6.47475	7.03148	7.16257	6.71278	7.21028	7.09016	7.66414	7.42589	6.60018	6.48855	6.87525	6.79924	6.76491	7.17592	7.41823	6.42097	6.60605	6.92777	6.62709	6.75572	7.18262	5.83291	7.13328	7.06546	7.3093	6.72691	6.99481	7.43831	6.55887	6.90897	7.17186	7.0596	6.30654	6.37321	6.60083	6.07082	7.17617	6.76576	5.92213	6.62912	6.63182	6.6361	7.39194	6.92771	6.01336	5.90054	6.55105	7.26176
ZNF259P1///ZPR1	6.50125	6.66967	6.75315	6.61786	7.09202	6.72378	6.39832	7.17117	6.34889	6.11813	5.94407	6.17346	6.98228	7.89517	6.58638	6.6826	6.91206	6.34082	7.60864	7.17129	6.94694	5.62968	5.4926	4.3386	7.27057	6.38866	5.99429	6.505	5.60345	6.28372	5.79512	7.10414	5.69372	6.59643	7.42004	5.29075	6.15302	6.04284	6.99863	6.82711	5.9847	6.70543	5.80697	6.36274	5.7846	5.67872	7.16365	5.98667	5.58706
TAF10	10.2568	10.1682	9.30124	10.0255	9.65061	9.66026	9.02735	8.90492	9.38234	9.34328	9.72889	10.2064	9.50858	10.2292	9.37489	8.76496	10.2512	8.69934	9.0405	9.19664	8.98428	9.25991	9.90694	9.81018	10.0589	9.69092	9.28346	9.43393	8.5424	9.57228	9.27715	9.42285	8.99875	8.85	9.33792	8.69667	8.72311	8.98796	9.48148	9.2318	9.39915	9.15543	9.64127	9.06117	9.73816	8.37409	9.32109	8.78611	9.47773
C1D	7.14568	6.65583	6.54681	6.65293	6.37892	6.95763	7.26101	6.32229	6.89914	7.75187	6.72603	7.04183	7.64921	8.02727	7.48408	7.65387	7.10589	7.54573	7.50185	7.779	8.07032	6.55635	6.42698	6.86319	7.9686	7.52007	7.12859	7.83971	7.34401	7.10471	7.36518	7.69864	5.6297	7.18578	7.57355	7.64016	7.52231	6.73132	7.31579	7.48566	7.46262	8.34335	7.37277	7.34998	6.00962	6.13859	6.94252	7.73545	6.97785
NONO	10.3777	10.8728	11.1638	11.0669	10.72	9.97285	11.015	10.2348	10.3251	9.6443	10.5416	10.7738	11.1028	10.8438	9.79582	10.9992	10.463	10.3928	10.6559	10.7366	10.4854	10.9579	11.3593	10.4351	10.2022	10.0835	10.8648	10.2018	10.7649	10.5883	11.1179	10.7203	11.3271	10.6537	11.057	10.9645	10.7843	9.99305	11.1885	10.6481	10.9176	10.3041	10.7981	10.9282	11.1373	10.9828	10.8159	10.9077	10.0366
SNRNP200	8.90477	8.77657	7.97034	8.67509	8.59723	8.52316	9.23088	8.47619	8.47229	8.70718	8.95961	8.86604	8.83002	10.0742	8.57127	8.56609	9.45314	8.67558	8.74728	9.0903	9.69946	8.60469	9.35523	9.46347	9.4812	8.62983	9.14189	9.36773	8.75329	8.66804	9.13172	8.76676	9.23369	8.5898	9.14555	9.57572	8.71374	8.07345	9.26404	8.68612	8.60135	9.23148	8.9813	9.1107	9.21643	9.02425	8.94942	8.92435	8.74557
RHOA	10.1254	9.81289	9.69262	10.3626	10.0908	9.98848	10.7214	9.88807	10.1965	10.8307	10.2442	10.3415	10.9534	10.8942	9.61188	10.6906	9.81662	10.8183	10.0957	10.6848	10.9663	10.2061	10.1938	10.0403	10.7994	9.68904	10.357	10.0856	10.4239	10.0688	10.7089	10.6939	9.44506	9.87298	9.94627	9.38151	9.90273	8.99895	9.9672	10.7926	10.8965	10.8872	10.6157	10.5405	9.76901	8.25901	10.0211	10.8856	11.247
RNPS1	7.92559	7.66542	7.63422	7.03074	7.8044	7.32715	8.34203	7.53491	7.27054	7.47248	7.87596	7.5205	8.21964	9.48693	8.06691	7.93923	8.08366	7.22092	8.06086	7.31486	8.8442	8.20385	8.56974	7.92366	7.91393	7.73535	8.56889	7.78409	7.47796	8.06867	8.27267	7.54332	7.93836	7.83595	8.08906	8.27901	7.18059	7.40822	9.00333	7.26988	8.46317	7.36615	7.36376	8.29705	7.99133	7.68185	7.77752	8.05076	8.13769
RPS24	12.4674	13.2746	13.2138	13.0223	12.5179	12.1513	12.7094	12.5561	12.6641	12.0087	11.8454	12.5569	12.869	12.9732	12.3658	13.1902	12.6014	12.4457	12.8238	13.1057	11.7093	12.8639	12.4058	12.8429	12.7955	12.5385	12.8915	12.6511	12.5089	12.4216	12.9682	12.7371	13.1696	12.4352	13.2224	12.9977	13.032	12.0413	12.3732	12.5798	12.9199	12.4909	12.6823	12.7704	12.6889	13.1366	12.0841	12.2426	12.2614
RPL30	12.1726	13.2553	12.4632	12.4895	12.4399	12.0292	12.3226	11.792	12.2486	11.9082	12.1119	12.0711	12.4143	12.792	11.9104	12.3258	12.24	11.9636	12.4967	12.1898	12.1326	12.372	12.1067	12.5103	13.2786	12.9088	13.0373	12.4379	12.5471	12.1755	12.5581	12.3317	12.4323	12.6663	12.7699	12.8911	12.5873	12.2395	12.3585	12.0552	12.6507	12.4474	12.5916	12.402	12.6799	13.1801	12.4813	12.5229	11.6085
NPM1	11.5621	12.0424	12.0721	11.5035	11.459	10.3624	11.5757	10.949	11.4619	11.4855	10.7571	10.7877	12.0802	11.1465	11.4021	11.6789	12.3231	11.9116	12.7357	11.7313	9.92107	11.984	12.102	11.92	11.864	12.0043	12.3274	11.5095	11.8182	11.527	12.1756	12.0846	12.3866	12.4613	12.556	12.3255	11.8352	11.7659	11.509	12.2	12.394	11.8411	11.9737	12.2189	12.3302	12.575	11.9698	11.9762	11.6617
HSP90AB1	10.1549	10.752	11.2026	11.2345	10.0353	10.0876	10.1331	9.76827	10.3795	10.9162	10.0009	11.5992	11.4047	11.0293	9.27817	11.0942	11.3901	10.5165	11.0239	10.7209	9.82915	10.1641	10.4301	10.3391	11.2253	9.61372	10.6899	10.5173	10.3273	10.1589	10.609	10.1484	10.3613	9.49404	10.313	10.8954	10.4474	10.2099	9.94284	10.671	10.4048	11.2583	10.4286	10.6491	11.0305	8.15373	10.7417	10.3771	10.4654
ARF1	10.6812	9.92191	10.5811	10.1309	10.1046	10.033	9.88179	9.19893	9.75876	9.91593	9.42354	10.2784	9.83802	10.0993	9.68813	10.8307	10.3933	11.0231	10.4052	10.3392	10.4326	9.8824	10.1685	10.1257	9.8728	9.39597	9.75485	11.0264	10.6117	9.91976	10.5524	9.8942	10.8831	9.93409	9.78773	9.56824	10.4941	9.7671	8.83178	9.68572	10.6629	10.9798	10.3226	11.8709	10.1608	7.3263	10.4185	9.96991	9.85552
IK	7.82739	7.92949	7.95357	8.20359	7.13697	7.61563	7.55579	7.70298	8.89632	7.88044	8.19118	7.78214	7.67557	7.25661	7.17141	7.54268	8.28173	6.90886	8.13344	7.83646	6.62628	7.01042	7.37715	8.13082	8.0775	7.96508	7.92432	7.99124	7.59963	8.25024	7.91479	7.52803	7.79431	8.69694	8.65072	8.00893	7.60963	7.86213	7.94023	7.75323	8.39433	8.60613	6.67797	7.6713	8.34619	6.28504	7.92812	7.69719	7.43511
SNX3	10.8226	11.6562	9.73092	10.2562	10.1437	9.42915	10.0807	9.22162	10.3587	10.445	10.2417	9.78683	10.7647	10.2435	9.20622	10.7772	10.7482	10.2303	10.3903	10.2016	10.3748	9.41335	10.5708	9.94213	10.7321	10.1007	9.73376	9.8328	10.162	9.91531	9.71767	10.2037	9.8319	9.38711	10.1184	9.77875	9.90364	9.6334	8.91573	10.3641	10.1234	10.5313	10.7098	9.69888	10.1787	9.94601	9.80765	9.82199	11.2224
CANX	11.7908	11.2033	11.408	11.3661	11.3149	10.6296	11.1381	10.4412	10.9701	11.0147	11.1341	11.0092	11.6978	10.5231	10.6044	11.6467	11.6597	11.8541	12.2212	11.6597	10.7121	10.2101	11.3502	10.8392	11.441	10.8583	11.2235	10.8857	11.3052	11.0347	11.1438	11.2477	11.2896	12.2272	11.2568	10.6158	11.39	11.2209	11.0565	11.3802	11.5499	11.4267	11.62	11.0867	11.3981	11.7734	10.2142	11.0182	11.0565
SART3	5.81664	5.34795	6.31227	4.78257	5.32663	5.02342	5.49644	4.85081	5.01138	5.16368	4.68472	5.23815	5.31242	6.19068	5.70804	6.26306	4.9329	6.08812	5.89062	5.86855	5.07352	5.18381	6.09218	4.99079	5.34054	4.88771	5.69118	5.81526	5.49556	5.12518	5.91184	5.5797	6.25766	4.89357	6.47954	6.94691	4.86296	5.00187	6.2319	5.18982	6.89454	5.06722	5.3329	5.22953	6.16595	6.05174	5.23791	5.33134	5.08645
CNPPD1	6.31414	6.48713	6.76695	6.25004	6.26369	6.2806	6.41751	6.23736	6.53939	6.20047	6.40262	6.27933	7.3693	7.71433	7.05855	7.11399	7.04562	6.4812	7.10817	7.0216	7.48698	6.64431	6.42285	6.84773	7.40577	6.89287	6.43336	6.41887	6.70993	6.57503	6.06269	6.79826	6.58811	6.11667	6.68495	7.07165	6.03231	6.38237	5.93354	6.58845	5.13814	6.4533	7.15102	5.98147	6.93108	6.41066	6.76812	6.2084	8.51958
SMNDC1	7.3094	6.57146	6.94354	6.3387	6.17896	6.04012	6.87693	5.51676	5.94482	5.94893	4.80546	6.03072	7.43739	7.92414	6.89764	8.20383	7.51942	7.21842	7.07355	7.77217	6.76521	6.37022	5.89479	6.33617	7.42583	6.69102	6.49306	6.64891	6.99358	6.53382	7.10394	6.88375	5.76449	6.1514	7.45162	7.28836	6.59858	5.4936	6.2389	6.70865	6.43746	6.52477	7.22528	6.93051	6.27371	6.9805	5.67502	6.07671	7.57152
HNRNPM	8.22567	8.31045	8.70814	7.42864	8.10473	7.09657	8.44468	7.82795	7.36347	7.91983	7.49555	7.98695	7.96297	7.85194	7.41695	8.61076	6.92226	8.18776	8.00434	8.68019	7.59009	7.48445	8.14767	7.93953	8.00276	7.4296	8.07713	7.61389	8.24241	7.63098	8.41524	8.08915	7.97495	7.94125	8.77736	8.40073	7.62185	7.02956	8.31971	8.01139	8.26297	7.32854	7.50459	8.50805	7.78205	6.24763	8.54533	8.08599	7.30907
HNRNPD	8.3643	8.4064	8.68823	8.01992	8.11765	7.93445	8.92608	8.3034	7.83413	8.03821	8.04928	7.75116	8.40931	8.93153	9.24007	8.69619	8.24224	8.5022	8.73154	8.99868	8.44647	9.61787	10.268	9.78669	9.54031	9.01739	9.36545	8.54694	8.90245	8.84012	9.27687	9.27929	9.11703	8.19827	9.30403	9.7182	8.69967	8.46918	9.46967	9.29232	8.61423	8.56453	8.46572	9.65939	8.89274	9.18601	9.93861	9.54757	9.04119
RPL14P1///RPL14	10.0622	11.3414	10.8148	11.2136	10.3767	10.2122	10.6557	10.0168	10.5346	9.99861	10.0514	10.4377	10.8977	11.0952	9.90627	11.3907	10.6794	9.77093	11.0365	10.5628	9.9943	11.202	10.4409	10.1236	10.4848	10.8007	10.6938	10.4462	10.7882	10.3745	10.392	10.5323	11.1127	10.0057	11.3857	11.3073	10.6307	10.0471	10.045	10.567	10.6811	10.7755	10.9313	10.8616	11.8128	11.0248	10.5301	10.3946	9.74219
GUK1	8.71969	7.30871	7.60721	8.75761	8.51959	8.15257	7.66641	7.92544	8.5967	8.0604	7.49377	8.89848	7.45204	6.85174	7.28066	7.93329	7.58329	8.10082	7.68407	7.4802	7.58417	7.39066	8.67431	8.65377	7.80676	8.41866	7.56464	8.62246	7.43782	8.22743	8.38163	8.10683	7.56656	7.72266	7.04564	6.02311	8.1224	7.1886	6.74972	8.04824	8.84126	9.12973	8.79615	9.4728	7.06563	3.93413	8.56778	6.75349	9.10423
KXD1	5.39175	5.7978	5.69911	4.91614	5.18205	5.36618	5.68426	5.04451	5.59648	5.342	5.53257	5.07155	5.8401	5.67374	5.12829	5.47715	5.67883	5.70054	5.46025	5.17805	5.56957	6.29782	5.26715	5.29582	5.54941	5.67115	5.2279	5.29012	5.68466	5.56344	5.16845	5.57571	6.07689	5.23884	5.70641	5.90155	5.3131	4.57031	5.50223	6.93864	5.56762	4.85837	5.03002	5.05025	5.71072	4.50456	5.36486	5.11132	5.30062
OAZ1	11.8852	11.3634	11.1661	11.3915	11.685	10.5387	10.8953	11.2725	10.672	11.6935	11.5467	11.3378	11.0663	11.859	11.429	11.6603	11.2469	12.0633	11.4353	11.8564	11.7599	11.7112	11.9524	12.1494	11.9994	11.4074	11.7536	11.5993	11.6583	11.5473	11.9505	11.7036	11.6689	11.2387	11.8811	11.5546	11.1372	11.902	12.0873	11.3748	11.6654	11.404	10.9897	11.5658	11.3296	10.5276	12.5745	11.7443	12.3722
ATP6V0B	8.80098	7.87524	7.4657	8.35054	8.10203	7.93893	8.47203	8.18425	7.7571	8.50994	7.60978	8.51777	8.90183	8.0767	7.44238	8.18664	8.5712	9.42983	9.73651	8.82016	8.37191	8.27006	8.34452	8.34703	8.87792	8.5925	8.18956	7.16575	6.90712	8.6138	7.87895	8.65196	6.51949	8.48056	8.13974	8.30318	9.19882	8.24621	8.80901	9.11727	8.13951	7.80119	9.10069	8.12909	7.69838	6.07964	9.04503	9.01822	8.42016
KARS	8.81693	8.04041	7.85897	8.33331	8.49928	8.129	7.84336	8.03658	7.87207	8.70846	7.002	8.40586	9.06588	8.2929	8.25975	8.02211	9.50717	7.70856	9.06994	7.8308	7.59534	8.59272	7.84743	8.35862	8.98066	8.45067	8.3119	7.72058	7.57841	7.64479	7.93848	7.94686	7.50312	7.41277	8.80049	8.34389	7.28056	7.4737	7.37296	8.24956	8.07051	8.2552	8.72925	8.32344	8.19479	6.13538	8.92022	7.5746	7.84001
H3F3AP6///H3F3AP4///H3F3A	11.6531	11.4176	11.2955	11.0555	11.1371	10.3965	10.7716	10.7263	11.0871	10.8968	10.8019	11.2171	11.1984	11.4041	11.7935	11.5424	11.4701	11.7862	11.4112	11.8805	12.0829	11.5678	12.4335	11.9153	11.4834	11.3164	11.6904	12.2889	12.0466	11.428	12.1614	11.6626	12.5819	11.639	11.5248	11.821	12.0094	11.0124	10.6724	11.1469	11.7741	11.8278	11.552	11.5702	11.4698	12.1904	12.0136	12.0575	11.0791
RPS6	9.24398	11.0296	11.3379	10.8192	10.3135	9.73282	11.2608	10.6378	9.93545	10.5083	10.5163	10.5099	10.6392	11.1073	10.0832	11.5734	11.1355	11.3496	11.2606	10.5616	9.51344	11.2104	11.1824	11.1774	10.8922	11.3817	11.1495	11.0137	11.793	11.151	11.0314	10.9806	11.3273	10.912	11.8279	11.6273	11.8578	10.7939	10.937	11.136	11.5625	10.9252	10.9545	11.9448	11.786	9.83691	11.3583	11.4762	11.151
RPS7P11///RPS7	11.4611	12.2217	12.0832	11.8143	11.282	11.4928	11.9063	11.0459	11.1163	11.3865	10.9126	11.1075	11.9279	12.0508	10.8091	11.7906	11.4527	11.6689	11.2911	11.641	11.1431	11.5643	11.4344	12.173	11.9415	11.9661	12.0713	11.4718	11.5685	11.6349	11.9726	11.6735	12.2989	11.3349	11.9892	12.4134	12.1614	10.5962	11.0817	11.774	11.8239	11.7247	11.6813	11.8858	11.7445	9.78317	11.8463	11.9352	11.5133
USP22	7.21959	6.76485	7.54263	6.2267	6.66163	7.06469	6.57168	7.09392	7.00044	5.91959	5.33304	7.15622	6.68129	7.11292	6.56462	7.26471	7.22365	6.96899	6.76595	6.8936	6.2097	6.9489	6.48497	6.8887	7.35714	7.23482	6.99116	7.40853	6.97947	6.8888	7.15457	7.10369	7.57994	5.973	7.85211	8.05778	7.0038	6.90687	6.60119	6.76421	6.66899	6.51247	6.96086	7.16007	6.50061	7.86648	6.97522	6.56297	7.56526
C11orf58	9.1339	8.85263	9.24344	9.49678	8.78071	8.75777	9.37226	8.24319	9.1068	9.46726	8.86641	9.09011	9.53154	9.15842	9.45911	9.68704	10.5848	9.35676	9.02188	9.57337	9.69785	8.25935	9.10609	9.37464	8.92961	9.22708	8.6951	9.17034	9.05185	8.91215	8.93471	9.05005	9.12273	8.91638	9.03262	8.47341	7.87218	8.03649	8.8008	9.04821	9.33463	9.80151	8.6754	9.0575	8.27372	8.74646	8.3041	9.15987	9.39636
TCEB2	9.60812	9.41015	9.18651	9.20208	9.86457	9.32883	9.8793	9.90387	9.93691	10.0686	9.95767	9.73878	9.80482	9.27754	9.70339	8.71786	9.7668	8.44532	10.0807	9.05479	9.14532	9.43121	10.1854	9.9636	9.39027	10.0046	10.0789	10.1296	9.07189	9.72706	9.93483	9.3582	8.89017	9.88787	9.13855	9.42392	9.01701	9.99356	10.3753	9.31426	10.1918	9.75994	8.92433	9.63381	9.35359	8.19204	9.39452	9.82796	10.0521
COX4I1	10.7596	9.63204	9.634	9.7168	10.6541	9.57744	9.88185	10.3083	9.41887	10.0792	9.18363	10.5547	9.93703	8.85157	10.1256	8.85937	9.58381	9.5986	10.8221	9.61979	8.83337	10.0205	9.41215	9.65149	9.87439	10.1644	9.54288	9.37041	9.41473	9.21359	9.59192	10.0403	9.52196	9.58872	9.92552	9.2395	9.57475	9.66111	9.32251	9.87415	9.95034	9.99655	9.97171	9.73088	8.99777	7.06641	9.5751	9.30868	11.5045
TMED2	9.77986	9.8797	9.49947	9.48896	8.78241	9.68184	9.57164	10.0123	9.69177	9.86897	9.79498	9.82256	10.2347	10.6574	9.66526	9.83733	9.14316	10.2902	10.3959	10.1076	9.90557	9.82152	10.2599	10.067	10.2263	9.86171	10.3091	10.39	10.4397	10.3789	10.5525	10.2254	10.3549	10.2639	10.5618	10.2179	10.0574	9.4886	11.0338	10.5002	11.1902	9.93258	10.402	10.4356	10.2638	10.1766	9.54125	10.3707	9.65633
RPL12	10.52	12.3598	11.7881	11.6204	11.9734	10.6493	11.874	11.624	11.8847	11.3659	11.4802	10.9008	11.8818	11.8225	11.3092	12.0398	11.981	11.4206	12.0872	11.2522	10.8179	12.3538	11.4639	11.5184	11.5716	11.7855	11.9771	10.9254	11.8507	11.5028	11.9053	11.6786	12.0405	11.2542	12.4626	12.4636	12.5596	11.6226	11.1861	11.3153	11.5274	10.7263	11.676	11.931	12.138	11.8289	11.9821	11.8446	11.4212
RPL4	10.0443	11.7196	11.2958	10.7127	10.1284	9.09529	10.2723	10.5722	9.86586	10.1669	9.80071	9.71647	10.3961	10.5741	9.98844	10.3351	9.64647	9.59206	10.9304	10.3899	9.22669	11.641	10.3534	11.3351	11.2325	11.227	11.1672	10.7212	11.2442	10.9037	10.9162	10.8827	11.6281	10.7117	11.3831	11.1356	11.3739	10.889	10.5986	10.8173	11.1027	10.1484	10.9196	11.0936	11.5172	11.9332	10.8894	10.8709	10.3719
FNTA	8.64801	9.08998	8.49962	9.23493	9.4213	8.67494	9.34305	8.72662	9.16779	9.10858	9.11397	8.89499	9.80598	9.01602	9.05069	10.23	9.87365	9.97877	9.42019	9.56154	8.69213	9.47726	9.35361	9.44031	10.9039	9.60566	9.64815	9.63842	9.60939	8.1109	8.33442	9.15483	9.97171	10.0047	10.21	9.81463	8.3396	9.28661	8.89387	9.31877	9.33234	9.34108	9.90603	8.17574	9.76505	9.17462	8.54389	9.18582	8.96903
RPS25	9.81145	11.64	11.4499	11.2393	10.7284	10.6	11.0162	10.9311	10.8768	10.8807	11.0165	10.4915	11.0033	10.8081	10.8723	10.8839	10.521	9.63841	10.9908	11.4374	10.473	11.6426	11.3021	11.5273	11.1059	11.6164	11.4438	11.3837	11.5884	11.4723	11.3062	11.5343	11.1028	11.043	11.8383	11.3847	11.5808	10.8618	11.0277	11.3468	10.8965	11.3029	10.6031	11.4634	11.4558	11.7628	10.9709	11.3282	10.7157
RPL37	12.1458	12.8972	12.7183	12.6696	12.295	11.9123	12.7604	12.1036	12.5039	12.0246	12.5166	11.9649	12.2165	12.7455	12.5551	12.4329	12.5717	12.3637	13.0951	12.5761	12.2593	12.559	12.8015	12.7613	12.92	12.6329	12.7335	12.5211	12.756	12.5771	12.8078	12.6981	13.1407	12.5211	12.8685	13.122	13.1453	12.8566	12.383	12.3138	12.6101	12.6496	12.561	12.6932	13.0006	13.1043	12.4996	12.7811	11.9517
HINT1	10.4161	10.9015	10.181	10.7017	10.4432	10.1869	10.7674	9.69918	11.5698	10.5328	10.5197	10.4241	10.997	9.58504	9.7115	10.6463	10.9641	11.0878	11.462	10.4684	9.22235	9.43723	10.5897	10.6082	9.96536	11.0957	10.2754	10.5156	10.4413	10.7093	11.0204	10.7529	10.4392	11.7546	10.8286	10.3304	10.8353	10.9857	10.5577	10.9457	11.6079	11.5671	9.71771	10.7989	9.56484	10.6779	10.6029	10.8538	10.1403
EEF2	10.102	10.2025	10.6617	10.5084	10.1904	9.41147	10.1309	11.0075	10.3737	10.5239	10.0942	10.2107	10.9675	10.3381	10.3226	10.5269	11.0682	10.4105	11.125	10.6721	9.1256	11.3143	10.886	11.0789	10.1103	11.3121	10.9795	10.7744	11.3019	11.0456	10.7225	10.542	11.6185	10.7422	11.4304	10.9748	11.5352	11.0449	11.0617	9.82925	10.7817	10.4053	10.1221	11.3241	11.5866	10.2024	11.1978	10.8985	10.4752
RPS10	11.8017	12.8673	12.8405	12.7687	11.9164	11.7348	12.227	12.0906	12.0896	11.4302	11.6264	11.5799	11.6137	12.1864	12.0141	12.2361	11.4035	11.5035	12.3728	11.9394	11.3033	12.1134	12.6164	12.3224	11.6849	11.6206	12.2808	11.7008	12.0848	11.9554	12.32	12.041	12.656	11.6503	12.9294	12.6819	12.4115	11.8476	11.76	12.0812	12.2193	11.9253	11.944	12.3784	12.554	12.7674	12.1188	12.5451	11.674
ATP6V0E1	10.206	9.58497	9.48779	10.1172	10.0622	9.39104	9.61972	9.27133	11.3352	10.5151	9.90439	9.88279	10.7986	8.96213	9.89135	10.5049	11.4322	10.6811	10.4277	10.1166	9.98109	9.05437	8.95213	9.56269	10.3521	9.73377	9.99081	9.55318	9.56648	10.2535	9.96539	10.0105	9.01884	9.83195	9.37637	8.22744	9.34835	10.5763	8.76153	10.519	10.0113	11.0623	10.4097	9.5062	9.07407	8.33478	9.61383	9.53715	10.8845
HNRNPK	8.64992	8.98562	8.83621	8.26616	8.49077	8.57551	8.63949	8.81952	9.51102	9.05171	8.17318	9.17369	9.19067	8.65814	9.19221	9.37595	9.63286	9.39496	9.60107	9.10975	9.78924	9.10933	9.6692	8.6741	9.52643	9.22169	9.56712	9.24188	9.80823	9.49577	9.31376	9.17138	9.77315	9.30911	9.71405	9.95891	9.38329	8.81885	9.01114	9.79579	10.1361	9.97086	9.10582	9.72134	8.83629	8.43142	9.35866	9.42509	9.61763
ANAPC5	7.73518	8.77234	8.58406	7.6401	8.8497	7.79133	8.29261	8.26226	8.46013	8.41855	7.9293	8.57859	8.11476	9.56821	8.22488	8.72193	7.50318	8.26333	8.42622	8.60331	7.71489	8.06883	8.25044	7.20854	8.33567	7.58863	8.32668	8.07079	8.27533	7.8986	8.14763	8.44653	8.54021	7.97072	8.55503	8.58444	6.55771	7.73402	8.80988	8.11156	9.02765	7.74236	8.47557	8.01487	8.23823	7.91291	7.33523	8.18263	7.44712
RPS3AP5///RPS3A	10.7496	11.9661	12.2819	11.8203	11.2082	10.5913	11.6979	11.3722	10.9279	11.4092	11.36	11.0109	11.5434	11.8974	11.4854	11.6196	11.4513	11.268	12.0991	11.5984	10.5337	12.3847	12.072	12.9393	12.0714	12.372	12.3022	11.6133	12.2201	12.3034	12.4472	12.4723	12.2123	12.2227	13.0266	12.8844	12.606	11.5521	12.0142	12.4272	12.1455	12.0681	12.0997	12.6559	11.9804	11.7057	12.5833	12.7646	12.382
HNRNPU	8.2255	7.95602	7.31331	8.15082	7.82961	7.13362	7.67636	7.15986	7.9829	7.82647	7.5741	7.22589	7.45326	7.79768	7.25019	8.03793	7.63845	7.5743	6.81118	8.02236	6.92046	8.16278	8.59089	8.66786	8.59356	7.38376	8.47686	9.08489	8.4573	8.08147	8.73152	8.28541	9.19585	7.44204	8.574	8.37985	8.66501	7.61645	7.63871	8.31907	9.16974	8.43823	8.58233	9.03469	8.19573	6.50294	9.10855	8.68275	8.39073
HNRNPU	9.9475	9.7897	9.67027	9.85871	9.47868	9.70096	10.2074	9.193	10.0542	9.89953	9.25212	9.80202	10.6204	10.5808	9.07039	10.719	10.3202	10.1563	9.85519	10.1985	10.2152	9.88698	10.483	10.3328	10.82	9.64039	10.6063	10.228	10.2203	9.65258	10.4149	9.94084	10.6096	10.219	10.2348	10.4294	9.8844	9.39132	9.7401	9.8818	10.3745	10.0013	10.6917	10.7177	10.3453	10.1027	10.8287	10.3531	10.5084
EIF3A	8.59547	8.15795	8.57941	8.75166	8.20387	8.38655	8.51579	8.02522	7.86144	7.35154	6.47882	7.8376	9.2421	9.3883	8.66424	9.3804	9.26429	9.10384	9.49317	9.03319	8.18803	7.68205	7.69176	7.40412	8.67087	8.52144	8.21463	8.57528	8.58643	8.01958	9.14512	8.49103	7.96751	8.60742	9.14364	7.98388	7.75016	8.14189	8.15416	9.00193	8.48271	8.46575	8.75038	8.19794	7.86956	9.21666	7.58653	7.47311	8.24914
EIF3A	7.98513	8.09722	7.99046	8.16187	7.44545	7.43442	8.15792	7.46687	7.50742	7.42505	6.71836	7.93403	8.20718	8.26046	7.17673	8.31936	7.68898	7.95139	8.37853	7.80879	6.74413	8.53685	7.51248	8.4791	8.90145	7.84412	8.35799	8.36215	8.46054	8.0937	8.70134	7.66108	8.01778	8.68039	9.38736	8.55517	8.57995	8.12605	8.15254	8.65534	8.36908	7.83527	8.8928	8.68587	8.88723	6.5278	8.03271	7.3415	8.24453
EIF3A	5.95096	6.23346	6.18037	5.26287	5.64621	5.35975	5.67275	4.83159	6.03484	4.59561	4.11364	5.54116	6.83118	6.81427	5.76632	6.93427	6.13152	6.18525	6.50092	6.12091	6.07585	5.41592	4.96842	4.65643	5.50908	5.92343	5.73321	6.10365	6.3194	5.70608	5.4894	6.06741	5.38179	5.62025	6.72377	6.62462	5.35985	5.197	5.9096	5.6963	5.96421	5.62831	6.46385	4.93278	5.44786	5.23437	3.92157	4.63292	5.63738
HSP90B1	8.84529	6.76594	5.94557	8.45717	8.35339	7.78611	8.10583	7.30285	7.05739	9.62157	8.39171	8.56629	8.42911	9.09484	6.11161	8.63448	6.30697	9.10806	9.08341	8.8727	5.98029	8.68806	9.46827	9.1933	8.83727	7.84102	8.99867	9.8206	9.35128	9.23169	8.92738	7.4597	9.4699	9.13668	9.27929	9.25427	10.213	8.38205	10.2169	8.98709	10.2016	8.62413	9.60294	9.84973	10.4386	3.75276	8.56252	9.32279	8.22293
HSP90B1	11.6147	10.855	10.6567	11.2145	11.7091	10.6341	10.7223	10.6891	10.3385	11.2622	10.746	10.8939	10.8815	11.8209	10.8247	11.3519	9.74981	11.3288	11.4927	11.4281	10.2917	10.559	11.3865	10.9646	11.0879	10.3547	11.0086	11.8696	11.4204	11.3075	11.4034	11.0155	11.1906	11.1944	11.2268	11.0459	11.5648	10.5778	11.9242	10.9302	11.3221	10.7801	11.2976	11.3718	11.0709	11.6421	10.7823	10.9932	10.0782
MSN	8.29163	7.60773	6.21281	8.41458	8.85116	7.78097	7.15262	7.83031	7.70814	9.2557	5.84237	7.67956	9.54136	5.7841	7.46734	8.43599	9.17113	8.03997	7.8044	7.74925	7.63713	8.71367	9.76351	8.10752	7.88459	8.15473	8.90701	8.39145	7.77151	8.91533	9.25648	9.01995	7.78273	7.74498	7.2167	7.08212	6.61101	7.549	7.64722	8.40546	6.96927	7.27392	7.4747	7.95575	7.0411	7.74987	8.79184	7.05902	9.60041
ACTN4	7.49752	7.48651	7.29084	7.76488	8.41791	7.28019	7.58748	7.38736	7.40897	6.94806	7.42734	7.46774	6.76679	7.32307	6.81221	6.976	6.57776	7.30796	6.86141	7.12142	8.19717	7.68804	7.8397	7.51952	6.79468	6.88524	7.29959	7.3967	7.5226	7.05376	7.9201	6.22479	7.54934	7.0718	7.42862	7.59735	7.13881	7.71209	7.04225	7.30962	6.74325	6.74498	7.28287	7.33885	7.48953	5.30074	7.63625	6.95267	7.95116
APP	8.98603	8.66082	8.88991	8.27394	8.23922	8.11227	8.41491	8.34481	5.80158	8.52049	8.49807	7.88419	8.49853	5.70894	7.67577	8.80528	7.80822	9.1151	7.70392	9.26907	8.55945	8.9721	8.70734	8.58994	8.98017	8.93066	8.38569	9.45115	9.65344	6.69553	8.91882	9.54364	10.0072	8.54541	8.06065	7.6896	9.00606	6.31218	8.18624	7.8148	6.83314	5.25957	8.21774	5.97892	9.09496	9.8642	6.67495	8.63308	9.22012
PRKAR1A	8.97247	8.68642	8.74325	9.36733	8.66588	9.02904	8.26765	8.44359	9.41466	9.2678	8.8142	8.8146	9.8752	9.24503	10.051	9.3888	9.54045	10.0589	9.74212	10.0502	10.0872	9.72198	8.98919	9.16175	9.63835	9.28992	9.05298	9.7631	10.0461	9.52578	9.49761	9.58498	9.53636	9.62541	8.98593	9.70867	9.67873	9.42446	9.4125	9.91643	9.92959	10.4146	9.70587	9.49806	8.92943	8.92829	8.55324	9.82128	9.95998
PRKAR1A	7.20545	6.90674	5.91368	7.46239	7.33913	8.48386	7.15445	6.6401	8.20382	7.96299	7.42536	7.34449	7.93213	6.78945	6.06649	7.40285	7.93706	8.38141	7.86235	9.05898	6.6723	7.6308	6.74307	7.51363	7.85246	7.71974	7.81515	7.96054	7.99503	7.96509	7.06363	7.86406	6.74698	7.65801	6.36602	7.80079	8.77818	7.2274	7.45959	9.4965	8.95227	8.91744	9.03456	8.5523	8.21498	5.65925	7.00542	8.51282	8.05761
PRKAR1A	8.1034	7.06982	7.11958	9.11733	8.13075	9.15801	8.32262	7.83889	9.51627	9.64649	8.52467	9.01654	9.84045	9.06084	8.28869	9.14735	9.25686	9.84025	8.72877	9.92172	9.30952	9.01614	8.37311	9.42451	9.47141	9.28294	8.80289	9.36905	9.84244	9.38421	8.78011	9.43495	8.68751	9.38779	7.75782	8.67367	9.86409	8.3239	8.90558	9.77859	10.1678	10.3884	9.74069	9.87779	8.15464	6.41073	8.35718	10.0626	9.90856
DSP	9.64159	9.13383	9.6697	9.28278	8.15268	8.94	7.80697	8.58777	8.68723	8.79145	8.40939	8.36561	9.99142	9.96923	10.4149	9.95843	10.0075	9.61681	9.92038	10.4562	9.42878	9.14454	9.90911	9.99942	8.86865	9.76824	9.35986	9.89325	10.1457	9.43246	8.39292	9.20025	10.5656	8.78993	10.3547	9.47377	8.79838	9.12001	9.2855	9.13541	8.34233	10.9078	10.1589	10.7177	10.2575	9.51121	9.7437	10.2095	5.33293
RAD21	5.96967	6.05043	4.59697	5.87382	6.60165	6.95395	7.12752	5.2739	5.51592	7.25995	6.33746	6.31623	6.58178	6.87429	4.24628	7.058	5.7956	6.22774	5.89246	6.58873	4.96903	5.79338	5.56447	5.24806	8.85979	5.62803	8.98704	6.71925	6.81719	5.88554	6.36698	5.62474	5.12078	6.18704	6.44555	7.67375	7.36805	4.11534	6.79232	6.94845	8.57625	7.09889	8.38653	8.02662	6.1371	4.0864	8.20403	7.64813	6.50813
RAD21	9.18285	9.7458	8.14879	8.80679	9.3611	8.5783	8.35077	7.36784	8.60192	8.61704	7.72855	8.32414	8.91211	9.71647	8.58238	9.61961	9.02824	9.03686	9.33335	9.34424	9.21121	9.21696	9.30391	8.1472	11.1614	8.97422	10.9578	9.28416	9.25859	8.7372	9.59722	9.25024	8.39163	9.38998	8.98583	10.439	8.83821	8.2718	9.13717	8.77651	9.50222	9.0944	9.72909	9.35924	8.76792	9.35172	10.0947	9.31578	7.93702
WDR1	9.19962	9.04243	9.33736	7.92344	9.00197	8.54736	8.9895	8.60925	8.99867	8.64848	7.59226	8.30139	8.91873	9.28306	8.57436	8.39722	9.45549	8.82633	8.70397	8.65535	8.80733	8.15437	9.27084	8.37788	8.33575	8.49574	8.0932	8.55893	8.85292	8.34072	8.63084	9.0735	9.34704	8.15053	8.83418	8.36382	7.54952	8.10422	7.84658	8.66329	8.41357	8.38172	7.82803	8.18847	7.70269	7.68819	8.17972	7.91715	9.76641
NCL	9.61095	10.0298	9.92879	8.77039	8.96194	9.04893	8.6536	8.97061	8.96682	9.30212	8.80271	8.99749	9.8184	9.98407	9.11294	9.97894	9.35905	9.76963	9.96367	9.52167	9.56187	9.81302	9.69055	9.77646	10.3534	9.18865	10.1913	9.44535	10.1849	9.37012	9.80143	9.63508	10.1094	9.26165	10.4611	10.5025	9.54394	9.08249	9.87178	9.81431	9.20816	9.18606	9.86192	10.2264	10.4561	10.2443	10.1498	9.90586	9.83131
WDR1	8.58756	8.31082	7.68948	7.44658	8.71953	8.34532	8.55093	7.86696	8.36674	8.42421	7.10604	8.024	8.06041	8.68286	7.32471	7.71018	8.48771	7.75528	7.83196	8.80553	6.8095	7.69115	8.64394	7.45093	8.1864	7.61682	7.37064	8.43842	7.95315	7.9514	7.89988	8.2387	8.52848	7.32346	8.31542	7.14918	6.99043	6.56504	7.5825	8.27117	7.98794	7.59813	7.8257	8.24357	6.66882	5.87689	7.81431	7.57475	9.4384
AP2B1	4.20398	4.6811	4.84042	4.72038	4.71644	4.77427	4.28986	4.51913	4.76967	4.40179	4.82641	4.47337	5.40728	4.92242	5.1187	4.98618	5.12284	4.46792	4.49685	4.62242	4.21408	6.96146	6.20219	6.00765	6.9701	6.09604	5.97564	5.17279	5.74386	5.3022	5.43287	6.65858	5.98039	6.97036	4.9677	4.62448	4.90814	5.15836	6.03585	3.99315	4.41471	7.49645	4.45044	6.33914	5.40127	3.7818	5.76733	4.73898	4.51804
AP2M1	8.48553	7.7185	7.02336	7.91598	8.76846	7.83136	8.60357	8.21221	8.48838	8.48419	7.9321	8.27623	8.31013	8.94303	7.57898	8.21708	8.32014	8.1524	8.1096	8.57625	8.17203	8.44455	8.27891	8.93458	8.9407	8.86971	8.63464	8.06978	8.20941	8.35036	8.22291	8.42912	7.52545	7.44448	7.91146	8.01026	8.37644	7.38034	8.07731	8.48787	8.38291	8.43662	8.6804	8.11565	7.91462	4.40666	9.3023	8.18321	10.2822
CLTC	10.7874	10.3245	10.3188	11.1866	10.6888	10.1165	10.9298	10.3993	11.0538	10.6543	10.6395	10.6406	11.603	10.6774	9.84055	10.8367	11.6838	10.83	10.9863	11.2725	10.9143	10.3211	10.7361	10.7279	11.8831	10.1462	10.9404	10.5351	10.9041	10.3014	10.8494	10.9918	10.6889	11.2423	10.7288	10.5136	10.6162	10.3394	10.9325	11.5407	10.1449	10.7961	11.2393	10.4874	10.3558	9.76021	10.9987	10.8187	11.4891
AP2B1	4.59402	5.64602	5.43101	5.79182	5.58251	5.112	6.33657	5.0384	4.81914	5.42734	4.78909	4.8156	5.48985	5.86265	5.29694	6.14652	7.00199	4.09937	6.65586	6.76011	5.73323	4.53884	5.41423	4.64478	7.4079	6.09871	5.866	5.67898	4.74952	4.87579	5.77226	5.98769	4.7316	5.09305	6.48332	4.19647	4.23985	4.15516	5.52594	4.8235	4.73103	6.56805	4.60687	5.84865	5.12035	4.7361	5.62357	4.69286	7.76706
MLEC	6.79959	7.36896	5.56596	6.09108	8.17638	6.00646	7.48032	6.70018	7.15521	7.41837	7.31749	6.49533	6.32899	7.2761	6.88057	6.2076	5.93774	6.22458	7.37454	7.25093	5.70054	7.79412	8.9313	8.03584	8.62858	8.06659	8.94884	8.14901	8.10272	9.81667	8.88117	7.10226	8.79426	8.97295	9.29668	8.72055	8.16682	9.30029	9.59926	9.66606	9.39448	7.72239	9.45421	9.41463	9.68325	5.97865	8.73048	8.47531	9.35771
MLEC	7.71806	8.43789	8.19129	8.10668	10.1923	8.49456	8.37481	7.86884	9.10598	8.32267	7.4093	8.69149	7.74704	8.92522	8.42072	8.4131	8.46684	8.52044	8.22964	8.74832	8.1305	7.03422	8.36817	7.28311	8.84754	8.84548	8.61336	7.82897	7.81429	10.0595	9.11186	7.78146	8.31107	8.60633	8.13707	7.86011	7.08088	8.60767	8.95393	9.53017	8.69997	8.48209	8.92911	9.25948	8.29679	5.56158	7.88184	8.29985	9.03248
LASP1	9.33511	9.48549	9.32327	10.0016	9.12504	8.84068	9.15581	8.7967	8.96335	9.00302	8.14187	9.52617	9.98956	9.22854	8.58687	9.48187	9.79189	9.05201	9.87391	9.68108	9.63716	9.11228	9.9238	7.9141	10.4839	8.34385	9.84381	9.82324	9.36718	8.95713	9.87615	9.61259	9.62015	9.70726	9.13209	9.66443	9.45335	8.88619	9.02435	8.75854	8.12907	9.24496	8.58169	8.54358	10.071	9.51221	9.96388	8.67409	8.38911
SF3B2	8.86667	8.50194	8.25123	7.54596	8.11468	7.56015	8.34451	7.71298	7.17222	7.77515	7.90089	8.20515	8.08156	8.53148	7.32571	7.84986	7.50321	7.98904	7.97289	8.10075	8.38092	7.51357	7.56285	7.5796	8.1936	7.42096	7.53856	7.48546	7.41174	7.36256	7.39627	7.71374	7.72137	7.49165	7.9988	7.5824	6.9995	7.12619	7.59016	7.5691	6.36359	6.79002	7.85249	7.4193	7.72807	6.85936	7.74805	7.2416	7.63392
TMEM59	10.6384	9.54838	10.509	9.9753	10.1594	9.7239	10.226	9.73146	10.2512	10.5199	10.3702	10.2504	10.4972	10.3265	10.1698	10.2989	10.5433	10.8574	10.3801	10.801	10.6362	9.67277	9.74482	10.7979	10.1814	10.3533	9.77419	9.84064	10.1371	10.6543	9.71488	10.951	9.63395	10.3998	10.1365	9.91957	10.9836	10.4175	10.445	10.1797	9.55114	10.6271	10.5	9.92635	9.75443	10.3981	10.0219	10.9612	10.2217
CSRP1	8.42647	6.79237	7.16207	8.25475	8.1983	7.84311	8.33143	8.99754	7.21076	8.03614	8.81	8.12184	5.45356	5.6151	8.29228	7.10146	7.78037	9.0162	7.19605	9.01352	9.10193	8.14499	8.35358	6.68552	6.92181	8.44995	7.3664	7.86715	7.21161	6.76325	8.54856	9.26594	7.98464	8.28559	5.21861	5.32536	7.03478	8.89586	7.98077	7.11106	7.82865	7.31196	5.96804	6.44473	7.85644	5.61713	6.98277	7.58146	6.19996
CALM3	5.96086	5.46941	4.78579	6.76819	6.57788	6.40515	7.0547	5.84898	6.45984	7.47266	5.56697	5.96223	5.81688	4.8577	5.37561	7.17829	7.38469	5.36067	5.91647	7.43471	5.13662	5.39805	6.73112	5.78455	6.57936	6.76688	6.92665	6.59312	5.767	5.97832	7.11108	6.50704	5.74377	5.76683	6.33052	5.78279	4.81132	6.18391	5.55489	6.9212	5.6086	6.53409	5.28702	5.82031	6.07962	4.79317	6.61897	6.28515	9.91263
CALM3	6.42911	6.27122	7.44822	6.52482	7.10706	5.73633	6.44928	6.23188	7.15089	6.52155	5.99356	6.67296	5.62524	5.47879	6.62009	7.2466	5.98682	5.83419	5.70823	6.17938	6.82838	5.68136	6.17884	7.52525	6.2987	6.4721	6.42148	6.59586	6.04375	6.26771	7.18747	6.57543	6.43036	5.56776	7.94585	8.17027	4.61029	6.66888	5.39285	6.45903	5.54757	6.20926	5.28241	6.3302	6.4943	6.72604	6.32078	5.53754	8.13144
MATR3	7.73815	7.89324	8.04109	8.37011	7.72073	7.68986	8.6032	7.3701	8.69262	8.21327	8.33172	8.34252	8.17278	7.47381	7.78553	8.29059	8.63406	8.28077	8.02834	8.91943	8.11998	7.77838	8.24186	8.42722	8.03921	7.73648	8.27798	8.26844	8.44513	8.13899	8.20749	8.05213	8.91129	8.79406	8.08336	7.95643	8.48229	7.65603	7.93093	8.05645	8.80634	9.06864	8.07487	8.42119	7.45264	7.8906	7.99363	8.81483	8.50064
CAP1	9.5375	9.36374	9.39732	9.15258	9.19303	8.36447	8.8644	9.09603	8.66843	9.25603	8.44981	8.734	9.26269	9.22701	9.25633	8.91468	9.79289	8.86707	9.17037	9.69985	8.85588	9.4272	9.81693	9.87452	9.43014	9.40487	9.36173	8.51573	8.84073	9.0413	9.50436	10.0093	8.29323	8.99871	10.1172	9.58811	8.37764	8.26477	9.1549	9.3789	8.13852	8.87547	9.41823	8.57018	8.70382	9.85048	9.48707	9.29739	10.0652
MATR3	8.71229	8.45318	9.1674	8.58286	7.7551	8.10902	8.86465	7.73991	8.51809	8.61916	7.79982	8.66795	9.23027	8.68941	9.077	9.48225	9.33047	9.51321	9.8828	9.76487	9.03748	8.35848	9.11884	8.85248	8.67776	8.80345	8.87526	8.67304	9.2563	8.87911	8.90869	8.85053	9.1843	9.6801	9.16069	9.07334	8.58962	8.22494	8.83321	8.65873	9.08198	9.49018	8.25291	8.90827	8.46095	8.97908	8.91753	9.42723	9.19998
PTGES3	10.4769	10.3771	10.4303	10.1427	10.3468	10.175	10.1589	9.49043	10.4837	10.5666	10.2799	10.4715	11.3682	11.1944	9.81731	10.6871	10.1626	10.9481	10.6928	10.9354	10.7449	10.529	10.848	10.9207	11.0538	10.6767	11.1191	11.1103	11.1632	10.7018	11.1693	10.8713	10.7422	10.9518	11.0272	10.6973	10.7504	10.1017	11.3315	11.0582	11.8544	11.159	11.1048	10.944	10.6704	11.3583	11.4261	10.2123	10.3279
WARS	4.5115	5.89371	3.90272	4.86211	4.69365	4.60154	5.3415	5.27156	6.21558	5.86766	4.75038	4.97019	5.11404	5.14872	5.55319	6.48129	4.58782	5.0742	4.49443	4.98537	5.04197	5.98506	5.7132	4.80923	5.77277	4.96044	6.3334	5.24595	5.11789	6.21354	5.13462	5.50776	4.02201	4.99657	5.12148	5.41295	5.55556	4.54393	5.4853	5.22099	7.33938	5.55875	5.40201	6.07572	5.38439	5.46386	5.902	5.69229	6.80504
WARS	7.57343	8.32272	6.23934	6.88132	6.89201	6.1777	7.12507	8.02436	7.36258	6.83578	5.97791	6.41603	5.80603	5.99169	7.90577	8.47112	6.3499	5.42984	6.54646	6.29061	6.63253	8.15664	8.36962	7.21493	7.48864	6.31572	8.41701	6.51411	6.64361	7.68621	7.22361	7.52206	6.1774	6.74105	8.12089	7.91816	6.45198	6.81395	6.97289	6.75755	8.01249	6.41786	6.8261	7.01805	7.35726	6.42826	8.17935	6.75333	7.63322
SET	9.10043	9.42405	8.85463	8.8706	9.19867	9.03437	9.53697	9.69978	9.67251	9.54096	9.79256	9.3149	10.0404	9.93312	9.27504	9.95082	10.3412	10.2592	10.2186	9.5319	9.83373	10.5031	11.0819	9.75465	10.8267	8.41719	10.9093	9.21117	10.3571	9.21552	10.4847	8.34022	10.7264	10.2285	10.2137	10.5262	9.98247	9.92228	10.0866	10.2731	10.6076	9.25663	10.5577	10.5372	10.3867	7.54008	11.1478	10.5665	10.2597
SET	8.33702	9.4332	9.5027	8.07178	8.15783	8.26921	9.16811	8.52792	8.67169	8.80962	8.41474	9.14245	9.39977	8.865	8.91354	9.4321	9.37049	9.34434	9.18293	8.52357	9.2301	8.53781	9.78872	8.67263	9.01306	8.95097	9.71321	8.04715	9.786	8.43295	9.86521	8.90864	9.81221	9.1013	9.95243	9.83539	9.22749	8.56483	9.06135	9.31176	9.79495	8.55308	9.07207	9.21744	8.55871	7.84099	9.49538	8.88903	9.4599
NDRG1	11.3531	8.69716	9.26461	8.03866	8.30655	7.6549	8.54306	7.68235	8.46851	8.21331	6.24367	7.23846	9.77643	9.48479	7.77805	8.95315	8.04738	9.71245	7.43268	8.8296	9.63792	8.82819	9.67063	7.3346	9.3156	8.0189	10.0459	7.7695	8.38184	7.90663	7.91576	9.30416	8.41302	8.76557	10.2555	10.4648	7.14387	8.81668	8.33259	7.7444	8.43473	7.80726	9.88261	7.50337	9.53812	10.1091	12.3082	7.68725	5.82551
UBB	12.9183	11.6967	11.8042	12.2927	12.5441	12.2038	12.215	12.2084	12.6188	12.5385	12.5782	12.6467	12.3665	12.3545	12.6678	12.4866	12.2987	12.7621	12.4514	12.385	12.6314	11.9747	12.0412	12.1677	12.4127	12.72	12.1215	13.0064	12.5379	12.0486	12.2509	12.6175	12.0487	12.3222	11.6298	12.0263	12.2759	12.6711	11.8735	12.0074	12.4565	12.7156	12.3603	12.3488	11.8421	12.3574	11.7394	12.0508	12.9176
PFN1	9.93126	10.3493	9.9278	10.0049	10.5683	9.51499	10.2229	10.2378	9.93367	9.90437	9.51109	10.1403	10.1184	11.2351	9.8002	10.767	9.80788	9.50151	9.65483	9.89062	9.60051	10.2073	10.6189	10.6194	10.5021	9.80553	10.3041	10.3503	10.6056	9.44357	10.7375	10.5679	10.3365	9.25975	9.69765	9.58873	9.81583	9.88981	9.55273	10.327	10.3478	9.47514	9.78642	10.7304	9.63049	8.75547	10.048	9.57852	10.4302
PTPRF	6.84368	6.68209	6.56239	6.1345	6.18964	6.53573	6.62327	6.1408	5.5854	6.50242	5.86986	6.73991	7.03222	6.43311	5.65647	6.67498	5.79822	7.22781	6.01448	7.1458	7.01076	6.37284	7.34677	6.68842	6.53542	6.23242	6.72178	6.00634	6.14915	7.35164	5.67137	5.40402	6.73044	5.73219	7.3656	6.30971	6.50153	6.19048	7.84903	7.30446	5.24686	6.59611	7.27477	7.09454	7.48329	5.06011	5.95308	7.3079	4.98029
PTPRF	10.1491	9.71364	9.95246	9.59141	9.7785	9.21526	9.6619	8.99837	8.62673	9.36937	8.90635	9.70945	9.6112	9.32601	9.49387	9.42403	8.94483	9.68389	9.50696	9.913	10.2088	8.95507	10.145	10.4157	9.74161	9.23434	9.46552	8.60978	9.01572	9.99899	9.23866	9.23415	9.44211	9.72187	10.2691	9.65244	9.71963	9.2415	10.4201	10.134	7.31616	9.20307	9.89916	9.89879	9.63599	8.916	9.16853	10.3141	7.32648
PTPRF	6.40388	5.19298	4.76994	6.53213	5.80269	6.36096	6.73382	5.66229	5.74395	6.39889	5.30211	7.13313	6.56683	5.91897	4.95879	5.66487	5.28862	6.81633	5.17684	6.44861	6.03065	6.35525	6.87202	7.40115	7.2687	6.25311	6.62577	6.29959	6.22185	7.61423	5.47649	5.84079	5.77161	5.60162	6.44681	5.87556	7.0011	5.12385	7.76184	7.80012	5.35993	6.67727	7.92461	7.55918	6.87936	4.20112	5.59922	7.96092	5.45085
YWHAZ	8.45468	8.75093	6.74058	8.18406	8.67023	8.68152	8.50282	7.08924	7.81191	9.2395	6.06769	7.81357	9.41583	9.60174	6.59091	9.67541	8.90291	8.95282	8.30454	9.7273	7.53412	9.0249	9.39476	9.53916	10.9007	8.50373	10.17	9.12233	9.64582	7.98131	9.09306	9.04376	8.68104	8.87293	8.75445	8.39775	8.77721	6.64763	8.92122	8.95482	9.85329	8.41149	9.68736	9.51249	9.33635	7.55781	10.3681	8.54389	10.0225
YWHAZ	10.1563	10.88	9.43418	9.95094	10.403	9.5864	9.39005	9.30488	9.73146	9.84744	8.83585	9.40482	9.85678	10.1397	8.83905	10.2446	10.2531	9.60715	9.66456	10.1044	8.86665	10.2117	10.7694	10.1589	11.4264	9.52047	10.8819	9.99658	10.1238	9.2585	10.0435	10.2043	10.239	9.93416	10.0644	10.3724	9.03095	9.55711	9.66006	9.35087	10.0207	9.00121	9.91978	9.46792	10.1108	10.4324	10.8932	8.63454	10.0167
YWHAZ	10.0925	10.7451	8.83374	9.78968	10.0246	10.0858	9.72706	8.76481	9.43169	9.95079	8.09863	9.26261	10.5749	10.8411	8.047	11.0101	10.4885	10.1124	9.68555	10.6788	8.77444	10.1956	10.7188	10.5103	11.8868	10.085	11.3737	10.3203	10.5976	9.39656	10.2636	10.2233	10.1193	9.97215	9.25477	9.94519	9.30719	9.00581	10.0572	9.71477	10.402	9.23934	10.2733	9.97159	10.2331	8.24054	11.099	9.21011	10.6453
YWHAZ	6.61898	6.81102	3.92318	7.29506	7.27303	8.12518	7.52858	5.06421	6.37486	8.54443	5.55725	6.86552	8.3247	7.79453	4.24277	8.06755	7.2033	7.74818	6.03819	8.26435	4.74753	8.39479	7.78674	9.0241	9.94808	8.14321	9.84813	8.33321	8.97826	7.35685	8.31734	7.94757	7.23056	7.65802	6.03294	6.18174	8.84225	5.02253	8.27914	8.41663	10.2207	8.03517	9.18416	9.03705	8.98926	5.08718	9.76949	8.25525	9.61906
SOD1	11.853	10.6525	10.7718	11.387	11.0627	11.369	11.2928	11.1179	11.8991	12.3204	11.7317	11.9419	12.1282	10.8009	11.9884	11.2366	12.1374	11.2502	11.2909	11.6218	11.9087	10.8417	11.2468	10.9066	11.3356	12.1204	11.1918	12.0527	10.817	12.1227	12.1326	11.7672	10.7093	12.0731	10.5026	10.1328	11.2369	11.8649	11.6514	11.0209	11.0685	12.3569	11.0059	11.5854	11.0975	11.1921	10.5271	11.8548	11.3401
HDLBP	8.50471	8.67629	8.26522	8.85302	7.77262	8.37216	7.72212	7.91085	8.10441	8.37938	8.40145	8.30374	7.89641	7.07331	7.76908	8.50635	8.88085	8.09745	8.13857	8.10899	8.17179	7.82805	7.88273	8.28537	8.39803	8.30647	8.43112	8.70718	8.87205	8.38903	8.51721	8.14377	8.5532	8.18526	7.91335	8.23846	6.86791	7.99137	8.49132	8.3766	6.84142	8.3318	8.03808	8.37359	8.87416	5.85057	8.35331	8.03115	8.16703
MARCKSL1	8.1934	9.51347	8.87987	8.37886	7.97447	7.53555	7.30335	8.00015	7.45003	7.55481	5.76378	7.70971	8.10966	8.93803	6.98429	8.91095	8.18227	8.2815	6.30107	8.28666	6.04884	9.3123	10.2357	8.41278	8.62976	6.11549	8.66185	7.95045	7.55462	7.07087	8.6591	8.03916	9.53369	6.27764	8.78023	9.98906	7.23102	7.40122	5.8238	7.92795	7.26342	6.89247	8.52678	8.8684	8.53348	9.00757	9.17852	6.84303	5.34621
GABARAP	9.36134	9.47129	8.92844	9.41085	9.58709	8.86924	9.65939	9.85878	10.0582	9.32419	9.09934	9.32445	9.84613	10.9131	9.85562	10.0504	9.75042	9.63519	9.6997	9.29827	9.52028	10.0938	9.93125	10.3175	10.2105	9.97749	9.88573	9.93805	10.1386	9.70353	9.73925	10.001	10.3559	9.63779	8.66691	9.42272	9.52544	10.1157	9.31964	9.63003	9.11961	10.1043	10.0293	9.88635	9.40582	8.44626	9.96734	9.51395	10.8529
NUCB1	6.50793	4.62854	4.90169	7.46563	7.12942	8.07009	6.80007	6.76438	7.39657	8.60464	7.389	8.5682	7.17797	6.18094	5.02413	6.60569	6.5338	6.90457	5.91419	6.71103	5.17483	5.74958	6.08052	6.31227	6.94629	7.63672	7.01508	6.84126	6.85904	8.20112	7.06982	6.22125	5.89779	6.61791	5.86718	6.21216	7.45215	6.68262	8.36354	8.27497	6.93744	7.22837	7.91271	7.34481	6.67828	6.09863	5.84409	7.36272	8.04648
EIF3CL///EIF3C	10.2039	9.52849	9.02801	9.43076	9.49657	9.03889	9.41905	8.9291	8.91411	9.52284	9.0391	9.39551	10.4239	10.2747	9.09273	9.20347	9.61009	7.78353	9.89215	10.1368	8.89605	8.9819	9.3665	9.21575	10.1414	9.35623	9.56826	9.12278	9.0873	8.83039	9.70168	8.95779	8.52827	8.67922	10.407	8.49024	7.9236	8.73548	9.27856	7.60387	8.49513	8.82069	8.72863	9.48047	10.1296	8.44719	8.90689	9.04993	9.70503
GLUL	7.9379	8.03655	7.95956	8.90874	8.46354	7.66528	9.0301	8.88735	12.1716	8.89784	8.65441	7.80448	8.16148	9.40869	11.698	8.39741	12.525	8.34643	7.74115	9.36536	11.6507	9.59954	7.31296	7.35579	8.44704	10.3008	8.14605	9.69216	8.79243	12.4342	8.84493	8.78141	8.05396	8.00366	7.95289	7.53242	9.10186	8.48662	7.15895	8.5271	8.13474	12.8965	10.3465	12.6478	8.32702	6.5164	9.04694	9.42978	8.54121
NUCB1	9.15687	8.02875	7.72787	9.28518	9.44643	9.22955	9.00107	9.12841	8.86754	9.51887	9.37621	9.70877	8.88917	8.0412	8.36841	8.10302	8.56224	8.19863	8.65899	8.20127	8.25424	8.47195	8.65015	8.0419	8.42951	9.0864	8.83536	8.44636	8.3728	9.60268	8.89338	8.32969	7.95788	8.42567	8.46385	8.51015	8.94319	9.10816	9.9759	9.5985	7.73999	8.41695	9.0779	8.70324	8.97136	5.89627	7.87572	8.22532	9.19658
LDHA	12.6116	11.4822	10.9423	11.6469	11.4419	11.0235	11.3818	11.2386	10.7089	11.8356	10.9879	11.7535	12.2906	12.1322	10.5552	11.7182	12.2234	12.3003	11.3936	11.627	11.6003	11.5161	12.2629	12.1512	11.3399	11.5462	11.6081	11.2581	11.597	12.1466	11.7118	12.2035	11.9176	11.2036	12.069	11.3143	10.9084	11.4409	11.9592	11.9061	12.2171	11.086	12.5565	11.5531	11.1641	11.605	12.6518	11.8061	9.9644
RACK1	10.4548	11.895	11.2654	10.9318	10.8926	9.539	10.6155	10.804	11.0221	10.4131	10.4116	10.1172	10.7836	10.6666	9.94651	10.9122	11.0548	10.2743	11.756	10.9099	8.47724	11.1803	11.113	11.3228	10.8017	11.4257	11.664	10.6227	11.1473	11.0355	11.0585	11.222	11.5054	11.5214	11.7711	11.487	11.4821	11.2547	10.4743	11.2598	11.7076	10.9107	11.2336	11.4436	12.1133	9.90111	11.0947	11.0408	10.7158
SSR2	9.13712	9.12084	9.05693	9.3726	9.17199	8.58682	9.50195	7.90678	8.44838	8.62467	8.09439	8.89313	9.74785	10.1694	8.01486	10.1236	7.84612	10.4725	9.4196	9.53423	9.60624	8.05706	9.28398	9.24228	8.31404	8.39992	8.34907	8.85832	10.1701	8.51035	9.04951	8.92849	10.448	9.37558	8.73831	8.73569	10.3925	8.10107	9.44096	8.86224	9.45649	8.70136	8.92347	8.4365	9.76944	6.45441	9.36891	9.34516	7.77933
CALM1	8.71861	8.71592	7.56968	8.68709	8.92043	8.02958	8.06152	9.31049	8.84481	9.19396	8.22893	8.68231	7.28908	8.67481	8.90901	8.83367	8.55876	7.72624	8.3745	10.0092	7.58674	9.53843	10.2538	9.02213	9.47023	8.52593	8.92536	9.07815	9.28637	8.7297	9.23286	8.0969	8.38383	9.15488	8.16514	9.02667	8.50794	8.86586	9.19208	8.47811	9.27444	9.34131	8.1039	9.15698	8.87858	6.85205	9.26572	9.1756	9.90136
LOC728900///P4HB	11.1213	10.509	10.591	11.3438	11.1206	10.7978	11.0311	10.9645	11.0109	11.4603	11.2663	11.4149	12.0128	10.9471	10.6711	11.1215	10.9694	11.548	11.2216	11.1938	11.4214	10.6263	10.7974	10.7924	10.723	10.9505	10.7147	10.9086	10.7868	11.1317	11.2976	10.6614	10.7111	11.5198	9.71148	10.419	11.5793	10.9863	11.4221	11.342	10.5934	10.5578	11.2193	10.9623	10.9111	8.64112	10.9558	11.0915	9.57165
CALM1	9.43981	9.41157	8.8046	9.07211	9.22329	8.28634	8.93504	9.52502	9.08467	9.88102	8.97864	9.2066	8.34452	9.51295	9.92256	9.50544	9.01054	8.48377	9.09421	10.5786	8.76271	9.98469	10.8151	8.98911	9.93664	9.53567	9.5628	9.51459	9.74719	9.14647	9.89025	9.74237	9.18762	9.72781	9.24707	9.94338	8.73027	9.41528	9.66336	8.9478	9.55512	10.045	8.95937	9.50066	9.66167	9.58165	9.85156	9.78708	10.2589
P4HB	9.60915	7.78346	7.35275	10.4364	9.51978	9.80593	10.2213	9.56076	9.86366	11.0813	10.4158	10.3401	10.7503	9.6381	7.93962	9.65544	9.93158	10.4424	10.1772	9.84887	8.90819	9.98708	9.78105	9.93795	9.72838	10.3105	10.0556	10.4809	10.3436	10.7473	10.5035	9.43325	9.58385	10.7593	7.63474	8.79559	11.5733	9.94302	10.9138	11.0589	10.4435	9.97817	10.8473	10.5896	10.0353	3.8743	10.4454	10.6141	8.98371
SLC25A5	11.0241	10.1646	10.4296	10.2783	11.1273	9.894	11.2436	9.73588	9.47255	10.6376	9.53469	10.4479	10.0397	10.6362	10.9852	10.0048	9.97767	10.4864	10.6259	10.2103	10.1824	9.4961	10.4534	9.9293	9.82239	10.6914	10.4766	10.831	9.76511	10.2725	11.1326	11.0283	9.64412	11.0012	11.0678	10.0034	10.8222	9.59113	11.3246	10.9963	11.0995	10.2248	10.2559	11.1056	10.1287	11.0494	10.7722	10.9682	10.8045
PHB	6.97193	5.99892	5.97744	6.8395	7.48449	6.94822	7.03532	6.37416	7.64817	7.60816	6.18907	6.92225	7.5369	7.08722	5.64246	6.84427	7.85249	6.23859	6.90562	6.78675	6.0061	6.63124	6.38579	5.50233	8.0718	7.40503	7.82488	6.94862	6.32392	6.58102	7.32783	6.92004	6.73378	6.6209	6.94703	5.93227	6.8446	5.97994	7.71938	7.60785	7.78747	7.65237	7.5722	7.46579	6.81871	4.6933	7.58265	7.27796	7.475
PHB	6.78021	6.75879	6.79916	6.27591	7.055	6.9814	7.33257	7.25865	8.06484	7.56989	7.00654	7.17401	7.85055	6.6583	6.51958	6.48115	8.36672	6.89571	6.84101	6.21403	6.94727	6.34712	6.35945	6.06896	7.87704	7.8535	7.083	6.44156	6.28086	7.34436	6.68848	6.81055	5.46543	6.84445	6.43621	6.88211	6.8599	6.70258	7.9305	7.6725	7.53342	7.66905	6.81494	7.29659	6.34653	5.27956	6.63828	7.15238	6.48301
S100A11	8.39128	8.36722	6.24613	7.4087	8.21837	5.23992	6.99136	7.98785	7.09629	6.91978	5.64795	6.82837	7.16199	4.96209	6.64319	7.19503	8.85363	9.22788	5.53035	6.91732	5.68321	9.36759	10.1757	10.7925	8.6223	6.75405	9.03192	6.79978	6.73309	6.67336	9.18022	8.84165	7.49083	6.4901	7.48025	7.42844	6.56986	6.25851	6.27444	6.73735	6.36314	7.0777	6.68045	5.81364	7.59259	6.55518	8.89707	6.46669	6.75969
CTSA	10.9729	9.73913	9.35668	10.1245	11.1595	9.74909	10.1901	9.0819	9.74728	9.96322	9.54907	10.9777	10.8402	11.1014	8.91042	10.3744	10.0721	10.7686	10.5806	9.87991	9.81931	9.28777	9.47835	7.66803	11.7324	9.08761	9.9214	9.94685	9.1266	10.2632	9.7956	10.4806	9.01874	9.23384	9.57273	9.00752	9.94049	8.98939	8.93647	10.2985	8.61993	9.75171	10.5756	8.96257	9.71154	5.67386	10.0646	8.65386	10.4938
TOMM20	9.8526	10.2056	11.4496	10.6355	9.12711	9.76394	9.42128	8.83866	10.0249	9.16529	8.78359	10.0478	10.5883	10.909	9.61917	11.1272	10.6047	10.8409	10.8249	10.1029	10.6954	9.09745	9.26804	9.76214	8.88542	9.49202	9.55786	10.249	10.1935	9.679	9.8727	9.62065	10.8669	9.51483	10.3217	9.75526	10.8539	8.44308	7.86224	9.07298	9.94415	10.7315	10.0258	11.0318	9.67742	8.69776	9.3931	10.1479	9.29848
CD63	11.8583	11.5048	11.0077	11.3405	11.9001	10.8712	11.2752	11.4833	11.2853	10.97	10.8609	11.5076	10.8231	10.7728	10.518	10.7188	11.3925	11.6426	11.0135	11.5759	11.0826	11.3803	11.9522	11.9829	12.2367	10.8572	11.6364	10.9903	11.3273	11.4585	11.3918	11.6425	11.1012	10.7963	11.1717	11.0156	11.126	11.0148	10.6995	11.697	11.8108	11.0181	11.4524	10.7205	11.0301	10.237	11.8837	10.159	13.0436
DNAJB1	7.4521	6.71507	6.02134	6.4018	6.20885	7.11831	7.2062	5.91085	6.97781	8.31218	9.42761	6.99541	7.96829	8.33932	5.74239	7.9207	7.67984	8.45506	6.99214	7.12924	6.35945	5.875	6.22124	6.25991	6.27593	7.06588	7.4963	6.92214	7.79071	6.92237	5.55988	6.98984	6.99235	6.03696	6.23615	6.19464	6.47461	5.67937	6.85763	5.89495	7.3594	6.94734	6.90769	8.24092	6.40599	4.66745	8.30635	7.23814	7.83865
SPARC	8.11698	9.76095	9.51161	8.95584	10.856	8.0236	10.0494	9.30476	8.89429	9.63081	7.22213	9.27314	8.94817	6.23541	9.24391	8.59673	7.98943	8.60755	8.83021	9.14229	8.69495	10.8758	10.2998	9.97225	9.84184	8.75972	10.2557	9.81208	10.4903	9.15212	11.8263	11.0201	9.37289	9.58007	7.95347	9.17816	9.90159	8.87418	9.32499	9.39911	9.43969	8.79869	9.01303	8.89665	10.3959	8.37122	9.15098	9.62778	11.444
DNAJB1	7.63579	7.15116	7.34519	6.43026	6.9259	6.6972	6.67404	6.84504	6.99517	7.71916	9.8916	7.0609	7.85752	8.10996	6.83506	7.70938	7.61545	8.48661	6.61825	6.96987	7.48916	6.56623	7.33853	7.22909	6.86649	7.15324	8.00265	7.22869	8.13194	7.16065	6.42484	7.35854	7.38208	6.7953	6.47409	7.38878	6.74404	7.44774	7.25111	6.21819	7.01557	7.10455	6.50631	7.92773	7.02911	4.90371	8.19801	7.55769	8.17026
UBE2D3	8.55147	8.31198	9.2071	8.44396	8.24257	8.403	9.53271	9.09759	8.91914	9.62757	9.10284	8.47272	8.74198	8.83529	9.85422	9.14051	8.84808	8.51426	9.83481	8.7045	8.5918	9.13375	9.09504	8.96764	8.77469	9.84525	8.73897	8.88286	8.86922	9.41255	8.93651	9.00004	8.19227	9.49368	8.70052	9.33603	8.65901	9.04056	9.00931	8.87858	9.06533	9.57788	8.20034	9.37484	8.43182	7.6362	9.35103	9.35461	9.39682
UBE2D3	8.58428	8.60114	8.84404	9.0777	9.04052	8.92811	9.91719	8.89311	8.50091	9.73448	9.46458	8.88259	9.34999	9.15199	9.51364	9.60935	9.12175	9.05078	9.85488	9.12275	8.76696	9.19688	9.52254	9.9448	9.36465	9.75473	9.20991	9.1785	9.15828	9.58713	9.63439	9.54895	8.5738	9.84622	9.32505	8.89721	9.15163	9.09536	9.01982	10.3014	9.74662	9.95922	9.38035	9.84678	8.80166	8.72307	10.2196	10.2249	9.41653
UBE2D3	7.09864	7.26159	6.98228	7.6954	7.2665	7.77666	8.5751	6.91775	7.35908	8.97995	8.06362	7.84078	8.32338	7.71305	7.57687	8.23893	8.14552	7.94933	8.27045	8.04465	6.92648	8.35262	8.42273	8.81571	8.15995	9.02258	8.28702	8.22531	8.13636	8.78642	8.44262	8.50003	8.00089	8.55416	8.20359	7.8763	8.47432	8.20945	8.19492	9.27597	9.1041	9.00209	8.5203	9.01571	7.72707	7.801	8.9403	9.34576	9.02254
XBP1	8.87341	9.57851	8.89695	9.37834	8.6362	9.26955	9.36019	8.5752	8.8062	9.14932	9.57108	9.08557	8.77043	8.88026	8.86672	9.4529	8.79714	9.2297	8.95659	9.88679	9.59572	8.89043	8.00859	7.91117	8.21315	9.036	9.30468	9.41066	9.46628	8.91582	8.87634	9.17078	8.17743	9.56743	8.62229	9.00463	9.44833	8.80035	8.10801	9.99413	9.3001	8.69874	9.46435	9.27183	8.62197	7.55587	8.95696	9.54577	7.50421
SPTBN1	4.0294	3.9046	3.92433	4.16668	3.80645	4.19523	4.56558	4.2674	4.33783	4.5325	3.7571	4.60583	5.0004	4.19946	4.0483	3.96268	4.09832	4.31759	4.12533	4.10248	4.04057	5.10181	4.65046	4.69965	5.36471	4.32587	5.05525	6.07006	5.35741	5.56063	3.72818	4.36852	4.6803	4.05436	4.53558	4.02157	5.93957	4.29112	4.21393	5.4699	6.48068	6.44403	5.82627	6.24432	4.80741	3.92421	4.79607	5.35389	5.33303
SPTBN1	6.60471	5.43724	5.33082	6.46896	6.11325	7.10202	8.27686	6.47624	7.7801	8.08773	6.85095	8.29698	9.04748	7.51509	5.69134	7.83854	7.81602	6.96383	6.50757	7.67451	6.4898	7.73272	6.90959	7.54124	8.78423	7.82346	8.63534	9.53622	9.23524	9.17707	7.16247	7.39323	7.75391	7.62206	5.90196	6.04848	9.43136	7.08912	6.78605	8.68906	8.8301	9.93966	8.88302	9.17262	8.5306	4.99154	8.10205	9.01829	8.70068
LAPTM4A	10.4756	10.1665	10.2589	9.97222	9.70552	9.57072	9.77744	10.1158	10.521	10.5576	10.2166	10.2243	10.7528	10.3863	11.1749	10.33	10.8505	11.1523	10.4981	10.7317	11.0548	10.4321	10.5409	11.4472	10.9085	10.5053	10.4308	10.6611	10.6405	10.6849	11.1371	10.29	10.895	10.2395	10.8324	10.93	10.6962	10.9073	10.2055	10.7955	10.3209	11.2099	10.7824	10.7968	9.97145	9.82491	11.1146	10.6983	11.2316
RPL32	11.3536	13.2044	12.9629	12.7277	12.7624	12.1266	12.4267	12.2557	12.5179	12.0402	12.357	12.5097	12.7102	13.0725	12.285	12.7835	12.5393	12.6032	12.6172	12.4838	12.1652	12.6829	12.5489	12.4701	12.3421	12.658	12.5637	12.2561	12.62	12.3822	12.5014	12.5676	12.9981	12.2002	12.9176	13.0149	12.6465	12.2117	12.1807	12.1731	12.4387	12.1142	12.4792	12.3043	12.8084	12.9684	12.4032	12.6633	11.7194
CD81	8.93002	7.80288	7.68906	8.85051	7.89215	9.24582	9.34581	10.0965	9.58386	9.79357	10.1581	9.60473	9.15205	8.05236	9.62661	9.72518	9.57959	10.519	9.08845	9.05853	11.0596	9.84714	9.54193	9.46101	8.29838	10.0456	9.18515	9.65609	8.75672	9.91102	9.26059	9.79512	8.68544	8.07136	6.07072	6.58314	8.62162	9.07369	8.70709	6.33226	8.9022	8.82313	8.45864	9.4109	9.08707	6.40036	9.33087	10.0939	10.6056
UBE2L3	5.21357	5.30449	5.97453	4.62472	5.57607	5.14294	5.70707	5.10048	4.865	4.73775	4.64392	4.75502	5.10225	5.38924	4.97977	5.60292	5.20615	6.11497	5.05099	5.08076	6.12533	4.89327	4.77931	4.7917	4.94546	4.7431	7.2092	4.46331	5.34079	4.9679	4.60813	5.26258	5.22903	4.38918	4.70355	5.04312	5.27861	4.69609	4.23644	4.69804	4.7968	4.46762	6.06855	5.04039	5.80374	3.94324	4.83911	5.15841	5.79922
PTTG1IP	10.2419	9.4288	9.52978	8.8868	8.88206	8.91915	9.29838	9.22591	9.73823	8.87973	9.45203	8.51809	10.1794	9.26089	9.31414	9.81482	9.72076	10.2161	7.88189	9.40049	10.1847	9.21899	10.4319	9.55654	9.14212	8.79586	8.90455	9.01995	9.13694	9.83877	9.21268	9.23956	10.5498	7.9161	9.64142	9.43953	9.8176	8.97046	8.21203	7.59753	9.25339	9.08878	8.45365	8.91698	9.28124	9.05468	9.22071	9.15672	9.87504
GRN	8.87834	7.94547	7.2158	8.52146	9.05234	7.92621	7.85662	7.38543	9.01945	8.49164	7.80648	8.84708	9.28586	7.92741	7.1318	8.4913	8.14537	7.62109	7.44548	8.41245	7.71574	7.80439	7.95949	6.01126	9.67783	7.5931	8.12668	7.90344	7.60573	8.08922	8.44485	8.37017	7.45859	7.8138	7.43818	7.15604	7.87285	6.65799	8.4403	7.86964	6.7489	8.74542	7.49656	7.7616	7.94078	4.76532	8.11544	7.50443	8.45069
HMGB1	8.89712	8.79373	8.17016	8.23297	8.08887	8.27656	9.34946	8.7156	8.57764	9.40996	8.91081	8.19799	8.08048	8.09682	8.636	8.49038	8.82545	8.39033	8.33268	9.42751	7.90437	9.41265	9.7396	9.43404	9.08504	8.83042	10.0974	8.95143	9.88009	8.76357	9.75722	8.81392	9.12187	9.42737	9.36309	9.84171	9.1792	9.41895	9.13773	9.5529	9.63762	8.31426	9.16333	10.0426	9.80799	5.25258	10.2018	9.7403	9.40415
HMGB1	11.102	11.3562	11.2846	10.5219	10.9346	10.2363	11.492	10.8989	10.7833	10.945	10.8421	10.3498	10.7194	10.739	11.1088	10.9428	10.7513	11.4021	11	11.4587	11.1773	11.207	11.6811	11.5612	10.641	10.7546	11.9049	10.7223	11.6217	10.4364	11.5699	10.6008	11.1486	11.2045	11.1442	11.673	10.9248	11.2166	10.9361	11.2074	10.9488	10.1541	10.875	11.6305	11.7593	10.3562	11.9479	11.4332	11.1608
GLO1	10.4699	10.0524	9.96006	10.364	10.8552	9.05916	10.3405	9.31063	10.9414	9.68101	10.9597	10.189	10.4922	11.3185	9.88991	10.5459	9.93773	10.318	10.3643	10.337	10.4076	9.40378	10.9828	9.3093	9.85697	10.7655	9.71529	9.24623	9.39129	10.0326	10.2299	10.3805	10.796	10.2603	10.3847	10.5322	9.96253	9.57012	10.097	10.1601	10.7073	11.8047	10.8113	10.238	10.0319	9.5818	9.87086	11.2829	9.58309
UBE2L3	8.64331	9.13875	8.81036	9.63225	8.21296	8.73566	9.01482	8.51746	9.11168	8.66672	8.07367	9.35669	7.88466	8.29459	7.92991	9.50556	9.2696	8.50813	8.80105	9.3391	8.21637	9.02388	9.29047	8.92591	8.54091	9.12551	11.7687	8.66335	8.52518	8.89223	8.79763	8.69873	9.07365	8.58624	9.249	8.72532	9.56971	8.29754	7.47406	9.95439	9.51285	8.43637	9.77225	8.76648	9.01947	7.96851	8.9813	9.22256	9.43904
UBE2L3	6.18752	6.14872	6.13985	5.96215	6.24344	6.37709	6.91325	5.9837	6.08422	6.1721	4.93014	6.84646	6.19067	6.38346	5.52822	7.47567	6.37565	6.66186	6.09755	6.89573	6.25455	6.95115	6.4901	6.82998	6.01028	6.7219	9.53622	6.10498	6.91868	6.20157	6.69449	6.59994	6.85095	5.72977	6.26582	6.98479	6.75846	4.88755	4.73125	6.85192	6.85956	5.78105	7.32444	6.71025	6.49344	6.06618	6.98025	6.94221	7.31368
UBE2L3	5.17542	4.51325	5.43978	4.44077	4.97898	5.17012	5.31187	4.89488	5.34488	5.3843	4.48333	5.29347	5.58014	5.5091	4.67445	5.82879	4.97077	6.64563	4.88698	5.14599	6.24034	5.05192	5.00395	4.9555	4.56677	4.77457	8.26117	5.19265	5.62263	5.60547	4.97868	5.21443	5.3031	4.2024	5.0236	5.2663	5.2125	4.74005	4.32227	5.15597	6.21949	4.97335	5.73581	5.76828	5.03136	4.72159	4.81851	5.49445	6.75148
SRSF11	5.76634	5.64211	6.39821	5.64655	5.773	4.96914	5.65854	5.8755	5.69864	5.51132	5.95476	5.8288	5.94239	5.43359	6.67879	5.84842	5.51123	6.52563	5.12638	5.5696	6.67149	5.71012	6.20775	6.35013	5.23012	5.78704	5.84326	5.07453	5.93335	6.16753	5.09809	6.72484	5.6141	5.81432	5.96644	6.71752	6.13797	5.48142	6.68073	5.27017	5.51955	4.96067	6.0297	6.30481	5.83565	6.22125	4.82359	6.67063	5.77549
SRSF11	9.80782	8.91645	9.40223	9.69667	8.8232	8.64746	10.0316	9.2635	9.13488	9.54222	9.36675	8.9112	9.35463	10.1809	9.92467	9.97714	9.82006	10.1962	9.7426	10.6363	10.4523	9.89578	9.8075	10.005	9.70694	8.68248	9.6529	8.80655	9.41008	9.51056	9.36377	9.34743	9.2488	9.5196	9.68252	9.90702	9.78073	9.20412	10.1171	8.91119	8.55869	8.44435	9.56371	9.36996	9.18777	10.172	9.55666	10.2326	8.96023
SF3B3	6.68223	5.86069	6.01595	6.14666	6.4289	6.25498	6.13399	5.98193	5.71142	6.2922	6.1909	6.41639	6.57893	6.57534	6.29524	6.32285	6.71435	5.5555	6.44606	5.63257	5.80786	7.11844	6.88885	6.60715	6.57027	6.4394	5.8969	5.63974	5.56528	5.84422	6.44507	6.15759	6.05732	5.98507	7.38628	6.70304	5.2879	5.29595	5.98495	5.76926	5.95472	6.16842	6.56601	7.08067	6.56146	7.34249	6.88882	6.16466	6.44791
SF3B3	4.11734	3.75293	4.29179	3.64525	3.90092	4.02055	3.98312	3.76228	4.1058	3.72924	3.57232	3.89906	4.06511	3.65804	3.74204	3.81222	4.19383	4.00929	4.04828	3.73737	4.14408	3.56413	3.70411	3.8466	3.5353	3.96528	3.55868	3.72139	3.60257	3.89804	3.5089	3.68976	3.68631	3.83315	4.59969	3.68034	3.75159	3.9912	3.96021	3.843	3.78433	3.54382	3.72005	3.64843	3.97256	3.80515	3.77873	3.73054	3.76413
LOC729998///EEF1G	10.8741	11.1904	11.7421	11.4826	11.0887	11.1627	11.7499	11.2364	10.7234	10.8464	10.9049	11.0846	11.8136	12.1693	10.8402	11.6198	10.6442	11.2903	11.7176	11.7152	11.3074	11.6291	11.243	11.6321	11.378	11.2992	11.971	11.1597	11.5683	10.8049	11.3171	11.4985	12.0023	11.0743	11.8587	11.4632	12.1527	10.9626	11.2213	11.3107	11.0167	10.3915	11.512	11.7271	11.9864	10.1832	11.5237	11.7864	11.3612
HSPA9	7.23257	6.38576	6.9766	6.79452	6.84533	5.87116	6.75657	6.02647	7.91733	5.82519	5.49199	6.40229	7.44379	5.64936	6.46314	6.9486	8.08415	6.61718	6.87163	6.15594	5.95973	4.75391	5.39775	3.81084	6.22888	6.7207	6.10153	6.94665	6.58976	6.16367	6.67019	7.33005	6.11995	7.85352	6.84988	6.19889	5.86035	8.27518	6.48314	7.03572	8.43039	7.35473	6.29925	6.15414	5.52921	6.64479	5.38857	5.92156	7.0386
HSPA9	10.0158	9.13681	9.25303	9.80188	9.84433	9.04846	10.0415	9.0904	10.5237	9.66644	9.18807	9.80245	10.3823	9.2565	9.22331	9.60262	10.6367	9.75029	9.95526	9.6514	8.69518	8.71491	8.96316	8.74583	9.74208	9.81412	9.85687	9.69046	9.60675	9.50591	9.71888	10.1532	9.15377	10.784	9.45937	9.52079	9.54547	10.6855	9.75972	10.0521	11.2517	10.4717	9.63693	9.74973	9.63049	9.35686	9.36618	9.71999	10.1143
HSPA9	9.00552	8.722	7.79452	9.61548	9.11462	8.52041	9.43485	8.59859	10.2135	9.31208	8.56844	9.28732	9.22445	8.15806	7.74297	8.66426	9.51143	8.45623	8.73167	9.0982	7.04342	8.74431	8.30668	7.24562	9.43528	9.21766	9.47971	9.42331	9.18474	9.04649	9.44693	9.47685	9.05244	10.5668	9.11169	8.96874	9.39509	10.3337	9.536	9.86805	11.0651	9.99578	9.42656	9.47829	9.32864	6.99404	9.15781	9.44058	9.67485
YWHAQ	9.36168	9.04322	8.64271	7.65719	8.81307	8.51722	9.50099	7.97566	7.93223	8.61916	8.49034	8.71483	9.67236	9.30887	8.38259	9.25355	8.84089	9.6558	8.80929	9.5422	8.55871	8.27512	9.45754	9.86777	9.16016	8.78524	9.28276	7.68275	9.05915	8.70993	9.76673	9.32701	9.79544	9.04	9.15901	9.16867	9.22102	6.30224	9.39633	9.30044	9.85386	8.63415	9.37422	9.05861	8.20824	8.13197	9.87558	9.59631	10.4929
DDX24	7.86684	7.55745	7.01344	7.60303	6.98498	6.57461	7.85751	7.16947	8.27175	7.49527	7.20524	7.03924	6.76805	7.51784	8.40474	7.5748	7.58141	7.01335	7.1706	7.50838	8.32718	7.43782	7.9284	6.4247	7.20194	7.14897	7.24651	7.94107	7.31031	8.74722	7.60927	7.50441	6.99617	6.80816	7.31317	7.80443	7.24012	7.18038	7.85016	6.8599	7.26342	8.17267	6.9067	7.97899	7.32247	8.13773	7.8039	7.70216	8.70309
PPP2R1A	6.92331	6.74341	6.15759	7.62947	7.29121	7.34837	7.70289	7.16415	7.07498	7.31197	7.13017	7.32499	7.52456	6.74209	5.8602	7.31966	7.46575	7.31772	7.09642	7.60333	6.78982	7.02246	7.09554	6.8255	7.00399	7.71314	7.23917	7.03131	7.74843	6.76152	7.00218	6.24105	7.27884	6.1863	6.70331	7.03894	6.95236	6.98224	7.24331	7.41771	7.01853	6.68867	7.60585	7.28767	7.46383	5.27165	7.4862	7.05188	9.46586
GSN	6.24837	8.21871	7.80516	7.39993	8.10615	6.95332	9.3732	9.82181	7.69538	9.66527	9.39363	8.4479	8.13844	6.73075	8.48465	7.56697	7.62984	6.52876	7.81601	8.40273	7.52512	9.95	8.55276	8.47723	8.82306	10.0759	8.77264	7.68705	7.88107	9.9372	10.319	8.89541	7.13108	9.52365	8.1961	9.71526	6.34108	7.80133	11.1017	7.33252	6.88728	7.18679	6.56587	7.8787	7.34885	6.26587	8.46321	8.17447	8.89395
HK1	5.08597	6.69276	5.58624	5.67519	6.87586	5.04124	6.20257	7.24869	5.79873	5.93942	7.96579	5.66784	5.6853	4.65725	5.59691	6.40488	5.39388	4.93754	6.24829	5.10953	5.91689	6.73731	6.13371	7.66111	5.66717	5.34304	6.28976	5.55653	5.84322	6.30289	6.77982	7.23215	5.36817	5.67617	6.55705	6.20876	5.04263	6.23901	5.29916	5.9701	5.51554	5.25408	5.14239	5.17808	6.13311	5.79427	5.86815	5.38416	7.57143
KDELR2	9.08182	8.77382	7.50997	9.72049	9.61773	9.42338	9.38186	8.57469	9.54413	10.0769	9.5392	9.74328	9.63006	8.89334	8.45651	9.45847	9.68179	9.73357	9.47999	9.29002	10.4925	8.84283	9.16828	8.91859	9.26536	9.39291	9.61967	10.0116	9.83604	10.5767	10.1489	10.0869	8.83659	9.25903	8.97121	9.19739	10.8254	9.07306	9.81074	10.3668	10.246	10.3774	10.2112	9.95819	9.55547	9.35114	9.43146	9.90283	9.25457
KDELR2	9.22634	9.10097	7.86042	9.54113	10.1107	9.19916	9.84384	8.50734	8.4599	10.0306	9.13952	9.69958	8.97253	9.47374	8.38895	9.7738	9.40969	9.46855	9.7997	10.0448	10.4478	9.23058	9.08524	9.0932	9.82296	9.41839	9.82387	9.90209	9.48645	9.92118	10.541	9.46943	9.3335	9.19812	9.96931	9.79871	10.8915	9.1111	9.82239	10.3506	10.0392	10.2082	9.76184	10.2003	9.31629	9.47788	9.46698	10.1816	8.87514
NPC2	10.6737	10.1695	9.08577	9.55878	10.2041	7.87947	8.94126	8.19478	8.80271	9.57161	9.35111	8.84065	8.61589	9.57863	8.47019	9.50631	8.50306	8.71772	8.13175	9.32595	9.39409	9.57707	8.92108	8.35885	8.08025	8.93765	9.5484	9.15631	9.2513	8.98516	9.51373	9.89402	8.68378	8.6223	9.753	9.55934	9.25512	8.26133	8.32537	9.47298	8.25803	9.417	10.0768	8.99387	8.93897	9.09447	9.71603	9.14057	11.3451
DDX24	5.2484	4.80639	4.05908	4.30847	4.31899	3.89659	4.32893	5.10427	4.65532	4.75281	4.71595	3.42212	3.52782	4.15657	5.28485	4.08326	4.50363	3.86523	4.20041	3.98841	4.62894	6.65224	6.28601	4.66219	5.69304	4.11587	5.7997	6.30075	5.79473	6.91009	5.61008	4.07088	5.52342	5.44493	6.23511	6.80193	5.37648	5.82691	6.38945	5.24146	5.84084	5.67382	5.30636	6.78432	6.98092	3.73187	6.56528	5.00422	6.88765
DYNLL1	10.2015	9.50212	9.64378	9.68387	9.96548	9.52083	10.0243	8.85719	9.37188	9.08477	8.90085	9.51013	9.82554	10.4661	9.45068	10.2879	8.78667	9.5676	9.8073	10.4181	9.48367	9.51966	10.4232	10.0019	9.30336	9.51504	9.80428	9.67997	9.79131	9.4075	9.60403	9.8179	9.90201	9.62904	10.1026	9.58354	9.08322	9.57571	9.40936	9.81493	10.2036	10.2428	9.87717	9.58201	9.83746	10.531	9.52268	9.75048	9.85661
LITAF	8.78501	8.61512	7.82296	7.78509	8.53362	8.31347	8.58435	8.4139	8.35193	8.65138	8.67835	8.30289	9.47354	7.49033	8.51007	8.30559	8.93448	7.8157	8.95026	7.45932	9.24855	9.10859	8.17614	8.40274	9.35642	9.45267	9.03968	7.98762	8.09757	8.15377	8.86604	8.78286	8.36583	8.79915	8.02067	7.5044	8.33197	8.7665	8.17962	8.26688	8.74613	8.48239	7.12462	8.2147	6.86025	7.92978	8.32672	8.79739	9.75405
EEF1B2	9.74376	11.2417	11.9495	10.5678	9.95647	10.3279	10.2949	10.2002	10.0373	9.94745	9.92006	10.0066	11.3059	11.5139	10.3161	11.0935	10.2427	10.5826	11.6192	10.008	10.08	10.5383	10.1961	11.3821	9.96128	10.7449	10.8424	10.1737	11.3163	10.1206	10.5858	10.5427	11.1902	10.5182	11.8966	11.3024	11.5747	9.8858	10.338	10.9375	10.6721	10.2621	10.6701	11.0378	10.8592	11.3547	10.5304	10.9519	9.71276
LITAF	7.69898	6.24246	6.17318	7.32389	7.45512	7.99379	8.31752	7.57168	8.34649	8.52507	8.26099	7.96237	9.0844	7.36501	6.31034	7.28304	8.87	7.57947	8.10199	6.85342	7.86563	8.32869	7.58966	8.06935	8.50278	8.83798	8.42676	7.75311	7.64362	7.73152	7.84076	7.15474	7.46527	7.99785	5.9413	6.13845	8.24743	7.68968	7.28283	7.84734	8.70535	8.32945	7.21906	8.00949	7.02757	5.65683	7.88186	8.70878	9.29968
PRKCSH	7.73298	7.44284	6.86071	7.85705	7.78398	7.78275	8.4303	8.17753	7.96902	7.71669	7.93771	8.12339	7.12525	8.79525	6.27227	7.56176	7.9797	7.07585	7.55029	8.08665	7.17059	7.19426	7.87879	7.00757	7.89325	8.06478	9.343	7.71091	8.2452	8.20802	7.40572	7.11466	7.61944	6.85216	7.72266	8.10976	7.99555	7.64376	7.9123	6.68729	7.91671	6.86674	7.68034	8.14418	8.29673	4.02864	6.9963	7.60447	6.92534
GOT2	9.2382	7.27641	8.95187	8.724	9.23065	8.89836	9.36254	9.985	9.66791	9.75862	8.86946	9.96406	8.98173	8.34432	10.4235	9.09524	10.1508	7.92576	9.93367	9.56097	8.6852	9.27337	8.94058	8.38912	9.7534	10.1377	6.70172	8.76711	8.61883	8.84895	9.20422	9.6577	7.5397	9.25707	8.40911	8.5968	9.36938	9.67768	8.75641	8.20159	9.82367	9.35148	9.00407	10.3319	8.75941	7.08708	8.31996	9.72331	8.86005
FKBP1A	8.98604	9.01986	9.00095	9.05575	9.41873	8.49275	9.15255	8.59103	8.65648	9.09364	8.51278	9.30548	9.65627	9.90391	8.83019	9.62158	9.35101	8.84511	9.0941	9.34519	9.34339	9.01968	9.71564	8.63741	9.80684	9.10203	9.64762	9.00162	8.55597	8.60997	9.53305	9.3252	9.15007	8.79712	8.01634	8.99439	8.22356	8.37276	8.85511	9.19712	8.93367	8.65089	9.28146	8.93982	9.8452	8.41228	9.39154	8.69361	9.63027
ACADVL	9.0197	8.84841	8.50646	9.73499	9.74204	9.2333	9.76502	11.058	10.4984	9.30513	8.92318	9.89169	8.55258	10.198	10.0256	9.90385	9.66284	9.33252	9.27146	9.15215	9.33199	10.2788	9.31856	9.54175	8.92961	9.19654	9.49002	10.6631	9.66908	9.38247	9.2968	9.17866	10.1414	8.70471	8.96258	9.01793	8.82497	10.645	8.44067	9.55858	8.81669	8.88341	9.41887	9.92005	9.23807	6.68252	8.42523	8.65006	10.1247
SKP1	8.61348	8.35692	9.10084	8.31968	8.39639	8.23185	8.0993	8.05784	7.56277	8.51483	8.65793	8.75563	9.02443	7.83891	8.35386	8.84472	9.46445	8.76588	9.57457	8.63184	7.75448	7.52361	8.30583	8.40869	8.29355	8.90598	8.11288	8.69543	8.87849	8.62165	8.19294	8.1863	8.53045	9.21783	8.91551	8.23839	8.09325	9.23185	8.68146	8.14252	8.86219	8.9877	7.08999	8.38932	8.48564	7.96643	7.9662	8.28599	9.34331
MAPRE1	4.89384	4.96709	4.57547	5.92407	5.49648	4.88403	5.56147	4.46074	4.81008	5.32338	5.21498	5.84716	5.82703	7.20313	4.5899	6.46256	5.41288	5.21834	4.64102	6.0033	4.9367	5.90283	6.3041	5.99358	6.46226	5.50209	5.9076	5.42964	6.2791	5.16787	6.0302	5.90221	5.5635	5.08516	6.04461	5.55658	6.40834	4.73527	4.75959	6.08225	6.82296	5.7411	6.21334	6.08759	5.92758	5.95883	6.5406	6.65313	8.2753
MAPRE1	7.56908	7.19487	8.00457	7.33362	7.5544	6.59781	7.91821	6.45853	6.32459	6.85122	5.99449	7.55215	8.12451	9.55551	7.48143	8.52749	7.12271	8.03781	6.84372	8.33581	8.38508	8.27241	8.87635	7.99091	8.92646	7.12981	8.57887	7.84144	8.21398	7.57941	8.75324	8.20356	8.58012	7.09386	8.73812	8.3925	7.08605	6.67105	7.30086	7.66099	8.08192	6.93177	7.87594	8.03136	8.08764	8.06449	7.87832	7.99145	8.97673
OS9	10.4489	9.44762	9.97768	9.67184	10.4074	9.41981	9.44631	9.78239	9.92896	9.99312	10.1635	10.0387	10.1238	10.3849	10.0762	9.69026	9.19493	10.1536	10.2173	10.1495	10.5658	9.15476	9.3016	9.10582	10.0546	9.67127	9.06991	9.55435	9.77579	10.1168	9.34349	10.0528	9.23392	9.39791	9.52369	9.35647	10.3894	9.75215	10.5557	9.46803	9.43605	9.49038	10.104	9.52332	9.14856	7.96539	9.01975	8.46175	9.546
RPL13A	9.28825	11.506	11.8705	11.1398	10.1446	9.94242	10.5848	10.7181	10.2591	10.045	10.1826	10.1335	10.7831	10.7205	10.3927	10.7019	10.69	9.98987	11.1367	9.91339	9.63319	10.902	9.50096	10.9053	9.6482	10.3907	10.844	9.59014	10.7388	10.4111	10.1318	10.4066	10.6814	9.80611	12.3126	11.5809	11.2927	10.1583	8.89338	10.6773	9.61594	9.77692	9.96118	11.1535	11.4131	11.3568	10.3323	10.2796	10.5743
RPL13A	11.2371	12.1222	12.3924	11.9945	11.1289	11.3033	11.7118	11.3726	11.4861	11.1483	11.0837	11.6482	11.5538	11.1972	10.8516	11.875	11.2527	11.0857	11.3048	11.9123	10.5669	11.6095	11.2175	12.1078	10.873	11.3271	11.793	11.2522	12.1616	11.3589	11.5157	11.3451	11.8383	10.9243	12.5027	12.2373	12.176	11.1714	11.3902	11.6176	11.7341	10.8619	11.4121	11.8124	11.9125	11.7343	11.5852	11.6232	11.464
RPL7	11.9053	12.9392	12.2264	12.1438	12.0305	11.7805	11.67	11.7229	11.7738	11.4226	11.3746	11.5672	12.3328	12.5614	11.5941	11.9373	12.3198	12.0173	12.4621	12.2172	11.4193	12.5656	12.14	12.6189	13.0762	12.7817	12.7735	12.1482	12.3436	12.2315	12.5157	12.4147	12.5723	12.4151	12.6627	13.0451	12.578	12.1177	11.8238	11.8639	12.6402	12.0438	12.4878	12.4925	12.603	12.3087	12.7823	12.3686	12.1276
SKP1	11.0063	11.214	11.0909	10.9338	10.7824	10.6124	11.0944	10.3675	9.90999	11.2395	10.8688	10.9088	11.6157	11.0007	10.6066	11.4129	11.6013	11.8867	12.117	11.7848	11.0636	10.5447	11.1419	11.5895	11.521	11.3214	11.3598	11.0599	11.388	10.9946	11.5117	11.3249	11.1473	12.1487	11.7565	11.0076	11.1703	11.2878	11.0515	11.5961	11.6862	12.0126	10.9381	11.2417	10.9518	11.8814	11.2994	11.4535	12.4264
SKP1	6.61986	5.28858	6.90415	6.60478	6.42676	7.18941	5.89437	6.18242	5.41345	6.33028	6.24124	6.63612	6.89343	5.98244	7.24415	6.91545	7.31921	6.62794	7.26897	6.9587	5.67531	6.00531	6.92273	6.46335	7.48446	7.18328	6.80725	7.83361	7.47664	7.74768	6.44334	6.90844	7.49633	7.83981	6.71694	6.0308	6.91923	7.41632	7.35165	6.59966	8.13205	8.12528	5.78541	7.40084	7.74424	5.59176	5.40092	6.94196	7.94894
ACTR1A	6.44805	6.87881	6.46456	6.30246	6.59067	6.18857	6.81921	6.5625	5.84349	5.51007	5.72074	5.71314	6.45811	5.47416	5.8727	5.98914	6.37644	6.10455	6.01351	6.95005	4.84314	6.33359	6.32286	5.36555	7.17102	6.31694	5.74065	5.58703	5.80707	5.85228	5.7705	6.75785	6.1617	5.51166	6.21194	6.25757	6.4026	6.65495	6.07206	6.66501	6.91674	5.6887	6.72187	6.30494	5.82005	5.27265	5.59613	5.39007	7.8255
ACTR1A	5.87268	5.65298	5.87594	5.53892	6.43889	5.43514	5.94934	5.6591	6.08311	5.45752	4.61859	5.89834	5.89897	5.88039	5.6271	5.81486	6.15267	6.47003	5.89	5.92827	5.12201	4.67648	5.96934	5.3479	6.79565	5.4533	5.57139	5.99414	5.94585	6.22542	6.32028	6.06464	6.4671	5.78631	6.04019	6.18733	5.18397	5.30658	6.66129	6.8954	6.07458	5.29583	6.4403	6.01977	5.45344	4.26282	5.23677	4.74894	7.24249
CAPRIN1	4.90928	4.83546	4.95597	5.9608	4.89487	5.99303	5.70092	4.80121	5.50163	6.17486	5.5097	5.90081	6.21943	5.85561	4.94545	6.37473	6.51202	5.92822	5.08528	6.69923	5.10189	5.47482	4.76313	5.96704	5.22765	5.81949	6.08687	5.73905	6.1821	5.64329	5.77285	5.45082	5.49029	5.38412	5.00441	4.98869	5.83024	5.59462	5.23645	6.24338	7.38074	6.89515	6.38486	5.87545	6.74892	5.2999	6.38571	7.00584	6.44374
CAPRIN1	7.68147	7.99275	7.91393	8.44048	7.655	8.11304	8.16703	7.17402	7.27423	8.38356	7.60235	7.87067	9.03099	8.7644	7.04287	8.96889	9.72469	8.16802	7.43397	8.84032	7.8246	7.29214	8.07907	8.56759	8.0902	8.06865	8.20214	8.15467	8.38198	8.03949	8.47294	8.11592	8.16447	8.40813	8.42914	7.48166	8.00906	6.72455	7.47523	8.59414	8.6006	8.76011	8.73246	8.32408	8.31949	6.32031	8.69277	8.8967	8.8026
RPL10	4.05465	4.23446	4.75741	4.00566	3.99758	3.94365	3.89996	4.01007	3.96109	3.98076	4.06068	4.23679	4.03248	3.94138	3.93725	3.80561	4.10335	4.27363	4.05236	3.65706	4.40734	3.72283	3.92866	4.41367	3.88353	4.14617	3.82215	3.9897	3.96399	4.13919	3.99126	3.59705	3.6899	4.0831	4.14026	3.90372	3.55455	4.38166	4.1986	4.39432	3.81222	3.69269	3.71861	3.87926	3.48395	4.29892	3.90099	3.76975	4.00988
RPL10	10.7811	11.9909	11.8502	11.9277	11.411	11.2925	11.8285	11.4158	11.5972	11.4237	11.4803	11.2105	11.7435	11.7083	11.6783	11.8384	11.8752	11.4741	12.035	11.7853	10.8843	11.7826	11.7675	12.1736	10.7527	11.9638	11.8497	11.9829	11.8687	11.6978	11.5789	11.6143	11.9067	11.4662	11.9178	11.5279	12.1642	11.2064	11.7827	11.5544	11.6225	11.1974	11.4767	12.3199	12.3308	11.1079	11.6131	11.6381	11.2347
PPP1CC	10.1491	9.63184	9.65869	9.30356	9.70727	8.84604	9.74315	8.7227	9.10072	9.22798	9.945	9.51591	10.6703	10.9408	9.38169	10.158	9.02986	10.0538	9.77057	9.88936	9.2609	8.90235	9.49092	8.695	9.77478	9.66639	9.58701	9.24227	9.50949	8.59889	9.08072	9.62038	10.013	9.19959	10.2574	10.2281	8.68374	8.37946	9.27313	9.5754	10.1043	9.07439	9.701	9.60729	9.37129	9.76621	9.86785	9.6965	9.08863
ACTR2	4.21096	4.00034	3.52704	3.91763	4.01098	4.33238	4.5883	4.01512	3.8928	4.52748	4.17111	3.64363	4.8166	4.64165	4.01557	4.61372	4.01575	4.26377	4.03134	5.39149	3.64519	5.60325	5.26284	5.63735	6.30113	3.823	6.52906	5.9873	6.22761	5.22972	4.95323	4.26179	4.85572	4.4434	4.83511	4.7432	6.82747	3.77882	4.97562	6.27575	7.04811	5.4572	7.01655	7.08436	5.86438	4.69756	5.90591	6.59349	6.24113
ACTR2	8.79838	8.36192	7.79665	8.44779	8.17904	8.24047	9.10458	7.52512	8.56105	8.99084	8.47831	8.33069	9.06023	9.12319	7.75531	9.10476	8.69244	9.1228	8.09267	9.04816	8.84841	8.12774	9.15034	8.49941	9.11452	8.10576	9.43888	8.83188	8.87945	8.48303	8.88619	8.54224	8.07766	8.21962	8.43683	8.78867	8.9417	8.12512	8.11384	8.99581	8.92037	8.36302	9.55878	8.92773	8.16407	6.10777	8.74282	8.77025	9.00883
ACTR2	7.61948	6.36045	5.46297	6.81042	6.82808	6.98109	7.43226	5.34398	6.81224	7.67877	6.65987	6.73784	8.62878	8.58202	5.96401	8.64949	7.76846	8.45262	6.52266	8.31243	7.74219	7.45726	8.65321	7.00275	7.92604	7.46164	7.9144	7.73223	8.27573	7.14235	7.30024	7.88264	7.0922	6.82042	6.39372	7.03629	7.92572	5.61112	6.86705	7.93281	8.36355	8.07216	8.82542	8.19496	6.9926	6.8374	8.22406	8.26456	8.27521
PTP4A1	7.91106	6.24848	6.19997	9.3028	7.04647	9.51315	8.68654	7.33266	8.76881	10.1317	8.16846	9.38005	9.56806	9.22457	6.40157	9.10627	9.01472	8.29143	8.3664	9.82037	7.71155	8.50731	8.44557	9.22181	9.35003	9.16731	9.21281	10.369	10.0176	9.99291	10.0393	8.05818	8.75913	10.0533	8.38355	8.18379	9.78361	8.3235	9.65951	9.95878	10.7496	10.1652	10.0775	10.1204	8.89045	7.40912	9.33019	11.1164	8.52599
PTP4A1	8.56064	7.47772	7.52723	9.56447	8.07627	9.5302	8.92706	8.85346	9.55046	9.79158	8.61944	9.86101	9.37118	8.75785	7.60201	8.76652	8.9182	9.19848	8.25002	9.40654	8.13178	9.1852	8.93784	9.34562	9.19817	10.1554	9.38134	9.62233	9.77031	9.54516	9.82898	9.08929	9.28392	10.1559	9.01622	9.32815	10.0037	9.49806	10.2864	9.61485	10.7318	10.0161	9.37668	9.5552	8.81727	8.33159	8.89086	11.1716	8.20959
PTP4A1	10.6614	10.3888	10.5759	11.0964	9.93171	10.9457	10.5708	11.0056	11.1805	11.0744	10.8753	11.7636	11.4578	9.68967	9.62416	10.6452	10.7344	10.6912	10.4998	10.9254	9.92858	10.2045	9.91143	10.9758	10.1466	11.4326	10.4303	10.8043	11.4318	11.2899	10.9107	10.8055	10.3903	11.6696	10.8508	10.3826	11.422	10.9631	11.7087	10.7988	11.9841	10.8806	10.564	10.8634	10.0758	9.05493	10.0896	12.2119	9.70073
PTP4A1	8.94691	8.47496	8.7281	9.49137	8.39975	9.41257	8.68158	8.87133	8.75778	9.56222	8.65634	9.55407	9.24816	9.66979	8.85086	9.46832	9.02108	9.14399	9.6281	9.77632	8.65237	9.43307	9.49208	9.21381	9.66236	9.723	9.40819	10.2197	10.0343	9.83754	10.2248	8.98052	9.82676	10.0328	9.56173	9.52862	9.54603	9.72409	10.1745	9.78379	10.2577	10.0421	9.47164	9.80931	9.97236	9.84029	9.48565	10.6269	8.39878
ARF3	8.62116	8.52605	7.01655	6.92908	8.56424	7.41967	8.73913	8.1112	8.40374	7.95204	8.21362	8.46299	7.06622	7.44901	8.10961	6.3937	7.93971	7.41648	8.07854	8.01669	7.69091	7.93511	8.66606	8.14251	8.93218	7.59194	8.5802	7.97475	6.11844	8.00073	8.33171	8.38194	7.16971	7.9948	8.52971	7.22978	7.33844	7.89421	8.25001	7.89262	8.135	7.64879	7.70793	7.78527	6.58889	9.82538	8.62372	7.28371	9.2061
NACA	11.8582	11.98	12.2081	12.011	11.8843	11.5272	12.0188	11.3551	11.7482	11.9562	11.538	11.4418	12.1741	12.254	11.2329	11.8507	11.3146	11.8511	11.9064	12.116	11.182	11.7785	11.7148	12.0608	12.0595	12.152	11.9635	11.5179	11.9281	11.7637	11.6694	12.1371	12.1334	11.73	12.3733	12.1737	12.3643	11.4101	11.7899	11.7117	12.3167	11.5549	12.1666	11.7952	12.0309	12.3324	11.8844	11.415	11.9815
GPX1	9.46055	9.47231	9.02335	10.199	10.5415	10.0308	10.656	9.39244	10.2697	9.92067	10.6934	10.0077	9.54403	10.7745	8.77154	10.145	10.6127	9.96484	9.93583	9.76142	9.91628	9.77694	9.59243	8.56698	10.6398	9.93927	9.6557	9.89688	9.06884	9.79178	10.2609	9.90751	9.2251	9.64984	8.62644	8.80262	9.74289	9.25797	9.03273	9.5659	9.85992	10.4484	9.58162	9.56648	8.96283	6.91855	9.30143	9.65249	10.8866
PGK1	8.19043	6.68048	5.73631	6.90903	7.4698	7.00935	6.69556	6.25162	6.2613	7.15784	6.54765	7.13485	7.8745	7.74541	6.1631	6.78136	6.60122	7.37183	6.4482	6.8703	6.90182	5.7485	7.72592	7.2863	6.06041	7.15732	7.11543	6.52842	6.66779	6.7861	7.92494	7.80066	6.76716	6.0692	7.12888	5.59611	6.74852	5.71077	8.36803	7.53494	7.53578	7.31641	7.4305	7.47559	5.62594	5.02237	8.84909	6.17609	7.93663
PGK1	11.4305	10.4752	9.92523	10.2077	10.6996	9.94137	9.8183	9.33298	9.54241	10.1168	9.93936	10.1928	10.8455	10.7641	10.2125	9.7882	9.98153	10.3405	9.9948	10.1188	9.89656	10.0008	11.495	10.8446	9.67653	10.2404	10.1855	9.84236	10.0103	9.82915	10.9617	11.0515	10.3447	10.2487	10.683	9.40886	10.1334	9.81493	11.1033	10.5048	10.3449	10.2508	10.5859	10.534	9.19953	10.8374	11.8398	9.63425	11.2483
SUMO3	6.70555	5.41879	4.93149	6.00219	5.64319	5.88295	6.4762	4.8066	5.53307	6.97117	6.02805	6.13126	6.03864	5.4289	5.48082	6.94825	5.25116	5.67624	5.30074	6.4469	5.76455	5.06923	5.62873	5.62958	5.60287	5.73159	5.23231	5.85211	5.63513	6.40204	6.88534	6.31637	5.50506	5.5957	5.80069	5.0076	6.39338	5.08322	5.06415	5.40158	6.87012	5.82178	6.2841	6.35592	5.71737	4.83387	5.61943	6.72242	6.92379
SUMO3	8.28525	8.05146	8.05479	7.88176	7.43006	7.46399	8.67432	6.8742	7.88281	8.5375	7.69016	7.16562	8.98193	8.20815	8.65096	9.59862	8.23071	7.96632	7.83448	9.14285	9.40856	7.34182	8.30091	7.40336	8.38402	7.66037	7.94397	8.44182	8.51443	8.98501	9.30119	8.49917	8.86858	8.39007	8.31673	8.00613	8.59836	7.85055	7.86675	7.17179	8.52507	7.73423	8.15464	8.21872	9.37519	6.83895	7.91624	8.36796	8.96825
RPS27	12.0786	12.8417	12.7966	12.7045	12.2584	11.9844	12.6253	12.4485	12.7287	11.9967	12.4168	12.3416	12.7746	13.1756	12.5091	12.6983	12.3048	12.8801	12.4591	12.7297	12.6294	12.4384	12.3678	12.9116	12.1787	12.3408	12.2726	12.6649	12.9084	12.5783	12.6606	12.7342	13.0085	12.4741	12.5098	12.3858	12.9527	11.6404	12.5478	12.013	12.7333	12.8516	12.3959	12.645	12.4318	12.5782	12.3577	12.5486	11.928
TPP1	9.77534	8.79198	7.85006	9.27234	9.24323	8.54314	8.41605	8.02742	8.99571	9.75951	9.28992	9.42554	9.36549	9.57996	8.82762	9.4682	10.4569	9.86561	7.65109	8.85338	9.97699	8.94436	8.05789	8.32826	11.1419	8.86151	8.42201	9.2066	8.28165	9.35915	8.97918	9.74113	8.09807	7.34933	8.2097	7.5386	8.69276	8.07365	7.76543	8.85166	8.4584	9.95144	10.3793	9.14323	7.82864	8.93459	7.96877	8.37422	10.6563
TPP1	10.9506	10.2665	9.87281	9.70746	10.8047	8.56787	9.42342	9.59952	9.73591	9.71478	9.63171	9.50084	9.85599	10.1952	9.54226	9.63413	11.0798	9.9639	9.23487	9.01189	9.60469	9.61274	8.91897	8.20073	11.794	9.11142	9.02431	9.52117	8.5816	9.85802	9.56325	10.823	8.95866	8.94664	9.24348	8.92448	8.7626	9.18867	9.05975	9.70926	8.82309	9.7959	10.4718	9.42907	8.50215	9.16092	9.13691	8.21188	11.2632
GNB1	7.75016	6.60086	5.68554	7.72104	6.92827	5.18075	7.28691	6.3081	6.1004	7.93446	5.7825	7.30115	7.76599	7.72695	5.81722	7.64437	6.84912	7.00476	7.00611	7.73306	6.43919	6.87531	7.31973	5.35987	7.76297	6.69683	7.36229	6.12806	6.07914	6.48256	7.50972	7.46839	6.68272	6.50717	6.96426	6.65644	7.08615	6.0526	5.57552	8.34454	6.19281	6.57807	8.63985	7.18318	7.3676	5.30509	8.45761	8.03038	8.04212
GNB1	8.09706	6.37161	5.71178	8.19466	7.21302	6.50293	8.43693	7.21274	8.06572	8.35259	7.8527	8.07243	9.14649	8.23178	6.73957	8.26609	8.17294	8.70056	7.46436	8.72295	7.81961	8.13851	8.2615	7.1713	8.61199	7.72486	8.27863	7.54936	7.87086	7.96559	7.81005	8.20183	7.66997	7.95565	7.28856	7.59921	8.63567	7.62288	7.46172	8.9661	7.7432	7.79588	9.22313	8.73942	8.33075	4.88534	8.64706	8.61786	9.45733
GNB1	9.0733	8.8116	8.20925	8.86818	8.90442	6.90772	8.9483	8.25974	8.37785	8.64968	8.24842	8.19659	9.16555	8.99259	8.15363	9.02223	8.51426	8.70438	8.49845	9.12193	8.72429	8.70865	9.23412	7.12737	8.93324	8.43961	8.87671	7.95516	7.97423	8.45528	8.24479	9.08655	8.00756	8.27851	7.68619	8.08821	7.93383	8.05884	7.27949	9.37812	7.57335	8.0658	9.3761	8.66134	8.78038	6.8356	8.92671	8.58722	9.47065
NUMA1	5.61661	6.36826	5.78641	6.35637	6.17238	6.6857	6.40729	6.75074	5.76961	6.31494	6.88677	6.03962	5.72456	6.28192	6.36577	6.14257	6.23869	6.3779	6.07729	6.25244	6.57695	6.7364	6.87887	7.94467	7.16061	6.80688	6.54493	7.12374	6.48904	7.40061	6.73462	6.73017	7.8287	6.60505	6.17635	6.51462	6.57766	7.08105	6.68123	5.92235	5.40794	6.47515	6.90629	6.36644	8.08242	5.05816	6.98025	6.93396	6.41178
FTH1	12.5808	11.9057	12.1068	12.3955	12.762	12.2103	12.5414	12.0351	11.5322	12.8551	12.0691	12.5785	12.6454	11.7822	11.2704	12.2945	11.7589	11.9466	12.3018	12.1796	11.9613	12.3381	12.2362	12.4282	13.1614	12.337	12.9148	12.2419	11.913	11.0062	13.009	12.9136	11.9118	12.3878	12.3412	11.6586	12.2409	11.9673	11.9292	13.5222	12.5911	12.1362	13.2979	12.2596	12.3214	11.3667	13.6519	12.4872	13.0773
RAN	5.81852	6.0102	7.32485	4.72885	5.37956	5.30326	6.38176	6.14117	6.74641	6.1831	5.86603	6.30289	8.20697	6.86704	6.31486	6.64831	6.62456	7.22952	7.69314	6.27791	6.14435	5.69172	6.53287	5.31683	5.45043	6.76545	6.32448	6.60822	7.63905	6.80132	5.79091	6.46157	6.71125	6.31563	7.73449	7.91775	5.77498	6.01149	7.49122	6.29399	8.53855	5.89053	6.18054	6.61818	6.73769	6.70282	5.15541	5.88476	7.02231
RAN	8.89103	10.1405	9.46171	8.797	9.41777	8.38607	10.177	8.61089	8.73592	9.4211	9.47624	9.32321	10.0435	10.6611	8.08527	9.90842	8.48576	9.159	9.40696	9.94949	7.94516	9.61675	9.88227	10.1696	10.0173	9.76145	10.3028	8.83992	9.30658	9.03663	10.0375	9.81267	9.77254	9.7993	10.5104	10.0091	9.23899	7.68552	9.94577	10.0671	11.0847	8.85203	9.8864	10.099	9.14151	9.83134	9.37966	9.87607	9.64941
HNRNPC	7.06996	6.20062	6.16132	7.41959	7.11482	7.45712	8.35545	6.36825	7.38245	8.40901	7.03198	7.42963	8.31466	8.35139	5.55645	7.93693	7.73998	8.09619	7.34276	7.35995	6.82832	7.37763	7.38777	7.37021	8.06381	7.55553	8.28267	8.03803	8.3037	7.64138	8.02705	7.55669	7.51472	7.7395	6.45626	6.78632	8.75907	5.87814	7.85246	7.89928	8.98322	7.94861	8.19103	8.39145	6.35268	4.71479	7.91536	8.51747	7.46638
CAPN1	5.77444	3.96155	5.0568	5.26767	5.29483	6.21676	5.61149	5.4122	5.09814	5.45605	4.58706	5.66674	5.37403	4.88443	3.73089	5.21478	4.60972	5.08626	5.02041	6.05916	5.00649	5.54365	5.77945	6.05573	6.0503	4.723	5.29957	6.02195	5.63888	5.31712	5.24091	5.05664	5.23833	4.86684	5.03031	4.61631	5.048	5.16766	4.94373	5.96284	5.91025	4.76497	5.76343	5.22768	5.77913	4.71812	5.75002	5.44685	5.42651
SRSF2	6.22384	5.93565	5.54089	6.47675	5.88568	6.33971	6.76924	6.14138	6.66892	6.34066	6.59209	6.56063	7.08881	7.44711	6.44431	7.09313	7.28378	7.3603	7.31517	7.58154	6.98141	6.08187	7.00095	6.64554	7.23765	6.47089	7.3743	6.72435	7.21595	6.34717	6.93852	7.02782	6.80542	7.05856	6.76051	6.02216	6.48006	5.18846	6.98777	7.62988	7.55661	6.67711	7.19551	7.78865	6.84224	5.28976	6.98176	7.3708	6.88253
SRSF2	9.57639	9.77524	9.90096	9.32778	9.22582	8.96649	9.7699	9.00101	9.14393	9.49886	9.5676	9.59978	9.29999	9.72273	9.29685	10.2287	9.49481	9.48775	9.66095	9.98711	9.45219	9.64153	10.0608	9.734	9.88087	9.26517	9.79457	9.40485	9.72278	9.08386	9.73904	9.82029	9.93004	10.2495	9.9225	10.0337	9.09679	8.81786	10.057	9.81775	9.59899	8.77405	9.62649	9.91213	9.90593	9.68769	9.4615	10.0341	9.16443
CALU	6.94358	6.33916	6.35093	7.14411	6.62374	6.95743	7.61737	6.12606	6.20845	7.35019	6.30683	6.99436	7.1641	6.6798	5.79956	7.48027	6.43446	7.47122	6.63108	7.11643	6.04374	7.10044	7.41732	7.49868	8.01488	6.14489	7.58345	6.78709	7.83356	7.58658	8.03558	6.89147	7.47887	6.81947	7.39845	7.46922	7.88563	6.83258	7.6879	8.54439	8.76945	7.43337	7.75528	8.04412	7.26229	7.25319	7.82785	7.33498	8.98319
CALU	6.19195	4.77611	4.75983	5.62177	5.34384	5.91523	6.3723	4.43666	5.18593	7.04761	5.49601	6.11953	6.5208	5.70773	5.43801	6.48105	5.54616	6.5108	5.01798	6.13425	4.8261	4.9177	5.16265	5.05624	6.06417	4.67457	6.02806	5.26307	5.80769	5.32704	6.00958	5.11329	5.56553	4.4093	5.25605	4.78004	6.2437	5.43073	5.40019	7.32758	7.6672	5.94095	6.3514	6.37156	5.78802	4.60697	5.06981	6.49085	7.12892
CALU	7.68913	7.55973	8.0872	7.53043	7.20143	7.28014	7.7863	6.50309	6.42758	7.74036	6.18628	7.52099	7.69489	6.97708	7.19875	8.16149	6.89177	7.84657	7.62889	7.47452	7.19481	6.98308	7.95007	7.50687	7.56432	7.22128	8.02719	6.83668	7.76867	7.82526	8.71974	8.17805	7.96514	7.38883	8.24212	8.65531	7.28867	7.0992	8.20149	8.47994	8.08122	7.48222	7.76675	7.66127	7.14483	7.65925	7.37888	7.4212	8.8511
NFE2L1	7.43835	7.54095	6.96994	8.83214	8.36027	8.10545	8.3635	8.12689	9.22634	9.41811	8.98099	8.87004	9.20409	7.78536	8.12689	7.8602	10.1095	7.70519	7.70236	8.85247	8.27264	7.53718	6.97684	5.82702	8.50996	9.03842	8.23755	8.89279	7.79315	9.08247	7.58351	8.62098	7.99198	8.63526	6.25652	6.84251	7.83675	8.35306	8.82851	8.35582	8.88124	8.71857	7.67484	7.75186	7.79571	6.11098	7.35538	8.48219	10.4452
NFE2L1	8.089	8.38158	8.52247	9.16437	9.0636	8.27271	8.40245	8.85075	9.3296	9.52046	9.26619	9.06048	9.47138	8.0966	9.11485	8.54382	9.8046	8.38671	8.43347	8.99181	9.16434	8.51378	8.34528	8.05205	8.95002	9.45884	8.70862	9.41303	8.37011	9.27034	8.49132	9.17927	8.71773	9.61119	8.31551	8.45026	8.73411	9.51936	9.29915	8.72352	8.94731	9.17988	8.17044	8.36374	8.63269	8.74348	8.57624	8.88437	10.5847
ARL6IP5	6.57714	5.51338	4.90633	6.36304	6.45736	6.13556	6.85922	6.48987	7.91962	7.61591	7.69297	7.43296	7.44037	6.05867	6.43368	7.76822	7.98018	7.14767	6.55199	6.71805	7.51152	7.80555	6.95192	7.41266	8.36409	7.08996	7.59243	7.78116	7.70774	7.93388	6.56326	7.20468	7.20115	7.05435	6.39252	7.05838	7.3122	7.07172	6.43856	7.53137	7.19151	8.85188	7.60346	7.605	5.64323	4.33888	7.6215	7.92101	9.68312
ARL6IP5	9.13341	8.56062	7.77032	8.2499	8.55933	7.87194	8.12872	8.92802	9.37683	8.50865	9.00677	8.40106	8.40577	6.92018	9.23632	8.66148	9.79122	8.11472	8.39699	7.99636	9.05039	8.26031	8.83757	8.19498	8.83702	8.38445	8.6244	8.53067	8.81382	8.79638	7.91445	9.04868	8.60059	8.51922	7.98587	8.32682	7.89116	9.00907	7.67179	8.28469	7.9977	9.04511	7.99695	7.91355	5.8725	8.64665	8.25886	8.32276	10.0477
DPYSL2	9.55269	6.80907	7.4159	7.3703	9.88738	6.57815	7.50762	8.22782	7.36866	8.22157	7.64056	7.6832	6.65476	6.64879	7.47852	7.38978	7.29256	9.9765	6.87325	8.29001	5.86292	8.63557	8.91482	10.3433	7.34536	7.16497	8.12559	7.60766	7.76098	7.52403	8.38834	9.40771	8.41058	7.23718	7.11972	7.89307	6.22183	6.5636	7.6406	6.98672	7.52843	7.15073	7.72016	6.36653	6.14085	6.31732	7.63541	7.94416	7.84704
RPLP1	12.6386	12.8851	12.6551	12.6851	12.4418	11.4782	12.4101	11.9844	11.8608	12.1125	12.0486	12.2584	12.5634	12.704	12.1035	12.8376	11.5071	12.5077	12.5782	12.7194	11.9117	12.4965	12.1579	12.725	12.4498	12.1002	12.5777	12.1573	12.5121	12.3592	12.5511	12.3323	12.6873	12.3344	12.3663	11.9566	12.5042	12.1664	12.5092	12.5995	12.548	11.9347	12.609	12.3666	12.5917	12.3818	12.6313	12.8778	12.2007
CTNNA1	7.75696	7.06208	6.65409	7.44986	6.95499	7.44801	8.14413	6.71846	8.40234	7.83991	7.08207	7.42404	7.94737	7.26413	7.11073	7.74202	8.05415	7.69891	7.73325	7.91329	6.60565	6.8161	7.44174	7.74021	7.44138	7.18598	7.91015	8.06463	7.70512	7.42628	7.36773	7.26864	7.64298	7.64377	7.67906	6.2168	6.42851	7.0868	6.50139	7.9265	8.07225	8.21758	6.68781	8.00169	7.28437	5.8317	7.46577	7.02057	7.38264
CTNNA1	9.26417	9.15851	9.6086	8.49877	8.58692	8.2801	8.7811	8.1882	9.37088	8.32262	8.30602	8.53302	9.46677	8.12466	8.88917	9.16938	9.92992	9.35849	9.58738	9.15583	8.08805	8.56139	9.27667	9.54503	9.06817	8.65254	9.31597	9.4093	9.40073	8.99065	9.10842	8.83625	9.78684	9.60042	9.87608	8.68278	7.91008	9.07883	8.27077	9.20041	9.39071	9.48144	8.0388	9.27491	9.42928	9.41335	9.28776	8.54098	8.85454
CTSD	9.8346	8.68395	8.04724	9.01178	8.95859	7.82246	8.405	8.25791	7.81168	8.79918	7.58229	8.39636	8.70581	8.26672	7.16569	8.46455	8.40507	9.63975	8.49169	8.25026	7.91527	7.69408	8.20042	7.65963	9.436	7.83867	8.20514	8.14785	7.95178	8.63621	8.15228	8.81523	7.31312	7.61103	8.22327	6.76345	8.28627	8.66038	7.80225	8.61894	7.25588	7.76222	9.85868	8.57103	8.60559	6.13544	8.50365	7.97353	9.89268
FAM120A	4.6059	4.61703	4.54144	4.93256	4.64112	4.81506	5.16838	4.9814	5.53617	5.3727	5.24341	5.1103	5.34725	4.69239	4.63017	4.68705	5.44466	5.00248	4.92397	4.26695	5.03539	5.4639	5.01855	5.00133	5.20538	4.75313	5.48194	5.619	5.53586	5.38699	5.28784	4.50255	5.24522	5.42584	5.25858	4.80005	5.89841	5.53833	5.40856	5.42687	6.04621	5.91777	5.9914	5.65565	5.50861	5.46026	5.63166	5.56111	5.95905
MAT2A	8.30916	9.11	8.59855	7.20341	8.47745	7.40315	7.98893	8.10991	6.99379	7.81317	8.37717	8.02696	8.02956	8.37633	6.88431	8.03446	7.4475	7.92447	7.98494	7.80469	7.46597	8.98826	8.56193	7.72889	8.81782	7.33121	8.5583	7.52369	8.24444	6.47304	8.04522	8.88738	7.95139	8.48094	8.89066	8.16456	7.80219	7.74482	8.79595	7.73692	7.26968	6.25322	8.32668	7.61704	8.13723	7.34906	8.11555	8.6289	9.38237
MAT2A	4.47371	4.51649	4.13892	4.35305	4.10208	4.54053	4.9198	3.86836	3.95676	6.19547	4.87044	4.91252	5.01672	4.7077	4.12997	4.1525	4.19601	4.93028	4.12769	4.3706	4.30158	4.44652	4.18663	4.11604	5.98354	4.72677	5.89917	4.80782	5.2798	4.07098	4.11311	5.4095	3.78455	4.40298	5.05991	3.63086	5.57962	4.21904	5.42457	5.56826	6.10462	4.49114	5.96223	5.99002	4.37613	4.10492	4.40116	6.76804	7.3217
LAMC1	8.31638	6.63653	7.55289	8.6768	7.73948	7.68791	8.53612	6.88235	8.15272	7.4402	5.57636	6.34657	7.67925	8.96482	7.19964	7.79575	7.31484	6.46998	6.05527	9.3537	6.5903	6.48742	7.80644	7.95207	7.49079	6.96977	7.52239	9.69085	8.65859	7.81522	8.29762	7.81387	9.51463	7.19759	6.76773	6.30862	8.53533	6.83457	7.06316	7.65979	7.33317	8.10247	7.99712	8.91671	7.45446	5.87689	6.94029	6.68829	8.66195
LAMC1	7.90136	7.44561	9.58958	7.97222	8.0463	7.01897	9.22062	7.09247	8.25318	6.96557	5.41492	6.50982	8.81726	9.566	8.49501	9.26664	7.69611	8.55098	6.68621	8.91847	8.89157	8.35272	9.39478	9.97011	8.19531	6.94099	8.50939	8.89546	9.53155	7.96558	8.54931	8.3015	10.9274	7.76091	7.85258	7.74739	8.75562	6.63121	7.86918	7.79717	7.46353	8.00907	8.72355	9.69312	9.46922	9.20556	8.34232	7.11701	9.38703
PTMA	10.5174	10.5773	10.3149	10.0807	10.4171	9.11868	9.44145	10.2993	9.59553	9.73774	10.4377	9.6976	9.645	9.83427	9.5009	10.0972	9.06544	9.47664	9.89825	10.39	9.12458	11.1344	12.0336	11.5925	10.886	9.78641	11.1589	10.7182	11.1877	10.3402	11.4189	10.0895	11.323	11.1232	11.0046	11.3018	10.7193	10.581	11.2394	10.5799	10.6437	9.65601	10.8904	11.0328	11.7875	6.50898	11.8898	11.1485	10.2397
LOC643287///PTMA	10.983	10.728	10.5347	10.7099	10.6191	10.1228	10.1765	10.5239	10.7444	10.3751	10.8087	10.2511	10.5477	10.7718	10.363	10.729	10.2182	10.5553	10.4166	10.7156	10.4055	10.9329	11.6085	11.5345	10.6772	10.5719	11.2982	10.6064	11.2961	10.6699	11.417	11.0223	11.3551	11.1418	10.8437	11.3294	10.9158	10.1521	10.9037	10.6534	10.9303	10.4239	10.975	10.9449	11.4586	10.6772	11.5714	11.5869	10.7124
FAM120A	9.22521	9.55221	9.71675	9.65892	9.76337	9.73726	10.211	9.93756	10.2526	10.1154	9.80474	9.90084	10.4607	10.0052	10.28	10.2583	10.4502	10.3709	10.2824	9.64571	10.5807	10.3802	9.97781	8.71453	9.95915	9.61298	10.5549	9.81599	10.4519	9.91701	10.1257	9.23222	10.1029	9.94455	9.74938	9.641	10.313	9.88281	9.83921	10.2529	10.6041	10.3364	10.3786	10.0758	9.77255	8.65494	10.3911	9.8599	10.4414
HNRNPK	8.66558	9.1189	8.05447	9.13233	9.54669	8.93453	9.59648	9.28797	9.38872	9.73072	9.17843	9.43419	9.79391	9.76346	9.61513	9.81274	9.82911	9.71803	9.14484	9.82404	8.65475	10.3908	10.8787	10.3664	10.5886	9.79205	10.8829	9.68763	10.4153	9.99551	10.3977	9.96013	10.6554	10.5982	10.2648	10.8262	10.1018	9.2459	9.9906	9.91995	10.5043	10.5584	10.4532	10.7157	9.96842	5.78538	11.1008	10.3551	9.82659
BZW1P2///BZW1	6.62808	7.23161	7.01698	7.55012	6.60953	7.35133	8.19167	6.97341	7.1495	8.14806	6.61505	8.4611	7.73999	8.55778	6.53965	8.24326	7.47564	8.59461	8.3687	7.97599	7.07063	6.94295	7.45258	8.26002	7.99521	7.51459	7.73734	7.20705	8.60101	8.39503	7.66393	7.62025	6.89758	6.95071	7.54408	7.34492	8.71185	7.16814	7.92389	8.81066	8.59684	9.00887	8.26269	8.71982	6.78255	6.42978	7.95619	9.02075	7.21085
BZW1P2///BZW1	9.42379	9.55324	10.2221	10.1502	8.63271	9.11336	9.59698	9.59917	9.57521	9.45237	8.98265	10.1622	9.22429	10.288	9.26543	10.0322	9.53608	10.1836	10.2387	9.74971	10.0179	9.23822	10.0571	9.91795	9.98174	9.17556	9.74598	9.42765	10.1337	10.1476	9.55963	9.32749	9.3241	8.94203	9.72906	10.1568	9.92039	9.40042	9.58076	10.0913	9.35375	10.29	9.66956	9.87646	9.0222	9.05835	9.21585	10.0434	8.62765
2022-09-02	6.6753	6.47846	6.36794	7.18316	6.32018	6.73899	7.35886	5.83675	6.4331	8.24913	6.54269	7.60367	7.98725	7.39824	6.28966	8.44541	7.06653	7.85837	6.46069	7.6583	6.59713	7.32959	8.02217	9.5113	8.09255	7.9368	8.34263	8.08361	8.69266	7.83517	8.02606	7.6499	7.59729	7.04757	7.34352	7.24627	7.92395	5.62558	7.26998	7.97322	8.02491	7.53323	8.23149	8.03402	7.53906	8.40397	8.01204	8.97253	9.57459
ATF4	10.8447	11.3547	10.9725	10.059	10.407	9.12319	10.2255	10.3988	10.282	9.71598	9.69689	9.83276	10.3512	10.1368	9.14311	10.3435	9.87163	10.0589	10.8056	10.3995	8.79345	10.1497	9.93636	10.3113	9.54059	10.2014	10.6951	9.32895	9.92759	9.56789	9.70947	9.92534	10.1032	10.3896	10.1419	10.4889	9.73383	9.57902	9.24065	10.6496	11.0205	8.28189	10.4766	9.98757	10.3417	8.60304	10.3521	9.62508	8.68736
GNAS///FGB	10.2867	10.8652	12.1116	11.0229	11.3019	10.9921	11.5171	10.2926	11.2407	10.9657	10.9973	11.0573	10.6933	11.5854	10.7277	11.3915	11.337	10.5213	10.287	11.5207	11.3631	11.0044	11.3897	11.0003	11.8702	10.0661	10.5912	11.4426	10.9271	9.73836	10.8661	10.9057	11.363	10.3217	11.2915	11.4319	10.7664	10.4233	9.91317	11.0757	10.0262	10.0007	10.681	10.1356	11.6445	10.7481	10.5173	10.91	12.4283
RPS15A	10.9821	12.2313	12.5265	12.1915	11.5812	11.5898	12.4045	11.8799	12.1769	11.9301	11.9235	12.0847	12.6529	12.8109	11.8209	12.527	11.9752	11.2588	12.169	11.6369	12.2443	12.2184	12.368	12.569	12.1449	12.4079	12.5723	12.2942	12.2365	12.2234	12.541	12.2531	12.228	12.2333	12.3631	12.435	12.2622	11.6777	12.2341	11.726	12.6826	12.0488	11.8414	12.4036	12.0264	11.7665	11.7658	12.733	11.9881
ANXA5	8.51886	8.73404	8.16711	8.53276	9.30301	6.87594	8.63822	8.28332	6.11875	9.43737	8.87766	7.3778	7.6277	7.92879	7.22731	8.64458	9.14608	7.18928	8.11456	8.24344	5.87806	9.24854	9.90846	10.1192	9.15404	6.78661	9.2149	7.60409	8.30686	9.11823	9.45893	8.87729	9.07083	8.40349	8.20787	7.5405	7.72996	6.66848	7.57657	10.491	8.20809	7.24073	8.9243	8.58932	7.54689	7.89027	9.80277	8.83003	9.86145
STMN1	6.40347	5.41268	5.94628	5.02853	6.07038	5.19037	5.69411	4.61343	5.10613	4.43552	5.38574	5.14617	5.85736	6.72329	5.65266	6.04378	5.45577	6.03967	6.09431	7.09964	5.8044	5.03235	7.26941	4.73282	5.63034	5.26078	5.1079	5.15322	5.05596	4.55947	6.26124	5.60911	6.53186	5.52597	5.47827	6.49463	5.7326	4.45328	5.69351	6.32099	5.5718	5.17192	5.77658	5.81436	5.68959	6.2998	5.43919	6.18173	5.16857
LRP1	6.46247	6.14705	4.82162	6.92888	6.85327	7.42428	5.66541	6.77376	6.80841	7.06323	6.81876	7.21827	6.53284	7.85239	5.77865	5.91179	6.23044	6.39309	5.50369	6.20534	5.88203	6.63572	4.80487	5.06426	6.31836	6.77977	6.81612	6.77207	5.77513	8.20671	6.39647	5.76007	5.8991	5.71593	5.45834	5.49586	5.7678	5.99027	6.95738	6.33372	6.1784	6.90953	6.91605	7.32282	6.64994	5.56907	5.36638	5.30007	5.39077
LRP1	7.52607	6.8872	6.55664	7.46668	8.06659	7.37786	6.63621	7.28957	7.7564	7.96331	7.58233	7.72997	7.56857	8.70454	7.4131	7.30256	7.00277	7.58145	7.64933	6.73752	8.44989	6.74742	6.12272	6.45384	7.4614	7.47329	7.27509	7.43484	6.65553	9.74285	7.51688	7.86711	7.26822	6.67035	7.6066	6.66849	6.36819	7.1845	8.47753	7.43284	6.64459	8.24311	7.55872	8.11569	7.12897	5.17254	5.91815	5.67601	6.31107
PSMB7	8.55126	8.44926	9.02157	8.47583	9.07168	8.9485	9.57302	8.69427	9.71556	10.0185	9.4325	9.4822	9.78974	8.67202	9.34705	9.61076	10.6257	9.6371	9.5809	9.83216	9.50157	9.17622	9.37391	8.34683	9.83461	9.28166	9.42294	8.26297	8.93247	9.69832	9.81659	8.96497	9.23987	9.5258	9.21057	9.49437	9.12714	9.0743	9.34185	10.5359	11.2785	9.63619	9.91927	9.43545	8.29063	7.09045	9.17375	9.31852	9.06717
PEA15	5.97011	5.71689	5.95864	7.09948	6.54967	5.97497	7.23294	5.42715	6.75984	6.14834	6.062	5.71127	7.28834	6.96699	5.20998	6.95543	6.06053	6.63199	4.88106	7.25422	5.74431	6.70981	6.70157	6.79949	7.11877	6.43208	7.02927	8.21373	7.48649	6.45066	7.81011	6.96635	7.77074	6.16066	6.01002	5.79502	8.0948	4.43078	6.60042	7.30202	7.80326	6.25093	7.57797	7.20672	6.77403	4.65489	7.18429	8.13173	7.46382
PEA15	9.44723	9.14623	9.17902	9.41673	9.18218	7.89049	9.31209	8.41251	9.61368	8.39791	7.85208	8.15711	9.14973	8.92491	8.45727	9.66689	8.74589	9.37775	8.44825	9.19807	9.75502	9.00627	9.26927	8.78856	8.53626	8.09749	8.7232	9.54704	9.11104	8.23107	9.40674	9.17674	10.0149	8.84474	8.66899	8.45894	8.80668	8.71909	8.17194	8.73603	8.29629	8.05793	8.65471	7.98076	8.66977	8.32697	8.85126	9.04538	8.77827
ECH1	9.23989	8.90004	9.45693	9.80669	9.30692	8.73499	9.66806	9.55297	9.65261	9.18193	9.646	10.2706	8.34124	10.1243	9.18201	8.98393	9.35581	8.78416	8.11871	9.07006	9.27482	8.69046	8.71173	8.79591	8.46692	9.33096	8.7089	9.62859	8.79011	8.99138	9.42996	8.22272	8.82388	8.63815	8.73101	8.80974	9.43092	8.771	7.5257	9.55244	9.3917	8.50715	9.24682	9.43184	8.29854	6.6946	8.22051	9.09361	8.53064
ODC1	8.87872	9.21569	8.89577	9.16808	8.3082	9.18717	9.63073	8.15359	8.14122	8.67834	6.65325	8.57445	9.33487	9.02621	7.35212	8.92779	8.02853	9.15397	8.96416	7.59292	8.52724	8.26933	8.66305	10.0719	8.63839	8.97692	9.13312	8.14105	8.51079	8.71346	9.03897	8.13239	10.0957	8.59514	8.70312	12.2401	9.34439	7.96445	8.74391	9.36145	9.51882	7.68186	8.75309	8.1659	9.73513	7.56675	10.4407	9.14699	5.90748
IQGAP1	7.56843	8.31656	8.00113	8.5344	8.6647	7.14417	7.32176	8.58699	7.33477	7.7989	7.25381	7.74583	6.66582	6.2071	7.70919	7.84261	7.34032	6.63839	6.34193	7.62391	6.57893	8.65606	8.70961	10.1786	8.40069	7.70662	8.49015	7.05297	7.84519	7.68007	8.63999	9.0136	7.67523	7.40975	8.21107	7.82641	6.34849	7.34536	7.05805	7.30401	7.16088	6.5736	7.3026	7.06387	6.41584	8.80667	8.05553	7.16744	9.65602
XRCC6	9.85964	10.5338	9.89974	9.26179	9.28365	8.97364	9.97553	9.02605	9.27382	8.41961	9.41133	9.41676	9.86201	9.93201	9.1439	10.0247	9.50916	9.37258	9.42423	9.92732	9.98782	9.57197	9.82888	9.60041	9.15738	9.39425	11.0202	9.79997	9.80446	9.53969	9.76983	9.52983	9.98266	9.26994	10.2087	10.2696	10.0989	9.04163	8.64035	10.0026	9.69459	8.96727	9.93728	10.0315	9.99074	8.16513	9.97186	9.45848	9.53712
ACO2	8.20589	7.35566	7.6467	7.89802	8.58501	7.77347	8.69564	8.23361	7.83309	7.41281	6.72474	8.86197	8.48013	7.93542	7.34906	7.71882	8.91142	7.47842	7.73366	8.19448	8.04721	6.64327	6.52515	6.21104	7.30481	8.31231	8.53786	7.25459	7.70598	7.95749	7.30553	8.70869	6.76484	8.43287	6.40195	7.43215	8.09873	7.03672	6.95596	8.69757	8.17242	7.46419	8.20936	7.58043	7.40454	4.52287	7.61883	7.80351	10.3798
DAZAP2	10.3839	9.35754	8.90902	9.72101	9.73245	9.31758	9.19575	9.22791	10.0394	9.67295	9.69257	9.82739	9.84054	10.4519	9.50541	9.76516	9.402	10.3128	8.96116	9.54824	9.87763	9.50835	9.4158	9.80994	10.2249	9.32006	9.58167	9.98872	9.7052	9.82617	9.54232	10.0129	9.26207	8.81404	9.2826	8.78132	9.43486	9.01445	9.97103	9.43589	10.326	9.88042	9.97623	8.79839	8.64635	8.02559	9.73088	8.34601	9.87887
SPARCL1	5.87182	6.70007	7.78851	6.89087	7.77822	7.66128	6.61817	6.99568	11.0003	8.64277	8.13525	7.97027	6.81003	7.29071	10.4552	7.77357	11.4742	7.76064	7.75033	7.80803	8.69338	8.19442	7.77197	4.13059	6.68969	8.92034	8.0599	8.8185	8.62052	10.8117	8.21629	9.12494	7.67998	8.60788	5.51467	7.50801	6.87387	7.46221	8.42824	5.08775	8.07137	10.9715	5.84605	10.1112	5.77364	4.60907	4.65381	8.21487	10.9489
MCL1	4.10175	3.60087	4.27372	4.04379	3.87487	4.01678	3.98066	3.97868	4.08285	5.30973	3.68619	4.77999	4.20471	3.55193	3.46765	3.7725	3.54342	4.04908	3.59333	3.91364	3.78571	4.66487	3.43942	4.66698	4.43107	3.96647	3.97659	3.91906	3.59123	3.56784	3.41418	3.53329	3.32289	3.61527	3.50507	3.3357	4.41257	3.29883	3.9057	4.57782	5.41247	3.95659	4.64661	4.79384	3.19967	3.65296	4.32388	4.08444	5.40402
MCL1	10.316	10.2226	9.9878	9.78219	10.0149	9.42895	9.73558	10.3477	9.67294	10.0491	9.00907	9.62759	10.6129	10.0093	10.0136	10.7632	9.81116	10.683	9.94839	9.86182	10.3387	11.0499	10.0448	10.8185	10.7255	9.82833	10.304	10.326	9.94949	9.83762	10.0649	10.2579	10.7739	10.0725	10.4153	10.0628	9.51673	9.92446	9.52905	9.5357	9.25183	9.09191	10.2406	10.1531	9.66392	8.75819	10.1539	9.41636	10.479
MCL1	6.48118	5.75787	4.55114	5.72357	5.25323	6.12596	5.91989	6.35381	5.61777	7.44	4.36345	6.42658	8.17085	6.30902	6.56701	7.96482	6.85341	7.29318	7.14607	7.63584	5.11465	8.13586	6.19682	7.77811	8.44424	7.26132	7.03474	7.9579	7.02882	6.76223	7.04625	7.08695	6.49189	6.39044	6.92775	6.00643	7.01785	5.76733	6.36905	7.28927	7.15059	7.05916	7.69498	8.10133	5.94339	5.98951	7.50504	7.10308	8.63282
HSPA1A	10.5371	10.5182	11.0544	10.6346	10.2501	9.95158	8.65847	9.71746	10.7083	10.7878	11.6584	10.4733	11.3636	11.0721	11.0276	10.8467	11.7231	11.2915	11.0172	9.70512	11.2804	10.4451	10.658	10.0258	11.344	10.4511	10.8952	11.381	10.7915	10.7382	10.7906	10.8843	10.9693	10.3163	9.84911	11.2839	9.27948	10.7442	10.5039	9.97299	10.1242	11.9834	10.6182	10.6386	11.004	11.227	11.9713	10.6898	9.98005
HSPA1B///HSPA1A	9.96858	9.6874	10.4984	10.6173	9.70787	10.2045	8.03529	9.15614	10.1576	10.9532	12.0782	10.413	10.8102	10.2752	9.39855	10.321	11.0429	9.54428	9.23313	8.85194	9.21413	9.57742	9.69074	9.38675	10.7078	9.7621	10.5643	10.5295	9.75931	10.0824	9.87872	9.62607	9.7004	9.19311	8.47343	10.7067	8.26805	9.68509	9.58567	9.22209	9.38347	11.6714	10.0823	9.8813	10.2541	7.64859	11.4697	9.93164	9.25524
ACTB	13.0125	12.9851	12.435	12.349	13.1348	11.9108	12.7484	12.6782	12.3639	12.7947	12.4857	12.6842	12.6502	12.458	12.5637	12.6223	12.6944	12.1789	12.782	12.903	13.0277	13.0916	13.6662	13.2699	13.3489	12.3777	13.309	12.8824	12.6525	12.6668	13.2098	13.1389	13.1661	12.8085	12.5914	12.9556	11.9526	12.9629	12.3733	12.6174	12.3768	12.529	13.3893	12.5462	12.8689	12.4963	13.3558	12.4188	13.5464
SARS	9.78801	8.83565	8.67775	9.34618	8.84512	8.0115	8.77895	8.3149	7.65597	8.33757	8.0242	8.17077	9.00521	7.56412	7.49022	8.25716	8.65893	8.31387	9.64881	8.26352	7.65428	8.34062	7.81479	9.19096	8.45779	8.60345	8.77694	7.96639	7.05363	8.31704	7.88784	9.24716	7.3262	8.02987	8.95039	8.45752	9.12638	8.22164	8.47326	9.26309	8.15716	7.7026	9.84863	8.15394	7.6864	7.05767	8.73058	8.72673	8.30017
TMBIM6	9.66075	9.25912	7.90362	9.52597	9.58958	9.69103	10.1349	9.65623	10.1141	10.5145	10.4286	10.2226	9.57346	9.88571	9.61082	8.48445	9.60441	9.8346	9.73154	10.1915	8.86932	9.37152	9.10024	9.43967	10.3147	9.79893	10.0115	10.1445	9.28389	9.63942	9.50316	9.38829	7.83753	9.55017	9.43252	9.0038	10.4616	9.87635	10.3611	9.63684	11.2063	10.3088	10.0213	9.97528	8.71554	9.09291	9.59292	9.45126	9.69821
TMBIM6	10.6443	9.85159	9.32455	9.95777	10.857	10.3042	10.8024	10.69	11.234	10.9146	11.2885	10.997	10.554	10.8334	11.4007	10.0589	10.5082	11.1107	10.6996	10.2222	10.8246	10.3935	10.0096	10.3265	10.7198	10.8343	10.8354	10.8498	10.3833	11.0407	10.1345	10.3509	9.61252	10.618	9.69872	10.1817	10.5834	11.1745	11.1798	10.079	11.0899	10.813	10.9212	10.7737	10.1475	7.73432	10.436	10.0396	9.89245
LMAN2	8.93369	7.70748	7.62315	7.76903	7.93992	7.56081	8.00502	7.33867	9.47149	8.69028	8.04912	9.06737	8.85056	6.70125	7.44501	7.58556	8.59774	7.59695	8.57888	8.51162	6.49527	7.10497	7.36812	7.43148	8.259	8.78201	8.08577	8.43132	7.80107	8.78513	8.26167	7.88174	7.16532	9.06746	8.56403	7.60776	8.47618	8.16058	8.67	8.9922	9.04823	8.76851	8.29825	8.2443	8.14054	6.53857	7.71141	7.98973	6.79509
HSPD1	9.248	9.4736	9.71596	9.93527	9.91119	10.0457	10.3763	8.65377	10.185	10.7853	9.78666	10.1299	10.9834	10.9265	7.99578	10.7421	10.2276	11.0972	10.2103	10.021	8.52484	9.84725	9.6162	9.98975	10.8271	10.1501	10.4389	10.5663	10.9461	9.89001	10.286	9.8026	10.4245	9.78214	10.0148	10.1712	11.0986	9.45732	10.3783	10.9549	10.7678	10.7087	11.0859	11.492	10.5427	4.79578	10.5263	10.8936	10.1214
HSPD1	11.2782	11.6828	12.1643	11.3917	11.3742	10.8612	11.5205	10.7466	11.2064	11.2358	10.9304	11.1728	11.9897	12.0121	11.037	11.796	11.678	11.751	11.9595	11.2369	11.0335	11.4214	11.5011	10.8997	12.1719	11.3364	11.8282	11.7348	12.0547	10.9126	11.6798	11.1604	12.1262	11.3634	12.0372	12.0456	11.4972	11.3084	11.7298	11.8729	11.4557	11.5425	12.0706	11.9497	11.9762	12.0928	11.7176	11.405	11.1584
ZYX	7.22078	7.62951	5.87495	7.49278	8.16285	7.08204	7.78472	6.47475	5.72262	7.828	6.77092	7.58549	6.37274	7.6969	6.14422	7.53987	6.26985	5.96666	5.49492	7.28208	6.6713	6.45058	7.73985	6.13429	7.72788	7.13986	7.73672	6.49566	6.4647	5.87309	7.04976	7.26929	6.27016	5.53342	6.64789	6.5448	6.21276	6.09958	4.98284	7.58596	6.13282	5.81692	6.98974	5.89852	6.38052	3.91903	7.05786	5.43375	6.27476
RPL12	10.6314	12.4428	11.6263	11.6062	12.0107	10.8705	11.9546	11.5526	11.8502	11.6349	11.4487	11.0771	11.8459	12.0313	11.2489	12.0309	12.0868	11.808	12.2232	11.2228	10.8545	12.3136	11.4036	11.3962	11.4563	11.6513	11.9269	10.808	11.7347	11.3493	11.8022	11.5636	12.0019	11.1108	12.4223	12.3562	12.4231	11.4492	11.1097	11.2924	11.5506	10.6642	11.7083	11.9026	11.9	11.4933	11.8912	11.7265	11.3586
CIRBP	9.31733	8.46556	9.51897	8.30594	7.83255	7.04627	8.04237	9.50934	9.07091	9.08522	8.37602	9.2686	9.21137	8.27354	10.1484	8.78157	8.88283	7.33634	10.0103	9.61167	8.52812	9.25144	8.97103	9.33297	8.96221	9.37808	8.27599	9.58428	9.61556	9.38256	8.4275	9.19402	10.0783	9.25039	9.87223	9.76538	9.73948	9.34065	9.79411	7.26679	8.93104	8.45245	7.77133	9.0102	9.01876	8.32998	8.5408	9.37958	9.99097
CIRBP	6.8027	5.39639	6.61555	6.67282	5.53738	5.49954	6.35916	6.75172	6.9714	7.19416	6.56731	7.21875	7.2527	6.12424	7.31565	6.71916	7.25546	5.57736	7.57057	7.2919	6.40266	6.41315	5.78568	6.5911	6.07015	6.84632	5.96721	7.07531	7.4383	7.21887	5.85321	6.20225	7.30041	6.65865	7.33567	6.62281	7.67377	6.39196	7.30464	4.80401	6.43141	6.45527	5.98499	6.66022	6.93929	5.34778	5.75624	7.00561	7.83787
CCT7	8.42821	8.15871	7.802	7.93102	8.38245	7.78786	8.23842	7.53451	7.99789	7.96555	7.75615	7.83514	8.7596	8.62063	7.22778	7.7752	8.85755	8.18189	8.63871	7.92648	7.83998	7.34674	7.48455	6.13192	8.09713	7.7945	8.29958	7.45875	7.47149	7.6721	7.8788	7.84622	6.57647	6.68215	8.50178	8.12239	7.4049	7.42365	7.81305	8.51203	8.47947	7.72319	8.19101	8.06327	7.39883	6.06466	7.99626	7.71354	7.83106
PAFAH1B1	4.19247	4.86027	4.4729	5.53669	4.66555	5.15182	5.49695	5.28294	6.11503	5.57475	5.06449	5.45259	5.48533	4.76814	5.34766	5.87124	5.23281	4.90788	4.7648	4.76098	4.26775	5.5371	5.03367	6.5428	5.41957	5.34009	5.22202	6.10095	6.205	5.15027	4.98933	6.35457	5.62257	5.37777	4.78118	4.48204	5.98676	5.82734	4.87595	5.43145	6.06442	5.86943	5.26249	6.40314	4.72501	5.15478	4.94415	5.24557	7.22958
PSME1	9.84384	9.36361	8.71549	9.5948	9.67432	9.42017	10.1653	9.28489	10.2602	9.91335	9.61289	10.2528	8.97077	10.1772	9.97719	10.5876	10.1938	9.12993	10.0073	9.46944	9.89272	9.1859	9.81062	9.37443	9.44637	9.72984	9.61181	10.1146	9.437	9.84627	9.51151	10.254	9.03401	10.1148	9.51232	9.24347	9.53335	9.68785	9.49548	8.99879	9.85771	9.74316	8.60171	9.9085	8.38535	8.16518	9.33406	9.79065	8.97151
PAFAH1B1	7.17664	6.62729	5.87522	6.57462	6.92425	5.91548	7.06953	6.64469	6.12091	6.50354	5.73541	6.23447	6.28142	7.02054	6.54161	7.82918	6.55686	6.2743	6.58	6.59786	6.76682	6.38598	6.11151	5.92906	6.85104	5.96203	6.85549	7.66134	6.95288	5.92567	7.27847	7.33134	7.43454	6.12393	6.94353	6.29216	5.32558	5.92863	5.14076	6.77279	6.13741	6.26104	7.13068	6.31605	6.57553	6.06495	7.16779	6.12539	6.58369
PAFAH1B1	6.37033	5.96169	7.09603	5.47033	6.56047	5.86421	6.99843	6.90662	7.75554	6.4858	5.68243	6.64315	7.56188	7.2922	7.47329	7.74071	6.80777	6.64282	5.95414	6.27765	7.60104	7.11575	7.26953	8.1454	7.12102	6.98869	7.25092	7.7895	8.0004	7.1996	7.25221	8.30318	7.62753	6.60875	7.31545	7.38395	7.05982	7.31901	7.44575	6.92848	7.34602	7.59634	6.45706	7.73216	6.22238	6.75265	6.03232	6.53848	8.62051
RPS10	11.7734	12.8379	12.8663	12.7819	11.7822	11.9204	12.0275	12.0257	11.9819	11.839	11.3329	11.6427	12.3824	12.3222	11.9335	12.3357	11.668	12.3817	12.6433	12.2248	11.4947	12.1909	12.5829	12.3569	11.6231	11.7146	12.3173	11.6446	11.98	12.0574	12.4519	12.0502	12.5296	11.7497	12.9777	12.7264	12.4015	11.4944	11.7754	12.1152	12.4199	12.0979	12.1966	12.349	12.6048	11.7094	12.0389	12.4771	11.7321
ATP5O	11.1805	10.1822	10.8138	11.0922	9.88733	9.87261	11.0218	9.96251	10.3218	10.0569	10.1624	10.5978	10.4681	9.0734	9.97801	10.0775	10.4201	10.5104	9.82257	10.7958	10.13	9.3047	9.82644	9.8861	9.88203	10.4965	9.73161	9.92212	10.1925	9.89973	10.2974	10.6922	9.80359	10.4885	10.5903	10.1447	10.3278	9.92871	10.173	9.71403	11.3324	9.83624	9.41785	9.52926	9.35374	9.93144	9.22581	10.1796	11.183
RPS15	12.0269	11.9352	12.4987	11.8622	11.8743	10.7911	11.7651	11.7174	12.161	11.9749	11.9037	11.7839	12.0249	12.6376	11.7053	12.5392	12.047	11.7317	11.8754	12.232	11.6056	11.8336	11.9276	12.0062	11.1542	11.7556	11.4932	11.2732	11.8986	11.4898	11.504	11.5764	12.1177	11.3981	12.2348	11.8776	11.9366	11.6081	12.2393	10.6269	12.3283	11.2387	11.1481	11.8156	12.1256	10.7486	11.5883	11.7889	11.5082
PSMD8	8.41996	7.63013	7.38388	8.89886	8.55203	8.67288	8.4199	7.44586	7.86448	8.12894	7.98941	8.95255	8.47808	8.34893	7.07638	7.73512	7.39585	7.87039	7.93268	7.91374	6.88003	7.24024	7.74412	8.27414	7.67567	8.2937	8.07805	7.7953	8.04136	7.91635	8.7668	7.78067	7.85617	7.95968	8.42414	7.48344	8.57345	7.49192	8.10266	9.0389	9.13073	8.10011	8.40017	7.74941	7.97409	7.15898	7.61959	8.32674	9.04065
LAMP2	8.10708	7.13302	7.73736	7.81031	7.8751	7.67362	6.866	6.75959	7.02491	7.12984	7.05994	7.54807	7.23168	7.60129	8.46622	7.83426	8.17835	8.2997	7.03127	8.26873	8.84757	7.47405	8.19111	6.85671	7.28245	7.32072	7.80637	9.28685	8.10283	7.60742	7.63113	8.18416	8.27667	7.92682	7.10839	6.32502	7.82765	7.33363	7.43767	7.48238	7.23265	8.204	7.64317	8.41434	7.06639	7.53557	7.31587	7.61182	8.00792
TPI1	10.4768	10.2091	9.80316	9.65384	9.98873	9.42878	10.4413	10.3087	10.1148	10.0433	10.6435	10.3443	9.79294	11.2331	9.81459	9.69494	10.4789	10.3044	10.1438	9.62493	10.0244	10.052	10.9309	10.3127	9.74495	10.3066	10.3282	9.63029	9.33259	9.97515	10.3959	10.003	9.54393	10.2983	10.4542	10.0421	9.78621	10.1258	10.0805	10.6892	11.1141	10.2581	10.764	10.0313	8.97041	9.9164	10.8904	10.1478	10.8626
RPL29	10.0405	11.506	11.0591	11.4435	10.3671	10.9801	11.6014	10.6659	11.1174	11.0704	10.6474	10.793	11.476	11.7783	10.2698	11.4723	11.3602	10.9554	11.9913	10.9973	10.5854	11.4197	10.5603	10.428	10.6537	11.796	11.1659	10.6719	11.0763	11.062	10.7562	10.4941	11.3775	10.3396	11.0704	11.3685	11.4639	10.3209	10.5213	10.71	11.1744	10.6747	10.969	11.2361	11.6654	8.70439	10.449	11.3118	10.1136
GSTP1	4.55075	5.40003	4.31518	4.88513	5.35934	4.45497	4.94488	5.82353	4.53467	4.90756	4.87643	4.98183	4.47468	4.75655	4.76684	4.8009	4.38064	4.23668	4.35839	5.98448	4.17564	7.59507	5.04579	9.176	7.91826	5.17224	5.0464	4.40179	4.43639	4.70946	5.45552	5.53073	4.23282	4.89129	4.77914	5.39167	4.77503	5.5727	4.21827	4.67301	4.30387	4.06958	4.79476	4.0951	4.51212	4.3633	4.01252	4.57044	8.86923
HYOU1	9.79061	9.05237	9.00007	9.10154	10.1753	9.87713	9.21368	8.60645	7.7735	9.64465	8.26319	8.35626	9.84682	8.58419	8.59681	9.93529	8.12906	9.52621	10.281	9.74005	9.21368	8.658	9.6618	8.44656	9.60424	7.97338	8.74627	8.39781	9.53557	9.23723	8.79209	8.94549	9.21523	9.43667	8.98006	8.24312	9.9106	9.29163	9.91902	9.34241	7.79899	7.77031	9.28054	9.28563	9.68623	8.00252	8.70085	8.70035	8.09196
SNRPD2	10.3564	10.7054	10.7031	11.3111	10.1746	10.2639	10.5007	9.69179	10.4993	9.95039	10.479	10.6883	10.1401	9.96989	9.54319	10.2395	9.75502	9.98669	10.142	10.6366	10.0622	10.1863	10.8558	10.5813	9.89187	10.3614	10.5655	9.683	10.3341	9.97415	11.1789	10.2198	10.3515	10.0887	11.2985	10.6173	10.2025	9.52522	10.8778	11.1385	10.6019	9.87386	10.4683	10.2051	10.3606	10.3064	10.4319	10.377	10.2918
PLOD1	8.61084	6.97844	6.36187	8.11244	8.43948	6.52763	7.18703	7.04504	7.37424	8.12946	8.18685	7.69027	8.55489	7.33427	6.82474	6.76518	8.26466	7.19276	7.85788	7.06122	7.81126	7.45321	8.1756	7.09656	8.32793	7.8263	7.7237	6.64396	6.39381	8.13861	7.73364	8.22041	8.04044	7.19635	6.50146	7.00841	8.02737	7.78763	7.19431	8.09699	6.22749	6.89541	8.9452	7.31036	6.77087	6.64055	9.47055	8.21293	7.61782
ZNF207	7.45698	7.25584	6.77138	7.65731	7.45994	7.29534	8.46189	6.65906	6.89914	8.83958	7.0663	7.93262	8.49421	7.8715	6.7642	8.36756	8.29774	8.64605	7.7623	8.44623	8.05768	7.15818	7.50389	6.20103	7.9925	7.41912	8.44832	7.79703	7.95476	7.81885	7.5954	8.02724	7.54263	7.95771	7.02273	6.78345	7.8298	6.15762	7.83576	8.63749	8.71075	8.28371	7.79089	8.13616	8.06425	5.85476	7.83924	8.14015	8.03911
ZNF207	8.44819	8.65748	8.34986	7.94725	8.26164	7.78791	8.71752	7.29046	7.16734	8.35168	7.52497	7.81533	8.07004	8.01803	8.19502	8.53105	8.44636	8.93804	8.39521	8.49817	8.62783	8.05948	8.57807	6.99259	8.54568	7.93011	8.56069	8.00207	7.99234	7.36094	8.18556	8.13565	8.20988	8.42196	8.6631	8.67384	7.97992	7.71489	8.5294	8.15481	8.14001	8.17971	7.67836	8.12748	8.57129	9.07065	8.89575	8.78263	8.17549
PSMD2	8.71388	8.08199	7.99607	7.6673	9.02808	7.4282	8.41547	7.34562	8.09141	8.3384	7.29209	8.14736	9.04725	7.8887	7.34745	8.63222	8.30196	8.20511	7.94833	8.05917	7.91049	7.42579	7.95773	7.54781	8.4236	7.08481	8.47994	7.73506	7.32467	7.77823	8.22351	8.31798	7.73871	7.99005	8.1804	7.86477	7.53555	7.55879	7.59844	8.70955	7.79116	7.82065	8.40475	7.7809	7.26471	5.93184	8.8797	7.74708	8.72741
SCD	9.66725	9.37604	8.29483	7.88998	9.52529	9.36455	10.5909	6.98793	11.1718	5.51095	6.77031	6.9033	9.53435	10.6026	6.76933	11.0395	7.86637	12.8298	10.589	6.56847	9.58204	8.72588	7.67546	6.02148	11.7009	9.9137	9.75722	9.69276	8.79033	9.11841	8.46962	9.85383	10.0852	6.918	9.43658	9.89978	8.76386	9.12242	5.40228	10.8561	10.6742	6.8965	12.3274	10.8364	8.75847	6.19963	9.53423	8.21622	7.37987
SCD	12.1265	12.0155	11.6424	10.183	11.8471	11.0765	12.2337	10.081	12.0577	7.63834	8.83054	9.2713	11.4957	11.9679	10.2223	12.3881	9.8701	13.1345	12.5902	8.9758	12.3991	11.4032	10.9623	8.27164	13.0965	12.0851	11.8026	11.9536	10.9105	11.0154	10.8595	12.0842	12.3232	10.3563	11.6758	12.0892	10.5722	11.8408	6.50513	11.8402	11.5382	8.82392	12.7612	12.0419	11.3852	11.917	11.2848	10.3005	8.6138
RAP1B	9.24451	9.10519	8.92165	9.26694	9.66529	8.56731	10.0788	8.84265	9.17694	9.71018	8.98421	9.20742	9.35573	10.3381	9.4967	9.70672	8.60327	9.94566	8.98235	9.24301	10.0475	9.52075	10.0017	9.35965	9.58206	9.36092	9.71009	9.80729	9.66199	9.53139	9.7065	9.79963	9.49352	9.069	9.53738	9.55043	9.96184	9.14152	9.99772	9.53626	10.766	9.29145	9.33434	8.97378	8.81553	10.0267	9.1384	9.57959	10.5797
RPS21	11.1119	12.0944	12.5192	11.7918	11.4547	10.7521	11.1208	11.0721	11.1077	10.7512	11.0261	11.4923	11.6758	12.4604	11.1049	11.8369	10.8667	10.7609	11.8848	11.9513	11.1215	11.2048	11.5464	11.5367	11.5997	11.8748	11.5536	11.1017	11.4775	11.396	11.8095	11.328	11.5802	11.29	12.6567	11.8829	12.0355	10.8331	11.3091	11.3044	11.2556	11.1496	11.1381	11.3813	11.8754	12.1685	11.4509	11.6971	10.2726
MAP4	3.0891	4.03923	4.09351	3.8982	3.35225	2.95477	3.09434	2.86048	3.23829	3.38286	3.55214	3.38401	4.05901	2.95542	3.12345	3.40051	3.05926	2.84846	3.7528	3.22744	2.99852	5.10754	4.61527	4.57471	5.22204	4.04359	5.23855	4.89153	5.15556	4.59779	4.53919	3.84367	5.06502	4.592	5.69663	4.64701	5.14925	4.58445	5.08993	4.51079	4.42566	4.81032	5.12505	4.60551	5.56007	5.14967	5.10911	4.47481	4.89894
MAP4	5.74884	5.96055	5.83469	5.25292	5.90961	5.76885	6.28793	5.78545	5.73935	6.26503	6.26604	5.95158	6.00152	5.97704	5.44641	6.10641	6.29045	5.73821	6.25784	6.04402	5.83449	5.88737	5.06602	4.68823	6.15521	5.96517	6.34261	6.28997	5.77053	5.96737	5.73315	6.17019	5.59072	5.16688	5.54592	5.4006	5.09776	5.61982	5.85781	6.52093	5.4613	6.10428	5.67246	5.73906	5.80371	4.73275	5.477	5.25122	6.90906
BCAP31	8.82976	8.52109	8.79972	8.2413	8.16987	9.00666	7.30215	8.16312	8.94199	7.90379	8.20661	8.00122	8.65791	8.7157	9.10879	8.36735	8.66339	8.50158	8.92824	8.93565	8.90411	8.58113	9.28078	8.68553	8.20912	8.67234	9.12918	10.4813	8.59042	9.11826	9.15088	8.382	8.67585	7.82665	8.65319	8.07487	8.77914	8.51635	9.09121	7.956	8.84593	8.26561	8.89043	10.2539	10.2017	6.95128	9.28374	7.98558	9.14291
CTSB	11.4061	9.67129	8.09986	10.758	10.8201	9.57878	8.91776	9.77849	10.2336	10.5132	9.6811	10.2638	9.81302	8.99444	8.90881	10.0104	11.3283	10.4259	10.0595	9.52061	8.59191	10.6283	9.90686	9.72638	9.56756	9.33665	10.0816	10.0652	10.118	9.45293	11.2942	11.086	10.0103	10.1347	10.0539	9.54699	8.9147	10.5063	9.27791	11.5697	9.45013	11.011	11.4701	9.32001	8.92061	8.33827	10.4071	10.0187	11.2649
CTSB	12.1583	11.1254	10.2013	11.6611	11.7646	10.0817	9.69375	10.8323	10.745	11.1571	10.4607	10.8338	10.5328	10.0672	10.2766	10.9154	11.5256	11.6114	11.1889	10.7798	10.0767	11.3715	11.1095	10.2721	10.6418	10.0365	10.9817	10.8081	10.8463	10.2167	11.9524	11.8046	11.0166	11.1763	10.9719	10.8112	9.8457	11.346	10.3243	11.896	9.98161	11.3757	11.9015	10.1162	10.0243	10.9458	11.2877	10.821	11.8266
KARS	10.1585	9.92621	9.75178	9.41015	10.1248	9.11683	8.99975	9.8097	8.89349	9.68895	8.28676	9.29343	10.5766	9.80708	10.3375	9.73722	10.7276	9.44127	10.9132	9.78493	9.63529	10.3197	9.94013	10.1078	10.8354	9.91616	9.79954	9.33196	9.32071	8.49342	9.68081	9.66393	9.66683	9.47226	10.7753	10.2956	8.84352	9.52426	9.08846	9.47382	9.04061	9.64003	9.94548	9.93603	9.76484	10.9977	10.5307	9.34689	9.29397
EPRS	4.15179	3.84418	3.8453	3.76652	4.3442	3.77713	4.1173	4.07583	3.86526	4.41901	4.2243	3.86208	5.25962	4.17496	3.75366	4.69113	4.1842	4.8185	4.67176	4.47094	4.27203	4.24729	4.33064	4.20345	4.74328	3.60678	4.61915	5.16997	5.95124	4.54515	4.2997	3.80536	5.05007	4.75522	4.66396	3.86939	6.76019	4.24992	4.78886	5.37204	6.41808	4.63385	6.58431	6.76967	5.12715	3.71911	5.55863	4.29484	4.79718
EPRS	8.60064	7.47702	7.71461	7.87546	8.03533	6.5064	7.18667	6.92347	6.76502	7.23426	7.29919	6.81053	7.99804	6.96204	6.92458	7.99689	7.92302	8.12201	8.67057	7.68769	7.65402	7.49352	7.95485	8.28866	7.49978	6.43655	7.78843	7.86314	8.44246	7.11048	7.84696	6.83484	8.86949	8.38692	8.28684	7.92844	8.12382	7.22324	7.79358	7.93045	7.64161	6.9481	8.70996	8.73227	8.07616	5.75245	8.71422	9.03498	7.30204
EPRS	9.34066	8.57542	9.35357	9.08409	8.84842	7.77328	7.8304	7.4414	8.11005	7.61232	7.60362	7.63701	8.52512	7.48055	7.86443	8.84418	8.91596	8.24525	8.88474	8.26262	7.99376	7.19425	8.17456	8.58944	7.97328	7.7665	8.01825	8.16855	8.71697	7.60725	8.68333	8.58131	8.8202	8.76946	8.81271	8.05223	8.21628	7.65235	7.87669	8.05579	7.54781	7.47746	8.67474	8.23635	7.53647	7.99614	8.79191	9.29972	7.65161
PRDX6	11.0891	10.3763	10.331	10.6837	10.6934	10.4445	10.7972	10.822	11.05	11.0411	10.747	11.4126	10.7404	10.5504	11.0492	11.0922	10.7831	11.2175	11.0074	10.667	10.8981	10.2548	10.6718	10.276	10.2008	10.9793	10.3457	10.8781	11.1253	10.6236	11.29	10.5603	11.0713	11.087	10.6656	10.7895	11.3378	10.8881	11.3905	10.378	11.4504	11.6372	10.6024	11.6189	10.978	9.82835	10.9281	11.0406	8.8739
PRDX6	10.0935	9.67302	10.1172	10.1807	10.222	10.0142	9.80983	10.4923	10.5917	10.3719	10.2965	11.084	10.4966	9.78493	11.2983	10.6088	10.408	10.3203	10.3136	9.70953	10.4586	9.65051	10.3963	9.85705	9.84918	10.9945	9.7287	10.6447	11.1858	10.1016	10.7322	10.2795	10.9189	10.5478	10.0476	10.8025	10.7068	10.6286	10.9298	9.57926	10.592	11.2098	9.68793	11.2247	10.4546	10.5581	10.1986	10.9237	8.80818
PPP1CA	8.1272	7.81807	6.27522	7.81228	8.22124	8.23999	8.12105	7.64109	7.23464	8.36715	7.9032	9.04404	7.94589	8.49712	6.53516	7.96745	7.11048	8.25819	8.36618	8.78157	7.26581	8.33987	8.44646	7.62296	8.76191	8.86525	8.44214	8.27554	8.45642	8.32542	8.05878	8.09459	7.74176	7.72774	7.27635	7.17514	8.23748	7.69042	8.42783	8.41138	9.17893	7.41155	8.53205	8.60463	8.70596	4.09426	8.55556	8.40449	8.11037
SARAF	9.74494	8.94158	8.51966	9.26129	9.3933	9.59305	8.3302	9.47517	9.7885	10.0971	9.55993	9.17225	9.44103	9.19117	9.5286	9.64858	9.66165	10.4236	10.6826	9.06445	9.13691	9.83643	10.1721	10.6858	9.51728	9.27876	8.92669	10.2285	9.06909	9.80138	9.05464	9.9768	9.77874	9.13632	10.5598	9.21495	9.70957	10.0847	10.112	9.5327	8.9733	10.5225	10.2974	9.30295	8.60726	10.1042	8.90671	9.9685	10.094
AHCYL1	7.39505	5.82949	6.82924	7.30635	7.14968	6.76473	7.87703	6.6952	7.01538	7.66445	6.79935	7.23941	7.81256	8.19049	7.12779	7.12916	8.5767	8.23994	7.07292	7.72015	8.60282	6.85757	6.89952	6.55134	7.05338	7.41041	7.43746	7.49777	6.62176	7.3949	6.72708	7.28247	6.12655	7.08741	6.67415	6.0899	7.27953	6.60745	7.26601	7.82959	6.50164	7.09679	7.92683	7.88976	6.94811	5.42109	7.65533	7.03161	8.63657
AHCYL1	7.8804	7.32956	7.29384	8.22736	7.63683	6.90272	7.94685	7.87111	7.36011	7.95289	7.9096	7.40283	7.60079	8.02075	8.63718	7.31201	8.95638	7.97778	7.70398	8.30125	8.92366	7.31134	7.79395	7.68899	7.50991	7.92479	7.7822	7.78554	6.73698	7.37171	7.10907	7.92039	7.27956	7.85647	7.4469	7.12422	7.21048	8.12448	7.71378	7.59962	6.00861	6.89458	7.61613	7.81536	7.25823	6.14171	8.47212	7.82666	8.36752
AHCYL1	8.91892	8.09877	7.93793	8.80235	8.95064	7.88614	8.92373	8.51297	8.27488	8.79032	8.46629	9.00984	8.87004	9.21412	8.90892	8.15494	9.64061	9.17325	8.37273	9.0353	9.71537	8.39673	8.55158	8.29246	8.65051	8.62604	8.63491	8.69176	7.84285	8.90147	8.21823	8.06931	7.81091	8.64225	8.13484	8.01287	8.4451	8.58421	8.87794	8.98457	7.72564	8.3007	8.69496	8.75865	8.29153	5.00208	9.27798	9.1212	9.74964
IST1	8.15037	7.61505	7.7383	7.34322	8.07492	7.40736	7.74245	7.84185	6.90689	7.83692	6.9633	7.72115	8.56628	7.92605	8.51853	8.50263	8.31891	7.64195	8.10902	8.53241	8.15945	8.9927	7.7948	8.76859	8.77639	8.22921	8.03015	7.23918	8.36847	7.5954	8.0349	8.2035	8.06418	7.54613	8.66814	9.04034	6.89773	7.27176	7.91076	7.46408	7.19832	7.7516	8.40093	8.472	8.10921	7.53606	8.66281	7.34037	8.5248
GNB2	7.21477	6.15233	4.78074	7.41391	7.21675	7.71614	6.89163	6.79484	6.94245	7.19993	6.64821	7.60252	7.08064	6.40636	6.32452	7.06449	6.63783	6.54388	6.15463	7.43699	5.58456	7.23943	7.36153	7.14397	7.65679	6.8982	7.26899	7.02158	6.82014	7.71365	6.99735	6.71901	7.10431	6.3706	5.44236	6.38178	6.79162	6.81104	7.13924	7.8089	7.26364	7.24856	7.66437	6.94967	7.33798	6.41292	7.63267	7.15562	6.82621
H2AFZ	8.41554	7.89964	7.40798	7.57041	8.81124	8.13206	9.2374	6.62893	7.18674	7.12489	8.57348	7.693	7.81148	7.90846	7.20237	7.95456	7.5307	7.48148	8.84937	8.31926	6.77383	7.76842	9.81042	8.30804	8.55464	6.94987	8.48528	7.23819	7.09647	7.1799	9.42132	8.11223	8.01133	9.21973	7.8874	8.1477	7.65452	6.93357	8.41523	9.64789	8.6438	8.2937	8.40655	9.05715	7.11855	7.1519	9.41983	9.31141	8.69247
NCOR1	7.54294	5.94692	6.6144	6.54291	6.24784	7.24457	6.4458	6.34128	6.84613	6.41586	5.54851	7.24595	6.11291	7.18362	7.26619	7.46469	5.76003	6.81181	5.82688	6.53393	5.93514	6.75194	6.16139	7.51672	6.67861	7.82359	6.86324	7.50753	7.49232	7.70992	6.8393	7.33534	7.22401	5.94604	6.28972	6.84683	6.70263	7.01274	7.06689	5.40667	6.47967	6.61166	6.5783	6.69725	6.58508	7.71124	5.97241	6.20454	7.27172
NCOR1P1///NCOR1	4.28863	4.03611	3.85506	4.15283	4.03859	4.6275	3.91629	4.50809	4.67249	4.14983	4.0063	3.8469	4.28496	4.41571	4.17839	4.95237	4.4189	5.06966	4.06901	4.10751	4.13945	3.60841	4.40182	3.84667	4.00729	5.78449	4.43114	4.34576	4.24932	5.07167	3.90818	4.39586	5.09864	3.90238	4.0848	3.83579	4.00829	3.956	4.21331	3.88452	4.57756	4.47244	4.86054	4.63815	4.17948	4.19432	3.3399	4.04407	4.80635
NCOR1P1///NCOR1	5.46704	4.83562	5.77568	5.8185	5.66138	6.29128	5.54002	5.80039	6.03218	5.86709	5.39462	6.03458	5.97925	5.97745	6.19833	6.1655	5.7614	6.53164	5.19365	5.37716	5.54823	5.60094	5.31338	5.11097	5.23014	7.09062	4.77184	5.18555	5.70909	6.05563	4.97809	6.08004	5.9551	5.35876	5.02105	5.6972	4.33786	5.55264	5.41202	4.74074	5.53964	6.01617	5.31001	5.96598	4.45858	5.27508	4.25285	5.15966	5.52845
NCOR1	5.81622	5.02984	5.15507	5.97341	5.52968	6.4048	5.76304	5.33991	6.10562	6.39168	5.17601	6.38036	5.61385	6.17161	5.58562	6.81808	5.07549	6.18752	4.78497	5.78566	5.0129	5.47965	4.95828	6.24519	5.70022	7.18888	6.36197	6.17352	6.57679	6.48361	5.62559	5.89946	6.83198	4.97222	5.01907	5.12563	5.58643	5.32854	6.35947	4.64544	5.57139	5.62238	6.18863	6.36565	5.77465	4.09674	4.91591	5.72968	6.20097
RPS8	9.29432	10.4049	10.5546	10.265	9.38336	8.99618	9.76143	9.19456	9.5465	9.39112	9.13994	9.02087	9.89236	10.2149	9.32944	10.1177	9.40693	10.0557	10.2769	9.89172	8.93617	10.4422	9.73039	10.7166	9.77453	9.96875	10.1655	9.01376	9.6288	10.1004	9.84658	9.94155	9.82303	9.42828	11.2633	10.696	10.5689	9.28707	9.79959	9.83342	9.57286	9.51574	10.1355	10.3318	10.5472	10.3308	9.95215	10.7095	9.27022
FLNA	5.28977	5.58087	5.28331	5.46908	6.49584	4.88377	6.16577	6.80253	5.51185	6.50652	5.79224	5.76643	5.31068	4.87903	5.14154	5.62015	5.45821	4.46542	5.43834	5.45358	5.54328	7.33478	8.86319	8.47304	6.22325	6.3618	6.97084	5.97168	5.72855	4.87217	6.62234	6.26361	5.42549	5.23758	4.89243	5.42879	4.70392	5.27003	5.57055	5.21324	5.37594	5.23795	5.18029	5.76299	5.58202	4.80955	6.12218	5.28447	9.41919
CNOT1	8.76441	7.90787	8.08796	7.84826	8.5692	8.00338	8.33075	8.0147	7.56181	8.26728	7.24933	8.41344	8.48365	8.19371	8.17033	8.31908	8.82414	7.97172	8.3339	7.88242	7.65325	7.97068	7.0278	7.07326	8.3787	7.84267	7.77115	7.08097	7.52693	7.21918	7.77866	7.98878	7.12153	7.12929	8.59507	7.61559	6.96605	6.85367	7.45524	7.7805	7.68856	8.26312	8.4625	8.35552	7.26845	6.24937	8.64092	7.19511	8.32883
CNOT1	7.26644	6.35403	5.7649	6.31548	6.49111	6.39928	6.77361	5.54324	6.22441	6.25232	5.73722	7.10063	6.90714	6.47686	6.75242	6.41114	7.07122	5.99967	6.84337	6.16798	6.63735	5.0741	4.74763	4.86237	5.91362	6.44791	5.7918	5.7622	5.84174	5.99722	5.60547	5.82377	5.14036	4.74745	6.28107	6.01099	4.84071	5.02632	5.86613	5.28366	5.8608	6.2427	5.69197	6.18241	5.22736	5.11223	5.12544	4.81342	6.07989
DHCR24	10.2016	10.3905	10.6061	10.9912	10.4267	10.6491	11.1347	10.6734	12.1061	10.6613	10.8606	10.9303	10.5761	11.2471	9.83003	11.2667	11.3341	10.5205	10.9721	11.4341	12.0033	10.2988	10.0226	10.2651	11.1125	10.6853	10.6876	10.802	9.6734	11.3927	10.8996	10.4597	10.092	10.7104	10.742	10.8797	10.2512	10.3829	10.7575	11.2423	9.36431	11.0264	11.7262	11.725	10.5737	4.28331	10.9469	11.6434	7.74803
RAB11A	9.26117	10.4223	9.75119	9.14883	9.31251	8.60643	9.76419	8.84079	8.47656	9.42154	9.04523	9.3565	10.2717	9.68001	9.00842	9.69242	8.94198	9.16893	9.29522	10.5326	9.28736	9.748	8.6713	10.0471	10.5425	9.20628	9.83242	9.55083	9.62831	8.99055	9.47231	9.52233	9.7176	9.13235	9.8793	9.29347	9.27468	8.95179	8.87027	9.5854	9.27247	8.96455	9.87486	9.23845	9.91452	10.6541	9.73471	9.33226	9.99846
RAB11A	4.79866	5.29184	5.58669	4.27687	4.13758	4.21267	4.39167	4.2093	4.92805	4.97942	4.30738	5.18859	6.0812	6.25523	5.64444	6.80523	4.98597	5.41067	5.61969	6.32135	5.47678	5.38014	5.26658	5.55322	5.58017	5.10798	5.26014	5.47614	5.28166	5.30733	5.47218	5.09927	5.47258	4.64023	5.89684	5.00071	4.35704	4.36787	4.59105	5.11359	5.28057	5.48714	5.78718	4.72176	4.53599	6.94591	4.98586	5.0353	6.56037
PSAP	7.93806	7.85296	6.90323	7.90136	9.15348	7.98312	8.96087	7.92145	8.95983	8.93239	7.25684	8.76284	9.82818	9.17485	7.61985	9.66492	8.35189	9.27913	8.44075	8.9858	7.68749	8.90591	6.51636	8.44676	9.88994	8.63548	9.20348	8.57936	8.87318	9.06312	9.10232	9.73459	7.88331	8.28845	8.44158	7.26321	9.75527	7.36001	8.0339	10.0316	8.77605	9.0619	9.92213	9.07158	8.85729	4.77575	8.72688	8.34559	10.9801
RNF114	6.06899	5.69195	6.21144	6.33668	5.84511	5.33684	6.10579	5.70773	6.48835	6.71615	5.99589	6.57145	6.37238	6.36695	5.5319	7.1309	6.80782	6.59548	6.38923	6.43687	6.5752	5.7119	5.02029	5.12384	6.4619	5.44552	6.7762	5.8528	5.93209	6.56004	5.72811	5.68366	5.7838	4.84722	6.81095	7.33515	5.35301	5.02891	5.34829	6.46234	7.29966	6.15896	6.48321	6.15227	6.65932	4.38117	5.41912	5.9764	6.62502
RNF114	5.38824	6.05447	6.36238	6.02559	5.9739	6.12181	6.51113	5.87597	6.31787	6.55838	6.62402	6.82776	6.15401	6.546	5.83201	6.43821	6.58458	6.49912	7.35529	7.34326	5.92425	6.02809	5.59496	5.33467	6.83488	6.03956	7.05763	5.98096	5.97633	6.5739	5.74701	5.78642	5.61902	5.53036	7.50512	5.91488	6.1789	5.77757	5.38707	6.89046	8.24452	6.66051	6.57708	6.3951	6.16162	4.46352	6.71538	6.07607	6.77145
RPL18AP3///RPL18A	9.23327	10.9083	10.5943	10.5163	10.2585	10.5962	10.8579	10.8603	10.3707	10.6645	10.2116	10.2053	10.6286	11.3577	9.1538	11.3848	9.59972	10.2702	10.5054	10.6272	8.66094	11.6872	10.5899	11.8322	9.76519	11.0134	11.601	10.5359	11.5079	10.5093	10.6519	10.8107	10.5511	10.0618	10.7326	10.6348	11.8492	10.1049	10.8686	12.1545	11.1041	10.1257	10.4195	11.547	11.4989	8.22608	11.0983	11.3804	9.95561
STRAP	8.02978	9.04191	8.82602	8.0317	8.15757	8.32599	9.01862	8.03904	9.1317	8.78244	8.16405	9.06735	9.10021	8.93147	8.69743	8.77723	9.59185	9.14616	8.97818	8.05494	9.39148	8.27162	9.42276	9.73463	8.80615	9.24982	9.81381	9.09596	9.09786	8.94719	9.17765	8.89388	8.10891	9.05843	9.85393	9.21445	9.40538	8.79257	9.22342	10.0237	10.1229	9.35573	9.35747	9.16173	8.04832	9.50804	8.07995	9.15534	9.36727
PSAP	11.2372	11.4674	11.0011	10.6432	11.8345	9.89228	10.9414	10.9682	10.7858	10.6329	10.0803	10.6739	11.4722	11.1254	11.0627	11.3701	10.6208	10.8097	10.871	11.1069	10.267	11.3617	10.5704	10.799	11.9802	10.6227	11.4245	10.6941	10.7886	10.7009	11.4179	11.6372	10.7522	10.868	11.2475	11.1052	11.1884	10.9779	10.1714	11.3822	10.2332	10.409	11.3845	10.7386	11.1944	10.6182	11.2587	9.95889	12.3754
S100A10	11.4415	11.315	9.33985	10.7084	11.3632	9.36391	10.6952	10.2948	10.9523	10.5646	11.3872	11.9608	12.2884	9.78412	10.3232	10.797	10.2921	11.8375	10.0512	11.5182	10.4692	11.2071	11.9572	12.344	11.5551	10.3846	10.2379	11.4971	11.3265	10.4999	10.5244	11.4382	10.257	10.7151	10.3186	9.62143	10.7143	10.4817	9.86121	10.2477	10.908	11.2542	12.1174	10.5905	10.3236	8.96938	10.5714	11.4418	7.10665
CCT8	10.4728	10.592	10.2229	10.3831	9.78845	9.24412	9.87908	9.23585	9.50585	9.76598	9.25786	9.56944	10.0437	9.51099	9.81787	9.99661	10.3212	9.86654	9.5875	10.3446	9.64098	9.74619	10.2628	9.59123	9.92948	9.49145	10.0345	10.223	10.1046	10.0276	10.6157	10.3514	10.2834	9.70171	11.1909	11.1023	10.1733	9.60265	10.0669	9.45501	9.6249	9.61456	9.30063	9.67331	10.2863	10.7891	9.5758	9.97594	9.73814
NOP56	4.65435	4.76481	4.58338	5.04514	4.9613	5.14311	5.25661	4.61979	5.04977	4.84436	5.4867	4.95513	4.67671	5.0897	4.50823	4.65871	5.14584	5.10899	4.67253	4.53165	5.02583	5.10715	4.40869	3.98402	5.08028	4.42319	5.10167	4.90075	4.62334	4.25473	4.65627	4.46958	4.72634	3.93674	4.4416	4.8733	4.65429	4.53258	5.02648	4.90264	4.84772	4.35004	4.80292	5.16631	5.46132	4.3906	4.868	5.1142	4.90804
NOP56	7.7233	9.02249	8.71063	8.04509	7.91355	7.62386	7.7214	7.73364	7.53138	7.16478	7.4414	6.84454	7.17403	8.05152	7.07072	7.63609	7.62352	6.99564	8.17952	8.3614	6.43115	8.92451	8.57815	7.66118	8.73671	8.19964	9.28477	7.75868	7.96214	6.96976	8.51101	8.28352	8.93669	7.43583	9.12367	9.90671	8.13756	7.73296	8.69529	8.49746	8.58031	6.34867	7.93253	8.32134	9.59101	9.3608	9.02184	7.85794	7.21915
PSMB1	9.80487	8.71706	8.55505	9.91493	9.63432	8.76885	10.1792	9.23419	10.1609	10.2171	9.86611	9.81715	10.4558	10.3477	8.92485	10.3194	10.5223	10.0943	10.4536	10.3435	10.3349	9.45703	9.96352	9.70142	10.7096	10.0105	9.99249	10.2651	9.05092	10.3491	9.41788	10.1699	9.57229	10.213	9.66242	9.29061	9.83803	9.59384	9.0087	10.4424	9.5433	10.7005	10.3322	10.1581	10.01	6.34207	9.40302	10.2194	9.84069
CCT4	9.56139	9.88109	9.69642	9.28886	9.58926	9.38359	9.58702	8.75356	9.30346	9.975	8.81487	9.29691	10.23	10.0419	8.69938	10.0722	9.92929	10.4615	9.99957	9.59426	9.29746	8.99889	9.81863	9.40457	9.81333	9.50233	9.75075	9.25942	9.44998	9.03474	9.87136	9.87966	8.4756	8.98539	10.5186	10.3151	9.65825	9.17403	9.43186	9.92226	9.92536	9.72773	10.0604	9.6227	9.1588	8.64768	10.1178	9.64746	9.44356
EPAS1	10.1726	9.84063	9.51287	10.1888	9.69333	9.52245	9.95891	10.1201	9.69549	10.3555	9.62151	10.6278	10.0125	8.72241	9.40831	9.66519	9.34192	10.1577	9.88122	9.57166	9.70293	10.1387	9.68393	8.86046	9.55973	9.7132	9.41441	10.0131	9.91256	9.72919	10.3238	10.0697	10.0603	9.72894	10.2502	9.97599	10.4068	9.98172	9.19719	9.72792	10.0085	10.0107	10.0678	9.57018	9.42463	7.86477	9.52687	10.5279	11.9245
EPAS1	3.23902	3.48534	3.4431	3.37959	3.44135	3.43776	3.37006	3.76036	3.63419	3.80172	3.57544	3.71325	3.59586	3.31945	3.36727	3.27521	3.27924	3.30171	3.28163	3.48861	3.3936	3.56072	3.58423	3.5926	3.60882	3.80443	3.5404	3.9876	3.46986	3.65149	3.53457	3.43934	3.42044	3.53243	3.35756	3.74271	4.94942	3.58218	3.76988	3.30411	5.1603	4.00683	4.08975	4.15495	3.68771	3.82756	3.52267	4.27441	4.90736
DNAJA1	6.88844	7.33246	9.17802	7.88127	6.5987	7.75315	7.93551	7.95726	8.08906	8.64852	8.10064	8.3986	8.14121	9.46316	8.55142	9.88532	9.01509	8.417	8.45465	7.91765	7.92172	6.92767	7.67416	6.47225	6.97441	8.90849	7.17093	8.66277	9.71075	8.68152	7.72732	8.08025	7.87818	8.73074	8.89042	8.72752	8.62707	9.08114	9.62168	7.96914	9.05126	9.67378	6.06041	9.50605	5.56947	7.20582	7.64113	8.64815	8.05781
DNAJA1	8.68991	9.60729	9.54291	10.3816	9.51213	9.64817	10.1309	9.71232	9.51286	10.4918	10.0466	10.3386	9.12194	10.4468	9.13687	10.7765	10.8482	10.0919	9.73188	9.30458	8.64262	9.12741	9.66689	8.96421	9.43805	10.0006	9.45916	9.80009	10.2995	10.0345	9.34835	9.38452	9.15777	10.1714	10.0403	9.87738	10.0131	10.3745	10.353	10.4578	10.3662	10.7448	9.45954	10.7397	9.00943	8.61903	10.3214	9.92218	9.44829
PSMD4	9.23685	9.30396	9.05565	10.0068	9.35526	9.14262	8.58794	8.69936	10.2839	8.49967	8.38036	9.25916	9.35872	8.89902	9.42738	8.90905	9.29249	8.352	8.83042	9.26119	8.69725	8.926	9.09211	8.96977	9.34384	8.89736	9.1689	10.0566	9.34267	9.2732	9.50379	9.38365	10.3576	9.72932	9.17699	8.90573	9.87542	9.2125	9.11341	8.77287	9.22216	9.53174	9.10143	8.98134	10.1249	9.58632	9.17737	9.11396	8.29285
UQCRC2	6.12685	5.65483	6.18	6.97071	6.76932	6.58682	7.87232	7.16845	6.76887	7.84155	6.50025	7.69146	8.00469	7.60833	6.75753	7.03842	8.43283	6.1099	7.40782	6.9122	6.30696	5.83806	6.30007	6.06426	7.4971	7.83128	7.16326	7.87677	6.9439	7.23657	7.81227	7.81157	5.16305	8.07232	6.47607	6.07344	7.09143	6.10093	6.9924	7.34796	8.78466	8.12694	6.8356	7.57762	5.65841	4.1045	5.69792	7.4361	8.82947
CKB	6.45802	4.89167	6.27569	4.76076	5.67419	4.49171	4.95474	6.08723	5.86678	4.6347	4.96908	5.16008	4.56394	6.59737	5.60673	5.39579	6.69692	4.47359	4.57518	5.92329	4.3941	5.64023	4.79682	5.50116	6.6935	4.60538	4.75102	7.17041	5.31413	4.45915	4.38327	5.96894	5.32539	6.79128	6.90338	8.43055	4.45722	5.23195	6.2178	4.08535	5.10902	5.51646	5.36958	7.48255	4.48816	5.2245	5.15209	5.03856	10.0797
RHOC	7.46362	6.90414	6.6228	8.01441	7.92565	8.16511	8.08808	7.72991	7.01804	8.55878	7.27409	9.16088	8.03431	7.40587	7.09164	7.28042	8.54843	8.41878	8.32605	7.91465	6.89392	8.2695	7.81087	8.87173	9.46259	8.57756	7.99723	8.82992	7.00557	7.87366	7.6433	8.4158	6.63698	7.20604	6.89238	6.69092	6.85269	7.68859	7.71724	8.47054	7.31356	8.28686	9.18025	7.34508	7.29175	4.11339	8.71152	7.65211	8.77972
LOC643576///LOC642969///PGAM1	10.104	9.33749	8.35013	9.1173	10.0153	9.05013	9.97251	9.53084	9.7119	9.15934	8.9308	10.0298	9.96811	10.3714	9.24343	9.69251	9.43555	9.67029	9.28412	9.42665	9.46332	9.45489	9.35786	9.87908	10.3836	9.86214	9.41468	9.44773	9.07292	9.12343	10.1718	10.5239	9.26274	9.48207	9.89919	9.17426	9.17684	9.54813	9.79369	10.3117	10.4694	9.14839	10.2392	9.81921	8.56684	9.68172	9.77105	8.69949	11.3958
STAT1	9.46722	9.37061	9.40606	9.70205	8.80281	9.16713	9.21455	9.78441	9.84083	10.3352	8.58245	9.78395	8.78488	8.83321	10.1865	11.3399	8.93008	10.1345	9.71462	10.2481	8.99543	9.89784	10.2525	11.3578	9.00837	7.83145	10.1257	10.552	10.16	8.85721	8.71119	9.80839	9.41145	9.47781	10.8217	10.8942	9.20289	10.2858	8.05533	10.8766	8.39162	8.45272	9.53616	9.90042	8.42239	10.3829	9.93693	9.61525	9.33808
RPL23	10.5792	11.4036	11.3936	11.4316	10.7935	10.5823	10.9653	10.9575	10.1615	10.6754	10.526	10.7205	11.3434	11.2505	10.9302	11.4426	11.0938	11.3571	11.5119	11.095	10.9258	11.6073	11.0368	11.3555	11.4345	11.4762	11.6938	11.013	11.5522	11.4631	11.6743	11.2824	11.8617	11.4954	11.9407	12.1135	12.0398	10.981	11.3858	11.4741	11.4954	11.7164	10.4981	11.6897	11.7681	11.1438	11.5402	11.6356	11.2195
SSR1	7.43007	6.7591	6.23324	7.68632	6.70992	6.61059	6.5553	5.31734	5.34234	6.49933	5.69647	5.84306	7.49302	6.92332	5.60338	7.71249	6.83052	8.17866	7.38333	6.83298	6.63024	5.34461	7.60304	6.05458	6.0981	6.16912	6.7773	6.86251	7.182	6.47394	7.85067	7.04654	6.29445	6.49699	7.24324	6.8525	8.14447	4.49673	6.70946	8.05882	8.93444	7.56371	7.95638	7.403	7.09611	6.56698	7.5251	8.15006	6.37324
SSR1	7.36731	6.55148	6.73615	7.17384	6.54948	6.98993	6.81548	5.23449	5.74395	7.1827	7.13873	5.84837	7.60342	7.21351	6.08508	7.71076	6.7382	8.25883	7.26366	7.25584	6.5058	5.76057	8.2615	7.26443	6.96614	6.81427	7.10633	7.52152	7.79792	6.9713	8.22982	7.35887	7.486	7.38458	7.75883	7.19133	8.33181	6.33503	7.7022	8.42972	9.60378	8.30923	8.13905	7.83002	7.39112	7.99386	7.18514	9.17511	6.84593
SSR1	11.0219	10.8512	11.354	11.0126	10.3851	9.98866	9.80985	9.80518	9.75548	9.73836	10.1055	9.90659	10.5731	10.8747	10.6857	10.9911	10.4032	11.0663	11.2866	10.2565	10.6963	9.74461	11.7033	10.0709	9.73896	9.60754	9.87265	10.0929	10.423	9.93226	10.7969	10.2528	11.0893	10.2095	10.8466	10.9458	10.3859	9.41588	10.554	10.1044	10.7928	10.4882	10.4641	9.70714	9.75633	11.4426	10.1737	11.0454	10.0385
TRA2B	6.35986	5.94597	5.91328	6.2264	6.04167	5.64055	6.87523	5.42428	5.9371	6.83525	5.96334	6.37794	6.27639	7.37128	5.90862	6.94559	6.0813	6.97084	6.22116	7.09133	6.40954	5.89272	7.08208	6.69019	6.99266	6.41836	7.08977	6.45773	6.6863	6.85086	6.95531	6.67915	6.22009	6.34648	6.49452	6.6677	5.90427	5.40733	6.63313	6.63969	7.83809	6.67449	6.79853	7.41333	5.64536	5.18351	7.34813	7.1053	6.99802
TRA2B	9.65005	9.84449	9.75704	9.00916	9.14249	8.27782	9.80648	8.92852	8.63435	9.12925	8.67238	8.70508	9.01853	9.76288	9.30607	9.87878	9.54301	9.46962	9.33627	10.0383	9.67477	9.28577	10.3	9.4653	9.36545	9.36153	9.75059	9.49875	9.70669	9.09118	9.652	9.6489	9.81081	9.55245	9.61114	9.85716	8.89297	9.12078	9.66106	9.23354	9.82825	9.32204	9.20963	9.42967	8.91955	9.34906	9.80486	9.69241	9.71583
FKBP4	5.41815	5.55486	4.15301	5.00839	5.58404	5.64894	5.09082	5.04272	5.60275	6.78576	5.82188	5.60612	5.817	6.37166	4.09337	5.27638	6.63921	5.60524	5.48675	5.34385	4.38697	5.2759	6.17205	5.66918	6.32869	6.13991	7.34237	6.72119	6.1802	6.08087	5.92129	5.17054	4.661	5.35023	5.80062	5.54553	5.85792	5.23842	6.43684	6.71741	7.9805	6.58032	6.87372	6.7621	4.7847	4.62285	5.88668	5.74771	6.09847
FKBP4	6.93352	7.62194	7.4143	5.93862	7.28622	6.75971	6.53271	6.55508	6.98376	6.98879	6.96474	6.61214	7.0973	8.02385	6.56461	7.0244	7.97757	7.90086	7.5664	6.39865	6.9795	6.51437	6.60599	6.0524	6.52635	6.52397	7.60508	7.25966	6.94095	7.27355	7.07905	6.56233	6.33879	6.95181	7.14198	7.36057	6.96542	7.15709	7.72877	6.808	7.56564	7.04839	7.42411	6.83186	7.11254	6.57855	6.82812	6.14425	6.45137
HDGF	9.51745	9.31485	9.87347	9.5465	9.62144	9.37542	9.92876	9.76764	10.1553	9.56279	9.93727	10.3423	10.1416	10.2556	9.83669	10.1218	9.69183	9.8163	9.73723	9.77014	10.4662	9.40908	9.82897	10.0081	10.1026	9.51186	9.89445	9.64821	9.76888	9.41713	9.88789	9.52215	10.5167	9.76939	9.55304	9.88685	9.83417	9.19035	9.16437	9.50247	9.39487	9.87596	10.2124	9.26483	9.85414	8.83277	10.6878	9.42777	7.66995
PALLD	8.09802	8.47813	7.10214	8.29611	8.93175	8.90698	8.05409	8.15034	8.58839	10.0892	6.82731	6.70918	10.7506	7.83662	6.10832	8.85033	10.886	7.96785	8.83974	8.54215	7.83543	9.83578	8.87605	7.60777	8.86956	9.40417	9.11847	8.38017	8.91848	8.5128	9.34436	9.84103	7.33131	8.79849	8.38196	8.36296	7.72847	8.13591	9.25901	10.2497	7.94173	9.51488	8.62506	8.3732	7.13839	7.1769	8.91712	7.32445	10.0619
MGEA5	6.144	5.6291	5.67914	5.99682	5.79118	5.76898	5.72687	6.09066	6.48344	6.61995	5.44963	6.29431	6.3665	6.12029	5.83613	6.80477	7.12314	5.95237	6.3181	6.80995	5.16905	6.62037	5.78804	6.7849	7.25476	5.94987	6.48461	6.77914	6.78943	7.06667	6.85511	6.39408	7.58387	5.6083	6.2647	5.87656	5.9493	5.7171	6.27558	6.7812	6.78438	7.38552	6.68273	6.7874	6.13104	4.84373	6.65277	5.8307	7.53007
MGEA5	7.71506	7.29004	7.94414	7.34093	6.8136	7.03968	6.45309	7.1335	6.96118	6.78577	5.61092	7.43416	7.87957	6.94381	8.06638	8.11037	8.57915	7.52582	8.21292	7.60541	7.09821	8.09386	7.52777	8.65965	8.10034	7.31307	7.70127	8.07791	8.27796	8.27182	7.75408	8.13601	9.32686	7.37755	7.89827	7.86162	7.02972	7.27788	7.86063	7.4368	7.37975	8.49812	7.82302	7.11552	7.59284	7.8186	7.10322	6.68664	8.25155
M6PR	6.11452	5.70587	5.04125	6.10628	5.84541	5.94917	6.28796	6.12128	6.09087	6.20202	6.34362	6.32167	6.04452	6.23175	5.02073	5.94111	5.81961	5.85875	5.48323	5.04101	5.51637	6.52407	6.71934	6.5692	7.19652	6.10045	6.63213	5.99368	6.56314	6.3242	6.6745	6.25079	5.74647	6.41286	6.65526	6.21269	7.10263	6.42827	6.50192	7.71716	7.98228	5.8229	7.72435	6.76774	6.29987	5.84015	6.30162	6.80916	8.97261
M6PR	7.82225	7.51035	7.19555	6.63833	8.0499	6.66228	7.37647	6.62931	7.54845	7.44047	7.2486	7.46449	7.24545	8.00786	7.24902	7.62654	7.58724	7.39759	7.11703	6.70358	7.93548	7.48527	7.61656	7.68408	8.05482	7.33669	7.76061	6.91221	7.48767	7.73887	7.88039	7.75243	6.78553	6.88603	8.22372	7.90689	7.02967	7.17763	7.77203	8.34192	8.06147	6.74229	8.14918	7.11779	6.70623	7.82012	7.15072	7.68912	9.22095
2022-09-15	8.90178	8.37877	8.36887	8.65828	8.60015	7.94949	8.38074	8.06368	8.27804	8.85658	8.42353	8.43992	9.16045	8.84328	8.75317	8.86244	8.53508	8.97688	8.71538	9.06194	9.08296	8.82034	9.07555	9.76272	9.41408	9.23913	9.20326	8.36941	8.37622	8.77312	8.83135	9.03911	7.67447	9.24621	9.47748	8.51284	9.64202	8.8385	9.22032	9.30082	9.02311	8.63108	9.54612	8.93471	7.61546	9.45707	9.0821	9.90564	8.68313
AHCY	8.27667	8.49679	9.31729	8.90704	8.77371	9.04981	9.21553	8.26978	8.75322	8.46116	8.20785	9.81942	9.19875	9.80225	8.12039	8.75029	8.25116	8.53841	9.66196	9.50968	7.53636	9.17292	8.72025	6.9421	9.29664	9.67394	9.29335	8.41095	9.13167	9.6142	9.52882	9.12899	8.95998	8.76002	9.52374	10.2698	9.9316	8.15053	9.95559	9.7851	9.5763	8.74505	10.0043	9.78567	10.5345	5.91123	8.27606	9.18096	9.2712
HLA-E	8.84684	7.16093	7.19327	9.23397	8.79468	8.59944	7.98293	9.10652	8.36303	9.6656	7.63381	8.31274	8.19377	7.15343	10.0089	9.53834	8.74783	7.71539	7.94975	8.0585	7.4062	8.79434	7.84007	7.79062	8.28928	8.13822	8.14345	8.02115	7.26632	9.35814	7.7251	8.80569	7.72223	7.47137	7.99073	8.47608	7.25721	8.32168	7.75848	7.36627	6.4911	8.08707	7.97437	8.76934	8.19499	4.72207	7.97768	7.9795	8.12222
HLA-E	10.9077	9.86329	9.73335	10.7043	10.3695	10.4379	9.99294	10.8795	9.98583	11.5428	8.9693	10.3504	10.5142	8.89669	11.4383	11.4583	11.2898	10.1718	10.1586	10.3541	9.24472	11.1138	10.9734	10.9307	11.2069	10.4308	10.8827	10.6139	9.80196	11.7772	10.7537	10.7497	10.1459	10.5231	11.0724	10.9544	10.1504	10.7692	10.7327	10.3574	9.67927	10.4456	10.4968	11.2549	10.7057	7.79645	11.0977	10.3217	10.8689
PALLD	4.3686	4.613	4.73869	4.70461	5.1214	5.15275	4.93095	4.96638	5.31875	6.83242	4.51548	4.26973	7.03693	4.50601	4.43707	4.74958	6.3313	4.20648	4.98557	4.74023	4.26057	6.87019	5.84079	4.31011	6.4068	5.20596	6.69838	5.62349	5.90298	5.99903	6.28028	5.68906	4.74019	5.67889	5.89927	6.07031	4.97964	5.24285	7.06954	7.45579	5.71033	6.69147	6.44075	6.3216	5.92874	3.95562	7.0983	4.64	7.38515
PALLD	6.49603	7.11615	4.9259	7.07715	7.31039	7.1466	6.34437	6.70713	7.34219	8.72718	5.36907	5.64308	9.40466	6.05423	4.5939	7.29403	8.96864	6.14399	7.08678	7.17205	5.97841	8.6006	7.70536	6.36881	8.1375	7.64819	8.13224	7.16813	7.88843	6.86227	8.26555	8.02498	6.36938	7.50063	6.7841	6.79761	6.16497	7.09445	8.37493	8.8003	6.73294	8.4002	7.75781	7.31111	6.22637	4.80762	8.08567	6.07389	8.86456
RPLP2	4.00738	4.03675	4.43627	3.92628	4.07404	3.57642	3.52492	4.12116	3.82205	3.74512	3.90292	3.78508	4.04794	3.90962	4.37868	3.81078	4.02036	3.65627	4.02848	3.91452	3.99238	3.6668	3.64192	3.69371	3.92067	4.07128	3.76346	3.85524	3.67894	3.77677	3.87083	3.51665	3.99825	3.6681	4.40982	3.98344	3.69624	3.80054	4.011	4.07428	4.0233	3.7837	3.79504	3.98031	3.69319	3.93885	4.17631	3.73769	3.85739
RPLP2	10.9214	12.213	11.6911	11.443	11.1412	10.7169	10.9841	11.1198	10.7721	10.7885	10.8116	11.1197	10.8314	11.3359	10.4864	10.9	11.3012	10.3179	10.9828	11.5983	10.2631	11.8227	11.5381	11.6802	11.338	11.3886	11.6472	11.4013	11.7158	11.0322	11.6696	11.275	11.7346	11.1359	12.0158	10.9911	11.0246	11.0918	11.3594	11.3907	11.0926	11.2475	11.3315	11.3613	12.1718	11.413	11.4415	11.1785	10.681
CCT3	10.1208	9.75139	9.36492	9.75144	10.0715	8.89432	8.84295	8.33129	9.02126	8.73477	8.15716	9.00099	10.3103	9.52157	8.38346	9.90014	8.95558	9.36815	9.76235	9.57297	9.29209	8.72046	9.2893	8.67621	9.55558	8.97174	9.34363	9.74215	9.84193	8.7105	9.94425	9.33415	10.1198	9.30884	9.70733	9.68404	9.94158	8.78445	9.48388	9.15826	9.26393	9.38588	9.87036	8.90251	10.3984	8.36958	9.96943	9.00724	8.31253
TACC1	8.82847	8.53407	8.20803	9.47077	9.65813	8.98387	7.8599	8.80298	9.62925	9.34458	8.99292	9.12051	8.4176	7.03498	9.72455	8.7751	9.57985	9.85433	8.38525	8.86399	8.26155	9.28323	9.49344	9.2269	8.00791	8.40573	8.43988	9.99613	9.34752	8.63956	8.19946	9.4771	9.66817	9.86243	8.98006	10.0015	7.66418	9.06931	7.89684	8.61205	7.73636	9.22257	9.50864	7.76314	8.44345	8.00041	7.77689	9.11154	12.0113
EIF4A2	11.168	10.6868	11.0975	11.1211	10.7427	10.1029	11.324	10.7778	10.655	11.0159	10.9519	10.7101	11.5716	11.8997	11.1323	11.9937	11.523	11.6382	11.2777	11.8952	11.4435	11.0384	10.7205	10.8909	11.0906	10.881	11.1435	11.2108	11.3693	10.6822	10.9048	11.1044	11.9649	10.7998	11.3485	11.4895	11.2384	10.6829	10.6739	10.7258	10.5212	11.1405	11.37	11.1448	11.5387	10.406	11.5386	11.7051	11.1932
PPM1G	6.80907	6.2692	4.92965	5.93743	6.45432	7.04901	7.07228	6.29112	6.79472	5.88424	6.84812	6.81581	7.01263	7.52656	6.32512	6.32398	6.86599	7.16073	6.47887	6.44676	6.50085	6.49884	7.49485	5.89742	7.31172	6.47362	7.18602	6.67342	6.57505	6.59103	6.92547	6.31889	7.9506	5.92764	7.26713	7.14731	6.82656	6.04103	7.61411	7.26057	6.64579	6.37824	6.49323	6.99675	6.68084	4.96756	7.28362	6.70511	6.1971
KTN1	7.52754	7.18321	5.49818	7.20165	7.02912	6.3942	7.01559	7.09155	7.33412	7.57305	6.76514	6.59933	6.90839	8.0999	7.49791	6.81901	7.33858	6.865	7.36125	8.20579	7.62002	8.07142	8.56881	5.69621	8.42127	6.60326	8.48891	8.4359	8.24278	8.27439	7.61718	5.99059	7.59518	7.93391	8.19667	8.90875	8.86429	8.347	8.33344	7.67931	8.23941	7.78035	7.52128	8.34356	9.11477	5.2474	8.5256	7.91652	8.64462
KTN1	10.0348	9.87168	9.02516	9.50894	9.20254	9.15951	9.40787	8.82721	9.62841	9.86613	9.10523	9.66689	8.60687	10.2737	9.95461	9.35602	9.54116	9.26017	9.13171	10.1461	10.219	9.38213	10.1276	8.90286	9.92872	9.53876	10.2415	9.77406	9.64362	9.8054	9.24858	9.42361	8.9623	9.94748	9.7705	10.6378	10.1522	10.1943	9.45841	9.30555	9.6307	9.85365	9.22101	9.71033	9.27234	10.389	10.2327	9.92742	10.4844
TAGLN2	8.94851	8.31523	7.89658	8.39876	9.68421	8.41211	9.45011	8.06287	7.77807	8.68681	8.99564	9.22092	9.23561	8.5912	7.74413	8.28783	8.43112	8.89658	9.27098	8.67795	8.65719	9.10047	10.8193	9.80533	8.98624	8.12856	9.02942	9.01945	9.2162	8.48648	9.01355	8.2079	9.47865	9.02527	8.07788	7.21278	9.2862	8.76038	8.73293	9.01909	9.00237	8.08972	9.57238	8.31937	9.09098	4.85206	10.2836	8.27548	6.03209
SRPRA	3.60506	4.40314	4.52146	4.10091	3.50254	4.79821	4.67845	4.44936	4.4309	4.96127	4.97742	4.74636	4.19041	4.00057	3.79654	3.92713	3.96363	3.76377	3.83435	3.59097	3.89879	4.64683	3.96123	3.99495	4.38385	4.35605	3.6862	4.39587	5.32971	4.86519	4.25876	4.03851	4.29035	4.11603	4.6879	4.90561	6.90137	4.94291	4.64604	4.69348	5.8558	4.68745	5.20092	5.74274	4.8455	5.27995	3.98741	5.50419	4.70943
SRPRA	8.54064	8.9762	9.42357	8.99651	9.46047	9.83537	9.77847	9.64253	9.34192	9.81486	9.41541	8.63259	10.2039	10.1398	9.71672	9.7273	9.47393	8.9839	9.62823	8.92602	10.2867	9.16358	9.09041	8.90539	9.3922	9.70711	9.20675	9.50689	9.73301	9.88207	8.99703	9.53114	9.1046	9.3337	8.91396	8.02526	10.2626	9.73309	9.25126	9.65758	8.76461	8.68233	8.82938	9.35571	10.0906	9.45819	8.02797	9.35395	8.81979
PHC2	7.45642	7.68045	7.29674	7.47127	7.69788	7.0965	7.54601	7.94698	7.3545	7.50605	7.13014	7.46129	8.22114	8.08552	7.31334	8.01318	7.93613	7.64111	7.46892	7.8855	7.97882	7.77106	8.19383	7.7508	7.11396	7.48069	7.44883	6.84704	7.12328	7.05085	7.20691	7.24617	7.40295	7.29696	7.30461	8.08545	7.48069	7.09059	7.55983	7.57393	6.16332	6.06693	7.82567	7.15979	7.41972	4.92884	7.60935	6.73811	7.19111
BTG1	7.25396	7.93869	7.80325	9.18378	7.79212	8.73102	9.3071	9.23337	7.89844	9.26517	7.26468	8.8652	8.49141	8.56518	6.2219	8.7389	5.94714	7.6757	8.50381	9.83628	5.37284	9.83795	8.1173	10.5112	8.26578	8.50399	9.73995	9.10331	9.31944	8.91036	8.24022	7.4718	8.83442	9.01251	9.47277	9.12849	8.63293	7.26415	10.8001	8.339	10.9999	8.40291	8.82827	8.63861	9.36416	3.81522	9.12582	8.64349	8.17954
BTG1	9.11856	9.43743	9.63868	9.95021	8.71562	8.87689	9.96782	9.70272	8.74674	9.59275	8.38538	9.26109	10.0141	10.1014	9.16605	10.1707	8.29548	9.74208	9.69424	10.3467	8.85679	10.3787	9.89924	10.935	9.18337	10.2669	10.6304	9.94266	10.1337	10.029	9.85965	9.75636	9.74692	10.3822	11.055	11.0135	9.24208	8.42027	10.8964	9.51902	11.3796	9.48285	9.48005	9.27932	9.49339	8.53741	9.9977	9.55973	8.75496
KDELR1	4.90487	4.21842	3.32348	5.47345	4.10167	5.54737	5.34264	4.32788	5.30857	6.0576	5.29944	6.0214	5.32387	4.43953	3.50058	4.94752	6.07564	5.64587	4.61372	5.53681	4.66311	4.89659	5.14905	5.83292	5.37238	5.4198	5.60223	5.60802	5.21538	5.77027	4.92479	4.84173	4.93761	4.43939	4.48072	5.13206	6.42493	4.20441	4.91214	6.41365	6.18582	5.73642	6.16536	6.87682	5.61443	3.66817	6.39296	5.87403	6.21295
LGALS3BP	9.20356	8.7347	8.15844	8.89993	6.7953	5.144	7.63251	8.62727	8.77367	10.3627	9.65139	5.42827	9.24035	7.50464	6.46911	9.55951	9.26429	7.88117	8.25109	9.22146	7.47154	7.92068	8.74797	9.06385	8.08549	4.83923	8.71102	10.0197	8.93223	9.34751	9.43193	8.0474	9.22612	8.99253	6.47119	5.02919	7.48203	7.77412	8.70394	7.12741	6.30041	6.50707	7.68958	8.53947	9.24583	5.67589	7.89461	6.70661	10.4966
SLC3A2	5.8019	5.57581	5.64539	6.00025	6.21078	5.51173	5.73081	5.81874	6.00777	5.63021	6.25003	5.9029	5.72813	6.74719	5.05507	5.56875	5.55337	4.88986	7.11449	4.98952	5.36668	4.98362	4.67721	5.35572	6.43663	5.23368	5.72928	5.61901	4.64257	4.798	5.77799	4.87432	4.99532	5.16524	4.90251	4.72008	5.05495	5.16307	4.87406	6.18739	5.77205	4.77205	6.44762	4.97219	5.5172	4.41212	5.28072	4.56499	5.82496
COX6A1	12.0335	11.1542	11.1135	11.3505	12.0661	11.0741	11.8441	11.2309	11.7991	11.4194	11.9983	11.8336	11.6943	11.8699	11.2894	10.8807	10.9762	11.6531	11.4397	11.322	10.9308	10.9406	11.1856	10.8584	11.3824	11.6354	11.3387	11.6845	11.1366	11.3735	11.1339	11.6456	11.3635	11.6704	10.931	10.9649	10.8394	11.3001	11.7595	11.8434	12.5643	11.3539	11.6256	11.1024	11.1226	10.9901	10.6273	11.3574	12.2483
RPS23	11.9892	12.9912	12.7778	12.8067	12.4975	11.6518	12.4996	12.2047	12.308	12.008	12.1579	12.0821	12.7415	12.708	12.3795	12.8254	12.5011	12.5562	12.9172	12.7205	11.6347	12.2932	12.401	12.7588	12.4261	12.4399	12.693	12.2799	12.5842	12.4599	12.5447	12.5321	12.9225	12.2707	13.0648	12.7949	12.6376	12.4528	12.0905	12.387	12.6717	12.7207	12.5329	12.641	12.5926	12.8704	12.308	12.5304	12.251
RAB14	6.65879	6.97513	7.37001	6.81969	6.63453	7.48299	8.01181	6.91269	7.25166	8.52798	7.39259	8.09017	8.95071	7.41947	7.1089	8.62429	7.30926	8.4046	7.28722	7.89023	7.80375	6.46659	6.81081	6.55871	7.89747	7.22482	7.56234	6.70645	8.40006	7.22463	8.1825	7.27704	7.54724	7.41734	7.62263	6.78248	7.68462	6.19351	7.51215	8.08	8.02903	8.30524	7.96984	7.66098	6.256	5.87982	7.31911	8.60816	7.80579
RAB14	3.37368	3.34083	3.77205	3.3664	3.32696	3.60726	3.51917	3.33349	3.5888	3.40633	3.58498	3.44593	3.60223	3.18431	3.52006	3.4245	3.4768	3.39251	3.43321	3.36315	3.37081	3.5935	3.83219	3.77424	3.95966	3.95226	3.47829	3.3496	3.65651	3.54753	3.70921	3.4739	3.49455	4.01091	3.87366	4.17356	4.09036	3.90699	3.22709	3.52927	3.30621	3.68836	3.41063	3.58567	3.51332	4.03504	3.45536	4.04496	3.8828
TMED10	8.84489	8.69587	7.48807	8.44774	8.38979	7.79209	8.38197	7.55866	7.84332	8.74565	8.06085	8.98687	8.92503	9.31611	8.08886	8.69726	7.99207	8.37716	8.64063	9.37818	9.13581	7.78788	8.60817	7.9458	9.47689	8.47545	9.00045	8.95464	9.05258	8.39693	8.86697	8.61862	7.20735	9.01629	8.41602	8.53817	9.79045	7.52036	8.74073	8.2303	9.16566	8.84544	8.33215	8.87177	8.25336	9.15734	8.95546	9.03576	9.18546
VCL	3.31029	3.46059	3.52262	3.25967	3.95557	3.2822	3.34715	3.3291	3.44429	3.53805	3.35231	3.5183	3.31039	3.46458	3.56345	3.39778	3.51695	3.36732	3.33736	3.46342	3.42494	3.50487	3.77062	3.92218	3.51145	3.79333	3.5123	3.19542	3.67439	3.32136	3.39895	3.36052	3.87774	3.96343	3.8211	4.23058	3.56418	3.75759	3.64766	3.33998	3.48336	3.43831	3.29683	3.48798	3.45716	3.88159	3.5218	3.53422	3.66242
VCL	7.87446	8.09392	8.11115	8.03304	8.31344	7.14913	8.72362	8.48287	8.08003	7.75912	5.86574	7.61532	8.18792	7.76215	7.23014	7.83163	7.09647	8.21975	7.77041	8.04495	7.59092	8.81825	9.1044	7.47747	8.52064	7.94671	8.38737	7.98767	8.63801	7.085	9.02442	8.67804	8.80691	7.46026	8.09678	7.26657	8.16492	8.48385	7.22883	7.54415	7.49711	5.94268	8.25802	7.17412	7.99133	6.49089	5.55151	7.73165	10.647
DCTN2	9.06272	8.1789	8.10057	8.33628	8.70298	8.44739	8.61843	8.49829	8.20854	8.28769	8.47315	8.34262	8.72817	8.43687	8.3137	7.84803	8.26803	7.95285	8.41263	8.76992	7.84421	8.83086	8.34292	9.21052	9.50969	8.77319	8.56589	8.1845	8.03888	8.44493	8.41075	8.90114	8.16631	7.93938	8.80377	8.24755	7.88524	8.34721	8.8711	8.49375	8.36688	7.94174	8.57241	8.28944	8.10534	8.06967	8.89567	7.57916	9.01393
RPS4X	12.0486	12.9668	13.1334	12.5477	12.3234	11.6217	12.7317	11.8864	11.9784	11.5507	11.6641	11.4354	12.2144	12.6418	12.0655	12.5713	12.4884	12.0562	12.6213	12.6986	11.8845	12.4376	12.1599	12.4509	11.3648	11.8403	12.0666	11.5203	12.0043	11.9283	12.2417	12.1806	12.5855	11.7202	12.5127	12.1557	12.9916	11.6493	12.1803	11.5357	11.6764	11.4105	11.6333	11.9861	12.3205	12.3979	11.8441	12.3169	11.7406
DEK	8.18703	8.18831	8.46587	8.54847	7.3244	7.44508	9.0514	6.57392	8.16611	7.19974	7.4664	7.76766	8.01448	9.22217	9.13391	9.1567	7.82015	8.61215	8.51828	8.95945	9.12526	7.65013	10.142	8.2174	7.91631	7.53179	8.54851	7.93699	8.71598	8.20704	9.66215	8.46821	9.73376	8.68251	8.96958	9.16895	7.9537	7.25676	8.67971	8.4847	9.36496	9.37952	8.45113	9.22601	7.20881	8.95119	8.39981	10.4319	7.26101
CALR	7.69583	5.7321	5.13923	6.86442	5.85195	7.1529	6.97226	6.46836	4.86366	8.05353	6.96997	6.6734	6.61918	6.68003	4.65292	7.00921	5.99917	7.40644	6.93354	6.52189	6.465	5.82887	6.77355	5.88366	6.92763	6.01436	7.01793	7.59478	6.91324	7.38194	6.61566	6.13915	6.61456	6.15886	4.87847	5.94462	7.12211	6.33087	7.02941	6.65752	5.56583	6.30342	6.90748	7.3708	6.44804	5.8957	6.53927	7.29763	7.24434
RPL8	11.5669	12.6891	11.49	11.9033	12.3057	12.1221	10.6329	11.3763	11.8166	11.978	10.7566	11.1419	11.5686	12.7995	10.5095	12.4693	11.4016	11.3147	12.0585	11.6463	9.83701	12.1621	11.5146	12.0317	12.4851	12.3506	12.2775	11.0539	11.9655	11.6594	11.7469	11.5703	11.8457	11.8809	11.3592	12.4932	12.2292	11.8843	11.5926	11.4584	12.2147	11.2444	12.219	12.5122	12.9838	11.2167	12.7625	11.3774	11.1818
RPL5	9.29563	10.8598	11.0445	10.7641	9.80542	9.55593	10.2698	9.92809	10.0502	9.71708	9.50497	9.2595	10.127	10.4255	9.57785	10.2508	10.1663	10.1491	10.4254	10.4134	9.15878	10.7849	10.2465	11.154	10.2237	10.5646	10.7337	9.52261	10.1166	10.2225	10.1785	10.2038	10.1678	9.76481	11.7037	11.3676	11.3694	9.55249	10.2934	10.4715	9.91668	9.98247	10.4957	10.9835	10.5486	9.63054	10.1459	10.8795	10.187
RERE	3.3855	3.63663	3.4602	3.68397	3.58991	3.46319	3.34477	3.88656	3.77033	3.2353	3.82317	3.68948	3.19713	3.38034	3.3703	3.18585	3.50885	3.27228	3.10178	3.38109	3.13218	3.51267	3.43974	4.02358	3.31791	3.93272	3.61932	3.34548	3.55073	3.48631	3.75417	3.40783	3.75331	3.52502	3.44745	3.69349	3.73107	3.45812	3.22838	3.50834	3.45754	3.54956	3.63805	3.5307	3.5019	4.05056	3.53823	3.46102	3.66578
RERE	3.39705	3.53673	3.52238	3.45991	3.38173	3.48796	3.35299	3.50886	3.45173	3.61658	3.31068	3.34927	3.11192	3.36594	3.33745	3.38492	3.30754	3.35072	3.16409	3.42575	3.32687	3.70044	3.69151	3.79746	3.36457	3.72549	3.30744	3.22955	3.47175	3.38287	3.55063	3.31612	3.51016	4.05234	3.74314	3.65686	3.41337	3.75657	3.19919	3.28831	3.51603	3.49085	3.64325	3.4132	3.42769	3.68663	3.28516	3.52953	3.45299
RERE	6.22418	6.04671	6.54891	7.01463	6.13885	6.02258	6.74743	6.68516	7.00093	6.93168	5.10766	6.04015	6.83756	7.75061	7.54282	7.7284	7.08407	6.7921	6.00805	7.33217	8.23041	7.15982	6.79188	4.61659	6.67323	6.0821	7.15305	5.75924	6.06045	8.03761	6.41068	7.00028	8.03137	5.72358	6.37398	8.11493	5.49228	6.74063	5.37896	7.20809	5.06396	6.46477	7.14546	6.93964	7.5829	6.64617	6.85745	6.87194	7.55821
HSBP1	8.56317	7.0644	7.35781	7.20773	7.33905	6.75899	6.85577	7.92529	7.07574	7.19841	6.12738	7.64142	8.12907	6.71974	7.89317	6.93884	6.7068	6.70012	6.58671	6.97434	6.37358	8.00006	7.71159	8.02321	7.70708	8.01641	6.79464	6.77792	7.05474	7.33732	7.47594	7.58207	7.09474	6.63662	7.67247	7.77341	6.84403	6.79317	7.08715	6.53968	7.54937	6.59807	7.58112	8.0772	7.05755	6.54445	7.12583	7.32524	8.23516
HSBP1	8.02393	6.54429	6.41642	7.53889	7.51829	7.12425	6.92803	7.01003	6.68459	7.8116	6.50931	8.0769	7.81109	7.72301	7.03416	7.43078	6.82926	6.61739	7.02831	7.39651	6.33796	7.88714	7.22269	7.69677	8.55994	7.89014	7.11652	7.00541	6.97176	7.06839	7.86686	7.36927	6.72533	6.89224	7.82795	7.49383	7.25169	5.51761	7.04729	7.24737	7.88706	7.69771	7.77891	8.20326	6.87863	6.90567	7.13843	7.0995	8.34893
HMGN1	8.15112	7.60562	8.10083	8.97776	7.7254	7.09385	8.96369	6.7168	7.10187	8.12886	7.0265	8.43245	7.4464	7.59068	6.87519	7.78728	7.25435	8.07271	6.90026	8.23226	8.10315	7.63794	8.55927	7.94582	8.13546	7.58042	8.19191	8.22042	8.30236	7.99874	8.62427	8.50469	8.49423	8.03157	7.88434	8.6654	7.98342	7.45308	7.71529	7.87107	8.3747	6.29284	7.69429	8.10043	7.91964	8.11504	8.05781	8.69008	7.60188
HMGN1	10.1638	10.0921	10.1053	10.1004	9.57703	9.23182	10.077	9.00367	9.00134	9.18754	9.05094	9.5344	9.14895	9.39064	9.2246	9.76208	9.3428	9.79045	8.57797	10.361	9.87012	8.91609	10.0786	9.19285	9.55125	8.99482	9.90807	9.77324	9.56816	9.27901	10.1924	10.0137	10.0952	9.4792	9.70863	10.194	9.56032	9.18079	9.07848	9.29979	9.64906	7.35228	8.96279	9.63695	9.47961	10.2116	9.21275	10.153	8.49915
SEC31A	8.95557	9.23285	9.52936	9.72611	9.44155	9.10953	9.93239	9.69754	8.93226	10.0173	9.87321	9.04427	9.60162	9.54153	9.8165	9.59723	9.67049	9.69971	10.6111	9.46958	10.2606	10.0276	9.86039	9.74098	9.35391	9.80695	9.76462	9.51923	9.6647	10.0479	9.3706	9.50253	9.4262	9.60406	10.0608	9.94873	8.91817	9.7838	9.24415	10.4372	8.56468	9.62093	9.59007	9.90111	10.0298	10.035	9.89433	9.9555	10.4408
GLUD1	8.58668	7.95917	9.08312	9.09373	8.09942	7.93013	10.6321	8.4088	10.0915	8.43642	7.35213	8.31114	9.37712	10.6947	8.13363	10.8443	9.71593	8.96468	8.58614	9.21621	8.65224	9.39289	7.26651	8.60121	8.59843	9.63372	9.95591	9.92374	10.8039	10.2125	8.66843	9.23484	9.55486	8.13503	10.3149	7.61039	9.53055	9.25492	7.56002	9.55816	9.79666	9.99365	10.1055	11.8475	9.81339	9.4044	6.68335	8.55466	8.34592
GLUD1	10.0653	9.23294	10.5469	9.98702	9.47561	8.57498	11.1155	9.57068	10.6538	8.50031	8.47684	9.04949	9.88839	11.2214	10.1574	11.4911	10.3211	9.99158	10.1932	10.0296	10.2115	10.0912	9.30113	9.63653	9.39043	10.1503	10.3886	10.5823	11.1329	10.4356	9.48406	9.83581	10.7096	9.35853	11.4669	9.58943	9.67277	10.7182	8.73844	9.7616	9.66905	10.2487	10.6619	11.9225	10.6468	10.1761	8.10986	9.15767	8.53872
MLF2	7.5707	7.59547	7.97836	8.28938	8.71506	8.2055	8.94676	9.14806	9.0073	9.05029	9.41078	8.98693	8.52634	9.52319	8.4099	8.0915	8.83928	9.30293	8.94416	7.75361	8.60954	8.98411	8.78169	8.62209	8.20894	8.70394	8.898	8.79582	8.58328	8.65633	8.19	8.24989	7.76207	8.08999	8.07728	7.87311	8.81596	8.75673	8.66286	9.02723	9.60069	8.98437	8.99661	8.50816	8.10291	5.76329	7.89192	8.80172	9.06615
RPS20	12.1365	13.5875	12.4427	12.2787	12.0417	12.0447	12.5219	11.9217	12.0246	11.6509	12.0558	12.2145	12.3597	12.4742	11.9557	12.1554	11.8315	11.8072	12.0719	11.8826	10.7019	12.3531	12.3372	12.4654	13.0475	11.9529	12.0395	11.5814	11.8981	12.1423	12.4766	12.1999	12.4649	12.4341	12.8281	12.9037	11.8019	11.9707	11.961	12.1549	12.2292	11.7982	11.7368	12.0573	12.4454	12.6482	12.5625	11.9462	11.6255
ARPC1A	9.26539	8.43378	8.22653	9.06933	8.91364	9.2834	8.71413	7.48839	9.04192	8.58375	7.73239	9.4118	9.73238	8.9499	8.36505	9.10625	8.30942	8.9033	8.65456	8.91122	8.5703	7.49919	7.78559	7.41531	8.9422	8.50797	8.49159	8.48817	8.1342	8.89575	9.21877	8.76558	7.69782	8.49256	7.62232	8.43183	8.49104	7.72069	8.0427	9.62579	9.32001	8.9565	9.14966	8.18854	8.04135	5.17939	8.48568	8.30418	9.95392
CCND2	3.35447	3.56701	3.60475	3.51539	3.62186	3.39252	3.68539	3.56278	3.47745	3.51315	3.55934	3.51715	3.35477	3.3754	3.54962	3.45655	3.571	3.46184	3.37368	3.48328	3.40378	3.84604	3.83738	4.00842	3.63608	3.56574	3.16892	3.64741	3.41899	3.29513	3.40149	3.62607	3.59418	3.69732	3.40746	3.75151	3.79099	3.79517	3.75485	3.22683	3.56508	3.20526	3.52117	3.57765	3.70273	3.6936	3.71488	3.48659	7.55063
CCND2	3.12595	3.49776	3.35375	3.21754	3.5183	3.34197	3.26999	3.04749	3.33257	3.16699	3.39145	3.38718	3.37379	3.52654	3.44091	3.26506	3.49381	3.49221	3.45476	3.39486	3.71953	3.83996	3.58672	3.63176	3.39576	3.4133	3.14636	3.19428	3.20991	3.16684	3.25356	3.19439	3.22605	3.33175	3.58959	3.33422	3.31631	3.64087	3.25735	3.17657	3.25801	3.40037	3.13151	3.30402	3.38436	3.77142	3.33785	3.55908	5.96219
CCND2	4.73237	5.86763	5.30478	5.21534	5.06041	4.99822	4.99519	5.34272	4.65029	5.24117	4.08556	4.92723	4.89121	3.65769	6.33559	6.61785	4.60763	4.35471	5.21399	4.56372	4.37086	6.16997	6.19807	5.76427	5.22668	4.86113	6.53293	5.46284	6.13653	5.98362	6.06815	6.94094	4.90846	4.96195	5.80492	6.19458	4.40856	5.79373	4.84809	4.86142	4.88286	4.27106	4.51094	5.05065	4.88341	4.87302	6.05918	5.03847	11.5925
ATP6V0C	8.12139	7.62687	7.01743	7.3644	7.87117	7.57776	8.09896	8.20717	8.32371	7.9707	7.86641	8.12285	8.25299	8.03456	7.92641	7.23589	8.12851	7.01911	8.13871	7.04178	8.07721	7.28824	7.57112	7.64968	8.31943	8.03325	8.01994	7.78327	7.16033	7.969	8.0338	7.85695	6.47514	7.4708	6.06016	6.83588	7.08716	7.60933	7.4826	7.29436	7.77374	7.76879	7.43544	7.88481	7.16951	5.33854	7.38232	7.23036	8.81885
IMMT	8.74158	8.52603	8.1268	8.43035	8.4967	8.39843	8.87398	8.25012	8.40904	8.72913	8.56594	8.76981	8.38161	8.64699	8.54057	7.78273	8.42024	8.25375	8.71544	8.60694	8.42197	7.91695	8.18212	7.00805	8.75978	8.13471	8.48333	8.29527	8.09802	8.28286	8.35642	8.91512	7.15633	8.65506	9.19837	9.12573	7.83983	7.93366	8.90081	8.92448	8.92849	8.45553	8.92121	8.72223	8.20418	8.43922	8.58536	8.36006	9.64342
SSRP1	5.84116	5.14096	4.96879	5.74359	5.93249	6.08294	6.29983	5.79628	5.18295	5.97241	5.94819	6.37581	6.33618	7.49812	4.5595	6.03453	5.10346	5.84912	5.53749	6.39117	5.22879	6.28245	7.2953	6.13234	7.22782	6.40888	6.81578	6.27875	6.10118	5.69097	6.56608	5.53053	7.07018	6.62158	6.45901	5.86935	6.29554	5.57068	7.58467	6.6619	7.55127	5.62749	6.86284	6.96981	7.03632	3.47767	7.55974	6.91892	5.46411
SSRP1	7.16357	6.43138	6.81626	6.55302	6.95647	6.75394	7.42678	6.87075	5.47247	6.66387	6.0197	7.07016	7.11373	8.52618	6.49844	6.72218	6.12832	7.0527	7.59229	7.17921	7.24956	6.83941	8.10185	6.70529	7.80046	7.13836	7.23556	6.96303	6.95762	7.08933	7.54094	7.43254	7.459	7.39834	7.75657	6.91492	6.69678	7.19116	8.00017	7.26652	7.91953	6.4396	7.17144	7.35223	7.27713	6.03575	8.13259	7.39193	6.23746
SDCBP	10.8656	11.272	9.59507	10.6797	10.966	10.5899	10.3764	9.74104	10.5971	10.3546	9.71321	10.3397	10.679	10.4264	10.5598	10.239	10.5168	10.7478	10.7651	10.4042	10.8119	10.4599	10.0691	9.43826	11.5071	10.5503	10.2117	9.67754	10.2662	10.3583	10.709	10.9084	9.94931	10.5761	10.3804	10.508	8.68475	10.6542	9.46891	10.0392	9.65894	11.4161	10.8084	10.1505	8.95913	10.567	11.368	10.2234	12.7619
FUS	7.97251	7.11382	6.93931	6.71401	7.22731	6.71576	7.57587	7.7297	7.10488	7.55394	6.63741	7.44936	6.96657	8.0721	6.88578	7.58835	6.93828	6.64786	7.27745	7.88622	7.03309	8.09236	8.89276	8.99676	8.59927	7.18526	8.12196	8.31953	7.47244	8.36512	8.78773	7.86441	8.12294	7.98485	8.11107	8.31778	7.31427	7.46634	8.46663	7.21617	8.67419	6.84728	7.36601	8.0664	8.28644	6.09046	8.23974	8.22333	7.72234
CLTA	9.82736	9.61488	10.7544	9.7062	9.96432	9.44642	9.76442	9.44148	9.04891	9.6641	9.94065	9.63214	9.41622	9.27223	9.57631	10.2699	9.91099	9.92684	10.0511	9.47196	9.10659	9.79384	9.86973	8.87325	9.79319	9.51957	9.42265	9.76781	9.96339	9.24691	10.4084	9.77329	10.149	9.68889	10.5102	9.92457	9.88548	9.34219	9.42347	10.5552	10.0299	9.81998	9.75457	9.56239	9.77213	9.36556	10.1913	9.19105	10.5413
SEPHS2	10.883	9.23251	9.44001	9.92084	10.4893	10.0439	10.2139	9.78752	10.4855	10.3631	10.7219	10.2651	10.8345	10.8658	10.3391	10.0569	10.4571	10.3763	10.7355	11.2473	11.0117	9.86701	9.31062	8.93951	11.672	10.6784	10.5027	11.0559	8.97627	10.6234	10.1739	10.142	9.98397	10.5846	9.90337	9.74155	9.87578	10.3912	10.7475	10.3449	10.6303	10.9089	11.0041	10.202	10.3149	9.26987	8.89325	10.7538	9.62261
RPL31P4///RPL31P31///RPL31P17///RPL31P39///RPL31P10///RPL31P18///RPL31	4.94184	6.35853	7.21038	4.55872	5.12475	5.04317	5.7405	5.88866	5.30519	5.03796	4.55778	4.33644	5.26579	6.57439	5.68523	5.17843	5.50801	5.69417	4.64144	4.80248	4.61308	5.33896	5.09479	6.00989	4.60023	5.43546	6.11552	4.77589	4.85644	4.95024	4.64064	5.62987	5.65411	4.35182	7.38342	8.01692	4.24931	4.80491	4.1868	5.2825	5.89852	4.63666	5.27353	5.2894	4.46772	5.46739	4.69232	5.49507	5.25517
RPL31	11.6793	12.6459	12.2134	12.3194	11.8451	11.5909	12.0183	11.7901	11.7991	11.7622	11.7049	11.7675	12.1301	12.3199	11.7268	11.8742	11.9884	11.9693	12.3351	11.9166	11.0658	11.9247	11.9729	12.5941	11.7101	11.9986	12.1434	11.8407	12.0645	12.0759	11.9375	12.0215	12.4975	11.7226	12.6813	12.5514	12.5596	11.5609	11.5271	11.7601	12.1618	11.867	11.9044	11.9388	12.1738	12.7288	11.8419	12.0169	11.7533
UBA1	9.84647	9.28262	8.49835	9.05458	9.46383	8.28035	9.09596	8.95703	8.45113	9.22566	7.65838	8.58324	9.49032	9.17836	8.46447	8.78909	9.06466	8.61684	9.0607	9.38462	8.53087	9.10488	9.91383	8.62546	9.68845	8.78234	9.20668	9.30785	8.69628	9.10998	9.38718	9.43754	8.65051	8.71188	8.96592	8.65648	7.47189	9.1533	9.57895	9.20366	7.89302	8.60689	8.53542	8.8039	9.65486	8.06084	9.20833	8.3938	10.2103
ABLIM1	7.97134	7.75961	7.59378	6.30689	7.58725	7.02555	7.47941	7.87727	8.76785	7.42789	6.59055	7.8639	9.00469	8.21483	9.23481	8.01242	9.08509	7.84334	7.47035	7.40931	7.99911	7.77143	6.86937	9.65605	8.66122	8.54375	7.85804	7.55185	7.63432	9.37056	7.99883	7.99502	6.94579	7.46775	8.70461	8.23811	6.17325	8.75519	8.60792	8.46054	7.79928	8.00297	8.23461	7.95049	7.4243	6.3585	7.50392	6.73411	8.10511
ALDOA	10.3989	9.57542	9.07729	9.56013	9.79203	8.88094	10.019	9.22837	9.37464	9.81124	8.0449	9.33777	10.6021	10.7678	8.83081	10.5971	9.99746	10.1192	9.05817	10.8689	9.99602	9.82725	11.4005	11.6248	10.3883	9.09841	10.5616	9.00467	8.69502	9.52097	10.8599	9.98183	10.214	10.0004	9.71553	8.90712	8.42619	9.66855	9.51102	9.64765	10.4718	8.66893	10.7603	9.67795	9.99893	9.11802	11.3311	9.25296	12.0769
PPIB	11.2792	10.7174	10.2118	10.5722	10.5164	10.0517	10.7007	10.5913	9.6994	11.0856	10.7368	10.5937	10.8291	10.71	9.91664	10.886	9.78829	11.0678	10.8748	11.3341	10.1766	11.3607	10.9627	11.2707	11.4759	11.1602	11.0729	11.1187	11.5007	11.4491	11.2216	11.1709	11.3841	11.1931	10.6823	10.5492	11.5246	10.7797	11.2622	11.5286	11.1974	10.0478	11.9753	11.4201	11.7368	8.55588	11.3563	11.6061	10.9323
PPIB	10.8081	10.0822	9.3306	10.2261	10.281	9.62606	10.3771	10.1278	9.14528	10.9489	10.5326	10.1291	10.4231	10.0544	8.94043	10.2577	8.74276	10.5124	10.2858	10.9658	8.88575	10.8258	10.0313	10.8589	11.0528	10.899	10.7255	10.6953	11.0912	11.0523	10.7142	10.4794	10.8754	10.4706	9.76594	9.58047	11.1418	10.2461	10.9269	11.3828	10.838	9.44665	11.6	11.088	11.1131	6.91026	10.9841	11.2785	10.7182
SERP1	8.52147	8.48284	9.01422	7.82428	8.14298	7.93437	7.89338	8.4504	8.39338	8.88107	8.34949	8.09657	8.59585	8.91366	8.69331	8.69654	8.19468	9.28833	9.19675	8.13337	9.11488	8.11205	8.44932	7.71131	7.52608	8.8755	8.66158	8.70575	9.21226	9.22394	8.14341	8.72516	7.9543	8.25065	9.70023	8.83342	7.66721	9.11224	9.42304	8.01194	9.08704	8.77817	8.29905	8.75338	7.11759	8.03428	8.66886	8.15922	7.50403
SERP1	8.78408	8.242	8.58574	8.39019	8.15668	8.37583	8.47774	8.14084	8.81519	9.49156	8.29516	8.45928	9.2289	9.52609	8.59568	9.265	8.57373	10.0644	9.24271	8.68616	9.38766	8.2597	8.19154	7.8155	7.90037	9.16576	9.13824	8.65237	9.04004	9.53591	8.32509	8.34054	7.11993	8.12001	9.67229	8.77952	7.40339	7.70649	8.76205	8.82758	9.80915	9.12174	8.85985	8.826	7.13154	7.15995	8.74051	8.79857	7.63579
SERP1	9.18832	9.15534	9.1228	8.9588	9.03398	8.411	9.06703	8.61126	8.61562	9.20838	8.3612	8.57728	8.96669	9.81781	8.67888	9.38948	9.36614	9.94337	9.55021	9.30284	9.06224	8.90217	8.98278	8.88185	8.35297	8.70681	9.32636	8.70015	9.11729	9.55951	9.44108	8.96275	8.28357	9.0014	9.81722	9.07662	8.54838	8.81361	8.78772	9.70554	9.77062	9.28696	9.47853	9.09866	8.68491	9.30871	9.71195	9.07923	8.29362
TSPAN3	9.08447	7.80373	8.58978	7.93005	7.61014	6.84947	8.64088	7.39884	6.24895	8.53072	8.29192	8.09713	7.96123	8.5325	6.99321	8.02425	6.86212	8.47505	7.81323	8.19823	8.18949	7.74039	8.03922	8.42289	8.91753	7.6839	9.01786	7.77511	8.15244	7.62519	8.65752	8.45503	8.17263	8.06238	8.01961	8.58636	7.74778	8.58837	8.12696	7.92751	8.70181	6.80706	7.53254	8.0826	8.08112	9.18512	8.8543	8.91737	10.1692
TSPAN3	7.51738	5.6613	6.24774	6.34968	5.97808	5.59528	8.0315	6.03742	5.2786	7.89595	6.8416	7.40759	6.52778	7.42886	4.83684	6.64057	5.05264	7.37809	6.02364	6.84722	6.32016	4.98194	5.65993	6.70435	7.46928	6.15464	7.26174	6.00647	6.32343	5.91543	7.27569	6.53464	5.39865	5.66316	5.23653	5.67308	6.94429	6.208	6.76548	6.4673	7.54573	5.69744	6.26207	6.79836	5.67816	4.73769	7.35226	8.15752	9.2248
ACTA2	7.84509	9.43514	9.54796	9.08032	9.89606	9.06903	9.19632	9.33871	9.90028	9.27969	7.9709	8.78505	8.64111	6.36639	8.26537	8.35987	9.17708	7.76383	8.68245	9.39099	8.51103	11.0753	9.12102	8.95963	9.09106	9.92617	9.8285	9.56135	10.1386	7.83174	10.777	11.0414	9.37736	9.84537	8.04539	8.77003	9.22756	9.44927	8.85439	7.36026	9.21215	8.34892	7.9036	8.86898	10.381	8.19975	8.94931	9.46047	13.132
PPT1	9.3043	9.48666	9.30951	9.19827	9.12717	7.53916	9.72525	8.53554	8.33709	9.33146	8.4821	7.78513	9.47503	10.1506	8.79053	9.87773	9.1359	9.31494	7.06712	8.92247	9.60522	9.56238	9.57686	9.69504	10.3647	8.88227	9.72254	7.77896	8.35696	9.09787	9.58817	9.85654	8.81466	9.31883	9.33337	9.87308	9.12914	7.64364	9.59065	9.33045	8.44063	8.93132	8.80784	8.89584	8.18395	9.86664	9.73251	8.63745	9.55206
TAX1BP1	9.29619	8.91409	8.17628	9.73893	9.22171	9.10554	8.77018	9.21594	9.38873	8.81372	9.13539	9.2936	9.31911	9.28172	9.5582	9.31927	10.1812	9.24137	9.8438	9.31385	9.35003	9.07372	9.12698	8.93646	9.56567	8.90449	9.436	9.47574	9.41026	9.51429	8.60956	8.98368	8.72684	9.09252	8.64338	9.45746	9.54194	10.1288	9.53051	9.04455	9.26486	10.0212	9.41648	8.9754	9.82436	7.99201	9.27351	9.19524	9.71761
TAX1BP1	9.24682	9.2534	7.705	9.73277	8.9335	8.95249	8.12901	8.98056	9.07021	8.8434	9.08545	9.26688	9.05789	9.36309	9.76512	8.87811	10.0186	9.34807	9.82587	9.11993	10.2064	9.54216	9.63822	10.0377	10.2966	9.59217	10.1089	9.81804	9.54735	9.70841	9.42879	10.1051	9.25327	9.86869	9.6278	10.2419	10.0818	10.6013	9.713	9.54784	9.57472	10.3824	9.82489	9.48919	9.9954	10.2185	9.88736	9.7183	10.1981
MDH1	10.9732	9.57105	9.96127	10.0788	10.6319	10.3483	11.0444	9.66498	10.3731	10.4397	10.0354	11.0683	11.2311	10.528	9.64961	9.81108	11.0221	10.6494	10.2312	10.4499	10.1543	9.14567	10.054	9.46656	10.414	10.2174	9.90114	10.4064	9.9661	10.2008	10.1004	11.0687	8.99754	10.8909	9.90334	10.1942	10.9914	9.53915	10.1985	11.0229	10.5373	10.5262	10.7988	10.0477	8.59462	9.00873	10.1304	10.3716	12.0629
MAP3K15	6.4326	5.65667	6.53288	6.17947	6.61376	5.41117	6.1971	5.68252	5.50748	5.82253	5.54315	5.41128	6.27736	6.03995	5.93996	5.71705	6.30733	6.24791	6.2191	5.77822	7.65107	5.28799	6.08797	6.04057	5.09362	6.35285	5.21773	5.92268	6.1765	5.90822	6.3514	6.5836	5.78075	5.91006	6.23965	5.78576	5.73181	5.84072	6.51221	6.56372	6.30563	6.19314	5.88051	5.76106	5.46244	6.60319	5.8642	5.38556	7.60783
PDHA1	9.31455	8.74883	8.84256	9.15966	9.43814	7.47875	9.1532	8.89335	8.25517	8.83946	8.06736	8.51835	8.67678	8.8013	8.24692	8.27616	8.77105	8.53711	9.10022	8.62461	8.81482	8.48603	8.9154	7.55027	8.02364	8.67557	8.33163	8.19877	8.21654	8.40847	8.74633	8.97503	8.62875	8.78633	8.86394	8.05475	7.77476	8.57979	9.1038	9.27565	8.72789	7.94135	8.45589	8.74279	8.47224	7.62229	9.27857	8.44006	9.92444
GNAS///FGB	10.0526	10.8516	12.0122	10.8418	11.1116	10.7235	11.4084	9.99425	11.0643	10.8959	10.674	10.8648	10.3718	11.4919	10.4458	11.308	10.96	10.2604	10.1404	11.4091	11.0877	11.0576	11.4022	10.9864	11.8091	10.012	10.578	11.3025	10.908	9.70899	10.7312	10.9594	11.2791	10.2085	11.3414	11.3599	10.7933	10.4715	9.76507	10.8716	9.95491	9.879	10.6296	10.0989	11.7694	10.6784	10.5133	10.5707	12.3799
ANXA6	6.52946	7.0275	6.65486	7.42223	8.09605	7.22068	8.23543	8.03458	8.45299	7.14885	9.0889	7.80064	4.67281	6.17475	6.69267	6.69605	7.70751	7.55403	8.21655	7.50058	7.02304	8.15651	6.75231	5.04187	7.54343	8.49351	8.22377	6.76376	6.7799	8.74149	7.99195	8.20465	7.41316	7.65467	7.0499	7.66918	8.74374	8.19519	6.94342	8.10407	8.42617	8.61575	7.37898	7.78634	5.52936	4.24557	7.08814	7.9085	10.6173
CD59	9.29425	7.84518	8.82984	9.30312	9.37683	9.48017	8.95517	9.38959	9.14928	10.6794	9.48167	10.0329	8.76034	7.89075	8.84037	9.22957	10.6407	9.72756	8.38494	9.55907	9.56783	9.01851	8.87215	10.5654	9.19332	10.0268	9.38003	10.2387	9.06857	9.83767	9.09646	9.29391	8.1707	9.36116	7.79495	6.52041	7.73278	8.60423	8.56217	9.42265	8.74059	8.98989	9.10293	8.59212	7.48907	6.93287	9.63947	8.97925	11.2849
CD59	7.18964	6.13553	7.39664	7.37501	7.4383	8.2424	7.65954	7.52535	7.39441	9.23644	7.35501	8.51684	7.978	6.61954	7.7054	8.16573	8.84683	8.41223	7.49111	8.24912	8.25819	8.20721	7.73533	10.4224	8.07984	9.1507	8.43815	9.044	8.75594	9.16373	8.50509	8.5779	7.52691	8.30337	7.0394	5.66728	6.89029	7.61608	8.02919	9.04117	8.17175	8.33128	8.39779	8.02434	7.2147	6.57953	9.27889	8.19049	11.243
CD59	8.05204	7.96382	9.00961	8.70667	8.65672	8.98599	8.5352	8.87293	8.83222	10.0726	8.61307	9.25529	8.20786	7.13843	8.73993	8.74258	10.0079	8.9366	8.35263	8.63483	9.17601	9.08791	8.90371	10.4448	8.89955	9.7007	9.31409	9.65101	9.4511	9.81823	9.0379	9.01105	8.53991	9.23849	7.90921	7.05163	7.04291	8.72116	8.61273	9.19947	8.29152	8.96436	8.63838	8.4024	8.02913	7.21523	9.39124	8.61994	11.5242
SERPING1	11.5142	9.3092	9.75891	11.1631	11.3502	10.956	9.85831	11.26	10.9805	11.9064	11.9176	11.9782	11.1521	10.66	11.6123	10.9906	10.6308	10.6884	10.5047	10.7055	11.0546	11.2243	10.4242	11.5124	10.9106	11.1188	9.99001	10.9883	10.9692	12.3224	10.6638	10.8302	10.2606	10.5053	10.4478	9.20803	11.0876	11.4574	11.783	10.7325	10.9233	11.1	11.219	11.5314	9.48472	7.091	9.48183	11.2229	8.33461
PSME3	6.97271	6.44831	6.01468	7.00497	6.65912	6.54677	6.85766	6.12909	6.57189	7.39494	6.36307	6.87709	6.82655	6.28033	5.87798	6.74376	7.00842	6.99101	6.80775	6.36963	6.12769	6.22259	7.33514	6.4291	7.11116	6.64961	7.23991	6.4003	6.22263	6.40931	6.67302	7.03	6.2037	6.97733	7.32407	6.58261	7.00868	6.24018	7.08197	7.74585	7.46066	6.85655	6.54928	7.31418	6.01132	6.49357	7.06633	6.87716	6.97204
PSME3	4.21604	3.97968	4.0062	3.90917	3.71803	3.73475	4.02667	3.46448	3.72941	4.19062	3.91234	3.72499	4.74681	4.20877	3.72609	4.93123	4.16854	4.90321	4.68046	3.97062	4.33162	3.60736	3.89884	3.94715	4.12516	4.69885	4.27968	4.14792	4.11473	3.86533	4.41749	3.86208	4.05247	4.10202	4.17521	3.6905	3.7754	3.66373	4.49015	4.74293	4.03	4.52016	3.63964	4.14778	4.12337	3.5786	3.48394	3.67693	3.9087
HIF1A	10.1539	9.77756	9.19939	9.16555	9.37278	7.8736	9.28769	8.43554	8.22198	9.48426	7.67891	8.0328	8.71724	9.55468	9.17086	9.35247	8.38378	9.56791	8.65326	9.35814	9.38121	10.0779	11.7483	8.87815	8.52924	8.37609	9.87271	9.17507	9.898	9.84733	10.4926	9.61091	9.73675	9.21472	10.02	9.93347	8.87933	8.42086	9.23354	8.94683	9.66864	8.05385	8.26475	9.15687	8.48163	10.2388	10.9656	9.20538	10.0271
TRIM28	8.24361	9.31475	8.70724	8.64531	8.39095	7.06454	9.00269	7.81282	7.57848	7.7652	7.36921	8.08414	8.31678	8.69362	7.85548	8.51752	8.33028	8.3721	8.24004	8.82954	8.22905	7.63866	8.12519	7.40192	7.55589	7.19945	8.31763	8.34979	8.27462	7.33127	8.00202	7.30621	7.04258	7.15561	9.17493	9.2978	7.17717	7.21434	7.57196	8.93393	8.18848	7.11532	8.46483	8.34637	8.77543	4.8165	8.4057	7.46032	7.39113
SNX17	8.33636	7.19078	6.92833	7.62848	8.3052	8.01367	8.49709	7.90735	8.65715	8.0912	7.84656	8.4064	8.28634	8.60473	7.0185	7.60525	8.59247	8.75356	8.01098	7.92037	7.92804	7.28914	7.89735	7.80155	8.2695	8.12757	8.05053	7.73273	7.56534	8.25253	7.59939	7.99643	7.74944	7.10813	7.13312	7.56488	7.85422	7.50818	7.73418	8.65251	8.11292	8.23108	8.40392	7.79267	7.51124	5.2205	8.0405	7.80213	8.5544
IPO7	6.40016	6.96983	6.3111	7.54873	6.3587	7.24582	7.87058	6.1752	6.4651	6.86206	6.38393	6.82149	8.46014	8.11246	6.15716	8.10625	8.86573	7.76505	7.48322	7.56909	6.25424	7.07852	7.08598	6.74779	7.2209	7.14493	7.58779	7.83255	7.74505	7.17076	7.68515	7.47002	7.55908	7.27967	8.32402	6.32677	7.87554	5.89284	7.4572	8.0324	8.0832	8.3317	7.93477	8.14827	8.2423	8.05891	7.68933	8.40878	7.50601
IPO7	6.90947	7.37542	7.0727	7.93079	7.33913	7.4362	8.45738	5.78626	6.605	6.95318	6.75598	7.09402	9.00831	8.53214	6.93087	8.51793	9.4794	8.35008	8.64467	8.25391	7.61957	7.85725	7.91334	6.82137	7.9646	7.14374	8.16376	8.10097	8.08114	7.70658	7.98421	7.70581	8.45577	7.68523	9.0602	6.93206	7.68231	6.20813	7.66247	8.56783	8.63963	8.77718	8.55334	8.83491	8.07283	7.37374	6.97296	8.93596	7.98757
IPO7	7.95934	7.94735	6.98428	8.62356	7.72616	7.82425	8.01239	7.11118	6.87247	7.12117	7.31728	7.1546	8.81186	8.58068	7.88498	8.6418	9.75629	8.05833	8.42341	8.19679	7.49709	8.22877	8.26771	7.14999	8.20188	7.63997	8.2721	8.26278	8.02331	7.67722	8.04419	7.72255	8.56641	7.77813	9.24807	7.12907	7.2246	6.51084	7.7885	8.18902	8.17336	8.65543	8.08	8.08315	8.51645	9.38234	6.99866	8.47757	7.56937
IPO7	6.80373	7.0796	6.76885	7.06634	5.66242	6.23713	6.21689	5.26606	6.19721	5.29363	5.71869	5.36577	7.74195	6.62793	6.89432	7.23365	7.80228	6.80517	7.6155	6.21893	6.58496	6.54307	7.02655	5.67721	6.17563	6.60134	6.55798	6.92761	6.89701	6.29724	6.5607	6.51557	7.94166	6.49622	8.80082	6.41594	6.04416	5.42582	7.14592	6.59329	7.1658	7.52303	6.65126	6.93707	6.20995	8.56058	5.75905	7.60464	5.71747
ACTR3	8.20133	7.82097	7.20926	7.89909	7.52551	7.93417	8.48658	7.58015	7.64438	8.47523	7.50916	7.82405	9.17731	8.98784	8.07444	8.95849	8.48091	8.71776	8.41398	8.67398	8.9069	8.28817	9.47568	9.82741	8.98632	8.11949	8.76695	8.72677	8.88955	7.50662	8.95616	8.8855	8.89718	8.37496	8.64339	8.38866	8.13721	7.361	7.7793	9.09019	7.87482	8.48808	9.31579	8.38174	7.86527	7.76281	9.18019	7.7812	10.3779
RBM4	7.03684	7.72941	7.22659	6.90408	7.50341	6.98574	7.45461	7.67451	6.16642	7.88218	7.35802	7.23858	7.89944	7.89301	6.69785	7.98164	6.84402	7.99235	7.81346	8.23458	7.89743	7.24123	7.44373	7.18294	7.34803	7.01907	7.71161	7.26623	7.83566	7.34042	7.034	7.55142	7.47621	7.28772	7.47032	7.56838	7.35501	7.22468	7.94161	7.3639	7.37785	5.87859	7.52242	7.50735	7.50791	6.16273	7.4873	7.79486	7.41732
CKAP4	7.01032	7.10855	6.59671	6.83775	6.81215	6.05727	7.20056	5.90393	5.49054	6.62478	5.81049	6.62309	7.73944	7.73009	5.36608	7.43861	5.17543	7.99555	6.31117	7.20327	5.13663	6.72855	8.03497	7.76173	7.92159	5.80331	8.30156	7.99685	8.30526	7.24961	8.44689	6.81546	8.37378	6.95504	8.05193	8.00228	7.17484	6.40098	8.66658	8.44415	7.90308	6.66355	8.58791	8.79614	8.75777	4.30866	8.03354	7.93733	7.19424
CKAP4	10.3408	10.7962	10.4011	9.52683	10.0372	8.37352	9.91623	8.88992	7.97205	9.4322	8.98045	9.38396	10.4296	10.0894	9.33183	9.75312	7.61409	10.2453	9.10104	10.0742	7.9324	9.22181	10.7285	9.85107	9.90614	8.81532	10.3272	10.1232	10.5512	9.07977	10.7509	9.6747	10.8488	9.1457	10.6877	10.7458	8.96614	9.35274	10.8805	10.2584	10.1568	8.54529	10.1051	10.3575	10.7379	10.6735	10.2567	9.69343	9.25233
AARS	8.19643	7.89111	7.27525	8.37101	9.20002	8.01963	7.55989	7.28051	7.67728	8.70776	7.2487	7.622	8.85863	7.30716	7.65533	7.68886	8.56662	7.00335	8.88422	7.06954	7.22336	7.44134	7.06305	7.1054	7.47292	7.64246	8.46887	7.66291	7.08108	7.79751	8.04476	7.216	7.52991	7.27545	8.09158	7.55918	6.58353	7.08282	7.43484	7.87253	8.03527	7.51323	9.29095	8.94084	7.78368	6.23137	8.32045	7.17613	8.35437
TMEM189-UBE2V1///UBE2V1	6.23543	6.07256	5.06071	7.51569	5.83181	6.28762	6.22613	5.7151	5.93393	6.88077	5.94055	6.77896	6.43509	6.94519	5.71493	6.10593	6.521	5.17474	7.12222	7.41754	4.87387	6.78362	7.17679	5.5325	7.95903	6.65392	8.07457	6.73829	6.86091	6.93774	7.15348	6.16732	6.93233	5.68062	8.60646	7.29062	7.18887	5.9534	6.32193	7.47355	7.73288	7.12392	7.37518	7.45687	7.96727	7.72971	7.17558	6.43648	7.53364
TMEM189-UBE2V1///UBE2V1	8.31613	8.52538	9.21739	8.86938	8.99203	8.63992	8.79932	8.54688	8.82729	8.57045	8.6019	8.99717	9.08055	9.44145	8.34853	8.95097	9.14059	8.99974	9.59285	9.23216	8.74185	8.45188	8.70859	7.8051	9.30843	8.66008	9.33864	8.83923	8.85754	9.21074	8.74173	9.15469	8.82827	8.22596	9.94036	8.93965	8.91073	8.70254	8.6404	9.23528	9.03855	9.14035	9.06304	8.93971	9.3236	7.27944	8.44265	8.60247	9.16671
UBE2V1P2///TMEM189-UBE2V1///TMEM189///UBE2V1///RNPEP	7.93489	6.02689	6.80144	6.74829	7.58533	7.27704	6.62703	6.68384	8.00925	7.14843	6.11981	7.52502	8.19749	7.34703	8.09466	7.24691	7.57109	8.11818	7.76282	7.88554	7.91432	6.09578	6.19122	6.21609	6.53783	6.64178	6.60882	8.17431	7.69516	6.838	7.32891	7.07327	6.74435	6.61851	5.92393	5.07136	6.52405	7.39937	6.94479	6.57471	6.78445	7.79539	7.07203	6.43995	7.8909	5.06514	6.68372	6.37989	6.65614
SSR4	9.85298	9.06596	9.65487	9.13834	9.33991	9.40052	9.76621	9.51375	9.47219	9.18855	9.24552	9.21094	9.05374	8.29735	10.2205	9.38107	9.75542	10.0957	9.74495	9.99858	8.62323	9.53413	10.5023	9.80164	8.40184	9.34246	9.32434	10.6673	9.93584	9.99169	9.94578	9.72752	9.79622	9.84833	9.34484	9.03326	9.64999	9.34459	11.1965	9.07572	10.3339	8.91724	8.73706	10.1354	9.78422	7.57332	9.48388	9.49327	9.39639
CD9	7.49365	5.99706	5.71023	7.41628	6.9505	7.56383	6.83122	6.36728	8.02711	7.54308	7.44957	8.60479	6.40686	8.10377	6.40676	7.54449	7.24577	7.36725	4.90357	8.30689	7.2663	7.18136	6.78495	8.06695	6.27989	6.51558	7.50382	9.10512	6.08407	8.93753	8.35033	8.10399	6.6493	7.55612	5.29869	6.39458	5.15297	4.6936	7.42393	5.35467	8.28843	6.4048	8.61265	5.89515	7.13421	4.94656	5.42988	8.92402	5.492
PRDX2	3.89088	4.17042	3.81325	3.64242	3.82569	3.98751	4.09718	4.00894	3.74936	3.87731	4.09246	3.97039	3.73214	3.71059	3.77727	3.45568	3.87933	3.82469	3.82543	3.67348	3.59314	3.89993	3.92915	3.82203	3.92918	3.638	3.61269	3.70295	3.42467	3.78957	3.3919	3.6245	3.93056	3.72956	4.38415	4.05423	3.7171	3.78256	3.68416	3.56871	3.58893	3.50537	3.37773	3.87449	3.27828	3.57956	3.76732	3.90021	4.25032
HADHB	10.575	9.17646	9.94713	9.4676	9.90237	9.40425	10.3504	10.3425	10.2985	10.3135	9.89051	10.6038	10.0667	10.2726	10.1823	9.63692	10.1696	10.2492	9.44964	9.92362	10.4145	9.82821	9.58853	10.0146	10.3932	10.5965	9.95563	10.4911	10.0627	10.0022	10.125	10.3543	10.2826	10.2554	10.2009	10.1459	10.6797	9.97983	9.79706	9.84547	9.92328	10.3968	10.2485	10.0851	8.8594	10.0692	9.59027	10.2514	12.0467
TXNIP	4.44867	6.51247	5.28366	6.41411	6.69365	4.84169	8.56982	8.37802	5.97472	8.98668	8.0925	7.78795	7.39414	4.17541	6.12565	7.97022	6.05789	6.9743	6.52737	6.14865	5.86099	8.25822	7.29024	6.04604	5.88591	7.44982	8.61334	9.21175	10.1976	8.38908	6.49126	6.75968	8.06441	5.88358	6.7767	5.99062	9.81251	8.67696	6.03484	7.45196	7.85811	7.87341	8.00681	7.95114	6.87816	4.68195	7.4431	9.49537	8.52539
TXNIP	5.12862	6.26057	6.1367	7.5996	8.28378	6.51178	9.42606	9.71119	7.26911	9.40122	8.55773	8.97107	8.48177	5.87787	7.26656	9.30627	7.90946	8.23069	8.22116	7.40005	8.12727	9.36611	8.72006	6.06725	6.81156	8.31638	9.60179	10.0175	10.7111	9.21939	7.52171	8.16237	9.16781	6.25739	7.46589	7.18003	9.80187	9.92787	7.16171	8.10045	7.71133	8.33616	8.281	8.51956	7.43425	4.77911	8.12944	9.87035	9.34518
TXNIP	7.44998	8.93793	9.81526	9.32671	10.1861	8.04495	10.8551	11.3	9.14946	10.4239	9.53634	10.5407	9.96482	7.55683	9.94806	11.1505	9.67104	9.96846	10.1895	9.13721	10.5205	9.92217	9.80965	8.72828	7.67165	9.89197	10.4674	10.7464	11.6145	10.2936	9.12674	10.6356	10.4327	8.51171	9.2618	8.6466	10.7071	10.8844	8.00785	9.25557	8.64357	9.64482	9.13985	9.37556	8.53776	7.82182	9.17032	10.6531	10.3876
RPN1	9.83393	9.0464	9.09238	8.8824	9.60737	8.73359	9.22922	8.94165	8.89278	8.90267	9.51014	9.16516	8.33286	9.28856	8.70399	9.37827	8.74934	9.4197	9.27784	9.34353	8.96177	9.47776	9.7838	8.7616	9.74503	8.84895	9.86317	9.80237	9.44353	9.8032	9.54642	8.93655	9.24758	9.22693	9.15689	9.40113	8.81477	9.0945	9.97918	9.83974	9.83228	9.22226	9.74378	9.06874	9.35999	7.42551	9.21488	9.63855	9.01067
ANXA1	4.40354	6.87423	5.86215	6.60888	7.49301	5.80467	6.96983	6.34199	5.8048	7.16913	4.73998	6.52735	6.79766	4.04182	6.54316	6.88459	6.75008	4.25768	5.09443	5.78243	4.74373	7.6402	5.99278	4.6654	6.09428	5.85373	7.16377	6.28386	6.34055	5.14439	7.80219	8.0526	5.17964	5.30294	5.87406	6.44959	5.45201	4.90058	3.88862	6.13041	5.03911	4.84616	6.56398	5.61215	4.78346	5.35243	6.35615	5.92186	10.3558
PAICS	8.13551	7.45589	7.75181	6.92694	7.33858	8.1363	8.75479	6.86342	7.99198	8.44311	8.72546	8.44694	8.46333	9.57997	8.9879	9.68024	7.50807	8.09112	9.18202	7.16836	8.29906	7.8587	9.03521	7.18266	8.42189	8.64682	8.38626	8.60448	8.69039	8.20573	7.73582	7.75005	7.64691	8.69624	9.38862	8.02047	7.48327	7.89275	8.8601	8.86239	8.80064	8.07114	8.07436	9.11578	8.22683	8.88282	8.53492	8.85866	6.7541
PAICS	6.61877	5.97847	5.33616	4.97994	5.33645	5.90002	7.23426	5.26093	5.73899	7.05507	6.41255	6.69488	6.35912	8.17008	6.61498	8.32354	6.00868	5.7238	7.25334	5.97125	4.98891	5.20628	7.17516	4.62937	7.24758	7.16221	7.32954	7.24372	6.69548	6.80605	6.78904	5.98237	5.72824	6.40703	8.17005	5.77709	5.71059	5.16766	6.96647	7.89708	8.44415	7.00561	6.75222	8.08698	6.59078	5.94171	7.6133	7.30492	5.5799
JUP	5.251	5.14865	4.74604	5.60137	5.67673	6.51751	5.95568	6.39204	5.15492	6.40549	6.45411	6.26774	7.15979	5.12839	5.71556	6.09623	5.94372	6.23226	6.235	7.74574	6.50707	6.34771	4.76817	6.67068	7.25323	7.00715	6.84036	7.39769	6.90292	7.11718	6.29441	6.40558	7.16491	6.27485	4.7798	6.8539	5.87434	6.15378	6.82677	6.18178	6.61375	7.18718	5.91575	6.61741	7.89339	5.54244	6.00453	5.82928	5.07922
EIF1AX	5.75095	5.85066	5.74988	6.42469	5.30442	4.71667	6.63911	5.41325	5.86034	6.07297	5.85335	5.25247	6.18359	7.51957	6.75208	6.29284	6.14429	5.81103	6.77511	7.0597	6.61545	6.26156	7.69696	5.36131	5.76947	6.39903	6.08582	6.83234	6.89018	6.17418	6.99136	6.07323	6.20729	5.95651	7.42871	5.44565	5.8914	5.61875	6.78983	6.72318	4.75217	6.90007	6.09235	6.48521	5.53952	7.25399	6.09595	7.39031	6.43481
EIF1AX	5.69705	4.94622	5.03044	5.8883	5.30598	4.91862	6.09076	4.97533	6.03977	6.0651	6.28187	5.54071	5.83049	6.41937	5.3586	5.86901	5.37968	6.15719	6.08164	6.19126	6.20101	6.01503	6.77906	5.45771	5.64624	6.01058	6.06001	6.5147	6.8805	6.67454	5.5514	5.39444	6.29121	5.37964	5.34496	4.84945	6.77442	5.80504	6.21376	5.81533	4.65471	6.53872	6.22712	7.09332	5.31536	4.72995	5.48697	7.32178	6.39357
EIF1AX	6.79436	7.13497	7.81924	6.90137	7.28057	6.30223	7.39463	6.24341	7.49847	6.58189	7.36559	7.31286	7.97021	7.7873	7.76147	7.68088	7.46484	8.24951	7.22697	6.71441	9.02958	6.97004	7.80206	5.88348	6.83334	7.06641	7.16544	7.07706	8.06097	7.85666	6.43244	7.14695	7.41421	6.66689	7.35833	7.19703	7.73939	6.92392	8.42065	7.18081	5.72805	7.76793	7.09067	7.72283	7.42604	7.26421	5.99776	8.09121	7.13672
EIF1AXP1///EIF1AX	7.36289	8.05332	8.40344	7.94472	7.66975	6.86203	8.28155	7.89594	8.18239	7.68902	8.81182	7.49765	8.66235	9.21547	8.5395	8.27613	8.47472	8.57388	8.74865	8.90936	9.07078	8.90917	9.16722	7.49605	7.88914	7.59099	8.12405	8.61353	8.68065	8.13065	8.52028	6.87876	8.65493	8.20738	8.74376	7.77548	8.7844	8.12159	9.09202	8.40341	6.05184	8.28675	8.20014	8.96754	8.32067	6.11425	7.79236	9.25897	8.36467
YWHAH	6.5957	7.39988	6.61354	6.08078	6.90049	7.28166	7.67057	6.08642	6.76444	6.64466	6.68504	7.42076	7.94803	7.31938	6.13745	7.86674	6.52958	6.99934	6.53762	7.68109	6.15683	6.37714	7.41079	6.97316	7.34582	6.66756	7.64709	7.56228	7.3952	6.2552	7.27942	7.07264	7.04027	5.88055	6.67642	6.14792	6.32365	5.2606	5.48384	8.35043	7.18385	6.7212	7.95181	6.84017	6.5747	4.80432	7.5709	7.55886	6.6368
DSTN	8.00722	6.58505	7.20745	8.51818	8.05692	8.46207	8.2985	7.8689	8.15166	8.92421	8.30728	9.14113	9.0381	7.82073	7.43909	8.6894	8.45357	9.23965	8.51122	9.94696	8.27141	8.58759	9.11447	9.7284	8.84136	8.81176	8.76128	9.14182	9.59664	9.56802	9.37672	9.45799	8.34376	8.64215	7.01949	7.18625	9.31876	7.56241	8.55382	9.7203	9.35018	9.67165	9.50825	8.47953	9.19233	8.08972	8.44098	9.68894	10.7275
DSTN	9.93485	9.43219	10.4013	10.5462	10.3842	10.1346	9.76434	10.4899	10.2582	10.6491	10.2332	10.618	10.7543	9.31748	10.4737	10.4378	10.2236	10.6239	10.4056	11.0877	10.5346	10.3426	10.8233	11.1205	10.2063	10.1771	10.0067	10.4129	10.8515	10.8413	10.5898	10.6125	10.469	10.0462	9.15723	9.35612	10.0382	10.4334	10.0435	10.6206	10.2167	10.4112	10.5281	9.66113	10.3391	10.0996	10.2203	10.5625	11.8259
TAF7	6.63915	7.55242	5.36311	7.12259	6.36104	7.04186	7.88951	7.13435	7.59362	7.82598	7.02278	6.64258	8.01796	7.69052	8.31629	8.88363	6.97694	8.08693	5.67144	7.05754	7.66876	6.59936	7.23264	8.51002	7.11683	6.48104	7.61443	8.00876	8.74958	6.45114	7.31925	7.85079	8.73334	8.91607	7.77356	7.94015	7.36415	8.42582	8.42235	7.61296	8.39365	9.1194	6.8089	7.99013	6.88055	6.41508	5.3921	8.06033	8.62647
EIF5B	8.20388	8.99486	8.68868	8.29938	8.2327	7.90714	8.39115	8.64977	8.78918	8.26789	8.7495	7.95614	8.17162	8.01952	8.84599	8.09412	8.705	8.12173	8.86751	8.56221	8.00809	9.50982	9.34432	9.32776	9.50573	8.28848	9.38782	9.02662	8.92982	8.54813	9.19118	8.05797	9.72473	8.9021	9.95475	10.0885	9.03129	9.37345	9.36225	9.43256	8.4994	8.87464	8.74676	8.77358	9.96859	10.5186	9.81672	8.80579	8.43752
EIF5B	3.79021	4.20108	3.96262	4.02455	4.01378	4.10636	4.38015	3.61752	3.7577	3.87654	3.69701	3.75625	5.21901	4.13232	4.59565	4.55614	5.13207	4.4332	5.28846	4.50515	4.73629	4.45826	5.03412	4.50802	5.00074	4.63644	4.68086	4.59376	4.4645	3.95272	4.67922	4.85502	4.97763	4.26261	5.25875	5.13652	4.07049	4.61813	4.41	4.8011	4.17946	5.32087	4.54675	4.34208	4.37754	6.25373	4.23488	4.97555	4.30914
EIF5B	3.34161	3.5421	3.6566	3.16672	3.64228	3.36593	3.51908	3.35213	3.39926	3.53518	3.65112	3.28469	3.84003	3.80513	3.65351	3.85204	3.62085	3.8097	4.5516	3.85954	3.62874	3.35945	3.57354	3.5196	4.11127	3.42818	3.57079	3.71396	3.51525	3.65293	3.33378	3.49586	4.04722	3.64815	3.74712	3.75151	3.72839	3.42448	3.44094	3.73583	3.45298	3.86486	3.5893	3.66399	3.58734	3.60667	4.08243	3.6589	3.60812
EIF5B	5.92241	6.26372	5.49667	5.75303	5.68829	6.58043	6.4594	5.49149	6.96348	6.62704	6.00064	6.58622	7.16733	6.63146	5.76128	6.76853	7.17227	6.11806	6.77195	6.58561	6.29083	5.34478	6.3896	5.87031	6.86802	6.36974	6.70564	6.38624	6.46113	5.89784	6.05217	6.04317	6.29003	5.68791	6.47427	6.78701	6.26496	5.42471	6.24918	7.17577	6.24912	6.9509	6.84083	6.33318	6.65957	5.27809	6.3742	6.72818	6.40507
CD99	8.73797	6.89484	5.52586	8.85201	8.03718	8.09736	7.18751	7.90499	8.74833	9.16395	8.60038	9.14815	9.2378	5.92533	7.71771	8.42996	8.63024	8.81888	7.97608	7.97193	6.50891	7.84015	8.44499	7.68125	6.67565	8.48306	7.86076	8.30924	7.97302	10.1264	8.2986	9.33092	7.59366	6.93846	7.0708	6.92382	7.27064	7.52009	8.94585	8.29011	8.7803	9.55786	9.69877	9.28519	8.57571	4.81101	7.97771	8.14059	9.6599
CD99	10.8025	9.97306	9.51663	10.5079	10.1715	9.35006	9.32415	10.2927	10.1009	10.262	10.1044	10.6808	10.9868	8.5231	10.5119	10.4696	10.5723	10.116	10.2732	9.77622	9.30395	10.0889	10.7459	9.83324	8.48981	9.84588	9.9287	10.149	9.99239	11.5201	10.4528	11.0403	10.1664	9.18086	9.90915	9.83319	8.53346	9.77562	10.823	10.0038	9.63591	10.928	11.1377	10.7139	10.6927	8.63977	9.47431	9.622	11.057
LDHB	5.12857	8.13275	6.66953	7.18056	7.43615	5.85161	7.00252	8.30761	7.06966	7.47196	5.66694	7.11042	6.67155	4.99912	7.13535	7.14852	6.18717	5.82772	6.93774	6.06461	6.86331	8.51501	6.85737	8.43041	6.1546	6.24136	7.62139	6.20982	6.45021	5.70554	8.976	8.11462	5.50359	6.42457	6.86392	6.93334	6.767	6.1972	4.31781	7.28249	6.4429	5.31979	8.14773	5.97613	5.84482	6.18184	5.99421	6.36639	12.0578
HNRNPH1	8.58541	9.13899	8.79145	7.93104	8.27292	7.45105	8.19623	8.83049	8.17988	8.49671	8.44711	7.69758	8.79535	8.66943	9.23382	8.7119	8.62434	8.85318	9.75465	9.29927	8.98095	9.59016	9.92515	9.66699	9.8433	9.38566	10.1969	9.21375	10.0699	9.09056	9.72479	9.64319	10.1618	10.0937	9.64358	9.71842	9.14962	9.85245	9.33767	9.3757	9.76029	9.45626	9.055	9.68371	10.1358	10.1437	10.1789	10.1206	8.54096
BLCAP	8.04271	7.44803	7.94238	8.35381	9.09616	7.8185	7.681	8.72983	9.2684	8.48318	8.05233	8.13259	7.83001	9.64472	9.78187	7.91927	9.10535	7.93942	8.67538	8.47516	10.4696	7.73846	8.05619	6.29956	7.63506	8.12246	8.00193	7.60727	7.54585	9.55173	8.01422	7.92191	6.46435	7.08509	7.8271	8.13232	7.79051	8.98442	7.61546	7.98703	7.85994	8.87775	7.99809	8.41123	7.75586	5.41624	7.52956	8.11937	8.41769
RPLP0	12.5806	12.6954	12.7251	12.2326	12.5508	11.785	12.3952	11.8276	12.2625	11.8507	11.9938	12.0929	12.4944	13.0659	11.9127	12.6044	11.7288	12.5137	12.4873	12.6158	10.859	12.25	11.776	12.5833	11.7859	11.9228	12.3891	11.944	12.4438	12.0621	12.1933	12.2206	12.6015	12.0024	12.6627	12.2029	12.2971	11.7145	12.2883	12.4842	13.0067	11.1711	12.5186	12.4936	12.5504	12.4585	11.7174	12.3423	11.3165
ADD3	8.34417	8.43593	9.37071	8.18368	8.50025	8.10697	8.7453	8.45245	7.44244	6.94076	7.78341	7.0971	6.60199	9.22498	8.5671	8.94246	7.69356	9.31322	4.78874	9.29075	9.18488	8.75113	8.1512	7.70316	8.55134	5.65311	9.06487	8.21166	8.59209	8.41576	7.28017	9.19246	8.47566	6.71524	9.04248	9.06011	8.6632	6.14998	7.73595	8.64816	8.52956	6.76796	8.01495	8.50226	8.25398	10.1735	6.85789	6.77379	7.66586
HADH	7.26817	7.19798	7.32144	7.54139	7.62452	7.4574	9.27882	7.75671	7.47996	8.55579	8.35634	7.50056	7.3007	6.70272	8.58223	7.0274	7.30627	7.36459	8.34256	6.47239	7.55247	6.93585	7.46414	6.35467	7.02006	8.35125	7.08268	7.64557	6.95365	8.22131	8.02906	7.11068	7.28959	7.6652	6.51975	7.06107	8.34535	8.42244	7.38178	8.86414	8.26356	8.50869	7.56939	8.43314	6.49813	5.96025	7.19783	9.37828	8.29516
HADH	6.70919	5.9313	6.74253	6.6539	6.8942	7.07758	8.33299	7.44927	6.82134	7.97234	7.61795	6.95413	7.33554	6.47715	9.15316	6.91161	6.93829	7.01998	8.4318	6.0387	8.28998	6.84252	7.49919	5.9099	6.52894	8.5472	6.39881	6.99446	6.49248	7.38946	7.36373	6.81947	6.49593	7.40642	5.77975	7.1975	6.80729	8.07488	7.27292	8.32201	6.91285	8.17235	7.67769	8.33213	5.52015	5.81786	6.76614	8.66703	8.46975
PFKP	7.63434	5.20186	4.88854	4.99928	5.0182	4.98582	4.95095	5.87374	5.19079	4.86565	4.62304	4.89377	7.55751	4.39529	5.21761	5.98426	7.11623	4.71802	4.6226	4.48015	4.65468	6.57772	5.03452	7.54083	4.72053	4.991	5.07104	5.11925	4.64572	5.11564	6.41824	5.9724	5.32727	5.63198	4.49753	5.00643	4.43309	4.9753	4.70783	4.30365	4.63253	4.63675	4.46883	4.27441	4.8052	5.14924	9.83863	4.29962	8.67845
ANP32A	6.01193	5.83936	6.11313	5.01593	4.86517	4.29388	5.15263	4.98557	4.98846	5.22992	4.87139	5.13433	5.95139	5.4473	5.29993	6.01401	5.32649	5.88658	5.67354	6.51907	5.84157	4.58893	5.06271	4.35703	5.98684	5.12164	5.61514	5.58916	5.92011	5.28293	5.15143	5.50127	5.9608	5.11885	5.21626	5.6553	4.68817	4.3505	4.89016	5.13105	5.60685	4.73103	5.63378	5.40536	4.96099	6.48932	5.47903	4.67117	5.31396
RAD23A	5.81731	5.13189	4.75414	5.58698	4.87981	6.59652	6.64033	5.63196	7.02553	5.73284	6.40765	6.07629	6.36505	5.96955	4.89493	5.67784	6.6118	5.20106	5.27083	5.63425	5.27159	6.25346	6.66221	5.88243	6.54214	6.20719	7.556	6.91348	6.79227	6.37043	6.42336	5.47422	6.68205	6.81404	6.94813	6.54704	6.15262	6.3396	7.00379	6.07055	7.89628	6.51529	6.44844	6.56473	6.61274	3.85679	6.94097	6.8709	6.5063
GNAI2	7.3183	7.54652	7.44824	8.03019	7.49493	7.82456	8.10896	8.20839	8.03457	8.08866	8.37554	8.22908	7.41343	7.63012	6.66132	7.53383	7.70528	7.07797	7.4167	7.63142	7.78808	8.19162	8.70396	7.48288	8.2328	7.94833	7.84693	7.83303	7.6272	8.68714	8.03632	7.55625	7.79636	7.26945	7.35503	7.44363	7.54326	8.25844	7.52426	7.39617	7.40122	8.09412	8.33059	8.42674	8.52649	6.53215	8.13114	7.39132	8.33918
DUSP1	7.65104	7.99109	9.66458	11.2766	8.82268	9.59927	11.491	11.6018	10.1045	9.89008	11.0682	10.3174	9.65133	6.80876	10.9666	9.54396	9.55248	8.97535	10.9759	8.79501	7.45217	10.8936	9.72526	10.2371	9.53128	11.2847	10.5609	9.39535	10.7591	11.2174	10.5777	10.7313	8.58091	11.2669	10.3332	8.20489	11.7955	11.2217	10.9546	10.0703	11.4791	11.1375	8.63653	10.8743	11.1117	7.1507	10.3678	11.5289	11.2985
TGM2	6.29229	7.43007	6.25029	6.93847	8.17427	5.61519	7.06823	6.54833	6.25362	7.49531	6.51648	6.12819	8.57259	6.63067	6.3675	7.54015	6.36567	6.99197	5.64694	5.71897	6.67363	6.64726	6.9373	5.6916	7.12519	6.96606	7.23027	5.64169	6.98014	7.82376	7.95186	6.28813	6.35148	6.50732	7.32823	7.61741	6.81676	7.09411	5.23067	6.60304	6.49846	4.83467	6.87066	5.41482	5.578	7.3341	7.20268	5.94827	4.05246
ANP32A	3.76803	3.56204	3.0755	4.28577	3.52365	3.50204	4.28826	4.0576	3.77436	4.67513	3.83176	4.15118	4.99568	4.8914	3.60103	4.99022	4.40952	4.66321	3.98822	6.263	3.62139	5.88896	4.60964	6.21645	6.7205	5.93625	6.64251	6.19794	6.21452	6.17639	6.50186	5.73518	5.80863	5.8588	4.15898	4.57174	6.21483	3.8285	5.21074	5.80896	7.07231	5.85663	6.05998	6.63557	5.50793	4.6027	6.2513	6.18443	5.63983
DUSP1	3.73447	4.18178	4.43674	5.95052	4.22902	4.7719	6.0684	6.11893	4.43587	5.07076	6.28461	5.55639	4.39266	3.80729	4.64246	4.13629	4.09594	4.25278	4.36869	4.46695	3.54618	6.25067	4.62898	5.53454	4.88141	6.92598	5.40377	4.67437	5.90655	6.69095	4.50505	4.53828	4.46695	4.95892	4.5651	4.42121	8.80441	4.33365	6.26744	5.06035	8.37652	7.05663	4.5539	6.53276	5.52524	4.51994	5.31758	8.00673	7.22135
RAB6A	3.5983	3.71721	4.62693	3.69799	3.64827	3.4622	4.00501	3.65862	3.72047	3.74233	4.28729	3.81928	3.68105	3.93136	3.4665	3.678	3.3678	3.86038	3.49711	3.78505	3.85111	3.49317	3.31753	3.67689	3.43863	4.1136	3.52188	3.47473	3.56778	3.46946	3.1972	3.45636	3.68276	3.35324	3.69383	3.50439	3.63571	3.86058	3.77515	3.63003	4.76764	3.6259	3.70449	3.95674	3.78564	3.47725	3.54212	3.72432	3.52511
RAD23A	8.81323	8.61885	8.46385	8.28182	8.41352	8.67404	8.90954	8.75919	9.25158	8.03603	8.90145	8.41896	8.67193	8.3276	8.63426	8.51706	8.89819	7.99229	8.35952	8.33616	8.44203	8.85458	8.84245	8.44833	8.21102	8.6423	9.36966	8.48248	8.33844	8.20497	8.16391	8.11273	8.83401	8.6458	8.56537	8.60822	7.77511	9.03523	8.70285	7.55272	8.80515	8.19183	7.89972	8.00616	8.67545	6.3802	8.60931	8.35033	8.06614
RAB6A	8.77203	9.99054	8.91788	8.63229	8.31832	8.99181	9.27766	9.01671	8.53394	9.44172	8.02085	7.89073	9.20256	9.84136	8.48997	9.37582	7.83963	10.2285	8.98	9.34465	9.14147	9.29517	8.86333	9.40732	9.83469	9.09339	9.1471	9.24173	9.62201	9.14147	8.9999	9.41265	9.64569	8.51711	9.48424	8.51305	9.11216	8.91085	9.0683	9.66249	10.9193	8.46928	9.80372	9.07703	8.94053	9.10577	9.07412	8.61885	9.98302
RAB6A	3.52063	3.24105	3.17106	3.47102	3.34003	3.63235	3.58821	3.45718	3.34408	4.2891	3.58445	3.62399	3.95136	3.84318	3.51958	3.56633	3.40084	4.23808	3.3732	4.03864	3.43853	3.35536	3.53761	3.43233	3.78221	3.93977	3.64497	3.67315	3.95361	3.81947	3.38517	3.26252	3.35193	3.34778	3.43891	3.33781	3.55424	3.28512	3.34267	4.06951	6.0146	3.6747	3.74095	3.82371	3.37585	3.61319	3.70637	3.58757	4.00971
RPS18	11.2547	12.7674	12.9001	12.811	11.8521	11.8002	12.3373	11.9922	12.1653	12.1099	11.6061	11.6697	12.4593	13.0861	12.2316	12.7739	12.1076	11.89	12.5729	12.3063	11.6484	12.4612	12.7405	12.362	11.7561	12.7838	12.4943	12.1891	12.6865	12.431	12.5042	12.3829	13.0936	12.0548	12.8299	12.8841	13.0706	11.8658	12.0322	12.1382	12.4629	12.2502	12.3117	12.7412	13.0608	12.5931	12.1569	13.1127	11.8463
PLD3	6.39974	5.68796	5.74098	7.1495	7.58506	7.53689	7.35805	7.03568	7.17879	7.64798	7.5354	7.16846	6.68341	6.88711	5.78179	6.47677	6.46557	6.89891	5.96296	6.14718	5.98146	6.91954	6.01326	5.75252	6.71357	6.86348	7.54445	7.17815	6.97725	6.77649	6.74879	6.81461	6.55359	5.9686	5.81832	5.38627	6.85866	6.21644	6.8337	6.83351	6.40731	6.79506	7.00413	6.90377	7.28227	5.34445	7.09776	6.88095	7.58402
ANP32A	7.47544	6.901	7.33674	6.47268	6.06161	6.16179	7.51268	6.39541	6.88109	8.02421	6.17112	7.09396	8.71213	7.67537	6.32615	8.68358	7.05039	8.53827	7.26748	8.42612	8.22377	7.41576	7.29252	7.94054	8.12237	7.53771	8.12894	8.01742	8.22848	7.66781	7.74825	7.73024	8.05029	7.70993	7.25927	7.69325	7.65098	5.94432	6.89513	7.68916	8.6368	7.5483	8.55813	8.13625	8.03695	6.09563	8.12478	7.84044	8.10951
PSMF1	7.63852	6.82166	6.75495	7.64408	7.6693	7.98715	7.48072	7.31141	8.26462	7.64038	7.65793	8.73122	8.42223	8.22681	6.85988	7.81707	8.47441	7.05329	7.53891	7.90133	7.5049	7.33401	6.85341	7.11081	8.12151	8.47408	7.23589	7.4946	7.34283	7.05227	6.08873	7.70584	6.84296	6.90563	6.0206	6.77858	7.54637	6.70232	6.17977	7.59557	7.62239	8.46203	8.5011	7.43976	7.9062	6.33516	6.86097	6.93373	7.53902
PSMF1	7.66906	7.98868	8.36565	7.46135	7.89291	7.72234	7.34563	7.67739	7.77592	7.19146	7.7265	8.39032	8.60475	8.82035	8.36776	8.55712	8.41172	8.20705	8.77932	8.52487	8.73714	7.79636	7.6045	7.0097	8.17975	8.27437	7.53662	7.58648	8.04215	7.05385	7.14309	7.75901	7.97753	7.63541	7.90404	8.47134	7.77323	7.76492	7.52785	7.92934	7.68689	8.17234	8.6707	7.36322	7.76139	7.95544	7.44353	7.55314	7.88208
HNRNPA0	7.88109	7.97365	9.02306	7.26734	6.90257	7.09668	8.07141	7.02443	7.98323	7.62196	7.14958	7.34196	8.17448	7.61269	7.14844	8.01695	7.46914	7.92861	7.84388	8.50256	6.9801	6.92942	7.75038	7.86443	6.72114	7.85881	7.98424	8.0669	8.75099	7.41002	7.34553	8.10576	8.25513	8.07198	9.11208	8.72582	8.58149	7.09217	8.45774	7.54822	8.90984	8.05107	6.53798	8.48	7.93799	5.88187	7.24941	8.21799	8.87304
HNRNPA0	4.90688	5.01484	4.82147	4.98742	4.42007	4.41346	4.99211	4.71573	5.02044	4.42485	4.93171	4.54045	4.53994	4.52944	4.32701	4.37696	4.66404	4.4883	4.69764	5.16492	4.07488	5.00893	5.66724	5.926	4.29771	4.80931	5.01813	4.34315	4.58236	4.57826	5.27407	4.94548	4.62442	6.05851	5.90204	5.53773	4.64523	4.52851	4.4851	4.66659	4.91381	4.80567	4.38236	5.07515	4.84201	5.24947	5.54332	4.74006	4.65319
GOLGB1	5.6367	5.52956	6.43072	5.37606	5.15151	5.79079	5.61423	5.97091	5.91267	6.03302	6.1547	5.84338	5.70108	5.36327	6.69781	6.38897	6.33136	6.37643	5.69351	5.35371	6.17205	5.1565	5.62574	5.88182	4.87912	6.36163	5.90625	5.78467	6.18575	6.07656	4.7132	5.98546	6.44328	5.17155	5.34041	6.24654	4.7313	5.8878	6.12009	4.90764	5.37237	6.75538	5.55315	5.67411	6.46319	4.7796	4.14661	5.3639	5.85218
GOLGB1	6.9092	7.24114	6.71545	7.01698	6.54799	7.07101	6.91117	7.40358	7.44549	7.55365	7.28214	7.01346	6.1086	7.18092	7.29724	7.44473	7.36807	7.58024	7.03717	7.72774	7.5947	6.50194	6.92732	6.90998	6.56508	6.87071	7.45698	7.2124	7.66281	7.92671	6.80425	7.32468	7.62274	6.71877	6.73734	7.44315	6.51666	7.24073	8.22531	6.35018	6.68865	7.67411	6.71536	7.09838	6.88598	5.51106	6.8214	7.1713	7.81923
MYL9	3.573	5.04219	4.46571	5.44625	6.15793	4.17935	4.88213	7.04141	5.51326	5.77002	4.52497	4.98091	4.27995	4.464	4.47388	4.48745	4.18311	3.70281	3.74831	5.57372	3.59412	8.00633	5.49568	7.38203	5.39692	5.9949	6.23642	5.43183	5.98576	4.39225	7.12822	6.53415	5.69481	5.37236	3.49204	4.34641	5.00692	5.52686	3.9766	4.17753	4.52973	4.33134	4.58985	4.621	6.39929	4.37052	4.04897	5.92349	11.9908
CTTN	8.19047	9.41736	8.13368	7.21522	7.80408	7.65837	7.35843	7.69535	7.11254	6.97567	7.57898	9.98513	8.05139	8.35128	8.14677	8.13829	7.56941	9.98633	8.07041	8.02333	8.51553	7.58574	7.51805	7.22257	8.38858	7.15996	7.67418	7.88399	7.53622	7.27226	7.77855	7.7922	8.14981	7.4148	7.61623	10.0901	6.923	7.67496	7.39274	7.62266	6.13141	7.12268	7.51836	7.39923	8.26142	6.98064	7.631	6.76403	8.1291
STOM	7.18749	7.78614	8.33282	7.87757	8.18758	8.28041	9.24916	8.73131	7.71231	9.61322	8.58229	8.73796	9.52134	7.94244	8.72342	8.19897	8.73321	8.38969	8.52412	8.99284	7.31891	9.25019	8.07725	9.02483	9.42929	9.20909	9.66786	8.19322	8.3812	9.54712	9.84594	8.87315	8.2938	9.63256	8.82041	8.39812	8.57756	9.17619	9.94451	9.95176	10.1305	8.6956	8.85833	9.07146	7.58904	9.57643	8.54965	9.07649	9.41323
STOM	8.07133	8.92234	9.56281	8.49083	8.27337	8.53343	9.85054	10.3907	8.43864	9.29024	9.48747	8.93372	9.29408	8.35582	9.73055	8.7247	8.99457	8.51047	9.09394	8.78667	8.05861	9.9641	9.33105	9.82105	10.1328	9.74216	10.036	8.68609	9.01552	10.2724	10.6272	9.20077	8.94139	10.1256	9.20115	9.33563	8.92111	9.80272	10.9994	10.3655	10.2468	8.36928	9.21978	9.51137	8.02441	8.51751	9.09421	9.84528	9.96335
STOM	2.93504	2.91887	3.18546	2.99102	3.04056	2.96017	3.12277	2.96775	2.87955	3.00422	2.99355	2.93637	3.10387	3.03906	2.94689	3.039	2.86021	2.96135	3.05083	3.03395	2.92316	3.13558	2.99762	3.18732	3.06281	2.88607	3.08781	3.17383	2.96872	3.17219	3.26345	2.84731	2.73391	3.03943	3.10776	3.01808	2.92917	3.02963	2.88297	3.09594	2.95125	2.85684	2.89139	3.02583	3.20274	3.1358	3.01683	3.14316	2.98221
RCN1	8.18573	8.88847	7.53592	6.93692	9.05615	7.55052	7.9337	7.64653	8.31411	7.74208	8.72164	6.92198	8.27667	7.81238	7.63627	5.83213	9.37775	7.93678	8.91625	5.64463	4.07395	8.50119	8.53616	8.12535	7.38562	7.29103	9.35831	8.25878	6.0893	7.61695	8.43039	7.93538	9.01929	8.747	9.11422	6.4832	5.79318	8.96138	9.14081	8.67651	8.43982	6.8378	8.45994	6.59255	7.7657	8.36503	8.55231	7.12066	6.87182
PABPC4	7.749	8.45768	8.77983	8.68162	7.88189	7.48621	8.54151	7.60702	7.84421	7.65707	6.75019	7.06136	8.68736	8.02724	7.95494	8.30039	8.72917	8.1443	8.36311	7.76116	7.9012	8.51882	7.11791	8.02276	7.10861	7.58763	8.49396	7.53819	7.34796	8.25316	8.22996	7.72449	8.10699	6.92897	9.55092	8.6969	8.97849	7.03713	7.19446	8.2257	7.33234	7.69399	8.17745	8.24586	8.43633	8.5286	7.6422	8.16138	7.83913
GTF2IP1///GTF2I	8.58076	7.78235	7.89959	8.08383	8.54721	8.08534	8.37	7.73383	7.70805	8.69552	7.68789	7.96618	8.46383	8.75892	8.7686	8.70644	9.11869	8.8497	8.22621	9.61605	8.87808	8.57453	8.59588	8.82906	9.72051	8.43566	8.92078	9.46826	9.78859	9.38027	8.50298	8.91967	9.82733	8.87162	8.10385	9.26426	9.19417	9.03926	8.6458	9.43909	8.63172	9.56569	9.80821	9.52728	9.04618	7.86016	8.68219	9.34975	9.80977
CYC1	9.6554	8.42163	7.64444	8.75532	9.74571	9.03644	9.09635	8.22459	8.33579	9.60498	8.37544	8.8425	8.74792	9.1524	7.82193	9.00685	8.99354	9.23493	9.18303	8.37683	8.20886	7.90898	8.03272	7.48265	9.71987	9.4829	8.76981	8.1344	8.25461	7.64716	8.38846	9.26265	10.406	9.07128	7.02202	8.2405	8.13381	8.90882	8.37419	8.82546	9.16001	8.0824	8.88587	8.80612	9.86567	6.48838	10.0801	8.21257	8.79797
PSMC2	7.73409	7.31517	8.13686	7.4488	7.96816	8.20108	7.53794	6.8188	8.98613	7.45296	8.28171	8.59046	8.93126	6.99337	8.86654	8.44733	7.88941	8.64688	7.34706	6.46928	8.72192	5.69799	5.86928	5.71563	6.34428	6.96144	6.88264	7.93942	7.8405	8.23777	5.9461	6.52179	7.22065	6.66437	6.35216	6.62552	6.84281	6.74006	6.71951	8.10631	8.2324	8.09443	7.98219	7.38783	6.79717	4.68341	5.37798	6.93283	7.63491
PSMC2	10.0265	9.42584	9.2924	9.99425	10.0629	9.91986	9.95432	9.04074	10.0442	9.51066	9.07942	10.0079	10.4687	9.60507	10.3141	10.2953	10.3549	9.86193	9.80751	10.1144	9.95347	8.86918	9.54327	8.68148	10.2277	9.45639	9.81585	10.0704	9.38248	9.83618	9.84196	10.1392	9.4065	9.9222	9.61093	9.47235	9.71173	9.362	9.13946	10.7424	10.0721	10.2994	10.542	9.43554	9.24848	9.29791	9.45006	9.25625	9.89484
MMP2	4.31142	5.22147	4.81792	4.87592	8.03963	4.10593	5.08516	6.8758	5.31157	5.63473	4.07352	4.68938	5.35175	4.21239	4.55901	4.90944	4.4502	4.78617	4.64575	5.57267	4.37644	7.23545	5.25479	4.53926	5.53195	4.69828	6.38812	4.76155	5.65593	4.03302	8.11568	8.50468	4.37152	4.83701	4.20617	4.18811	4.11413	5.045	4.04908	3.83906	3.88829	4.08405	4.3976	4.31062	6.12992	4.54363	3.91602	5.23646	5.18232
SF3B1	4.8084	4.9429	4.97692	5.74723	5.25219	5.67012	6.09262	5.76948	5.95494	6.23197	6.52944	5.52617	5.56635	5.64252	4.78437	5.46293	5.7002	5.78275	5.73635	6.19625	4.91558	6.80832	6.14652	6.59681	6.73964	5.13921	6.44487	6.63934	7.09613	6.07913	5.41635	4.53283	7.37146	5.44983	6.23033	7.29969	6.82119	6.16761	6.16374	6.28591	5.99084	6.23134	7.40626	7.15272	7.56878	4.78227	6.57116	7.07381	6.46745
SF3B1	9.75742	9.91824	10.4344	10.224	9.58893	9.45873	10.5211	9.43565	9.79475	10.0335	9.7912	9.72585	9.81157	10.4017	9.72348	10.5383	10.1	10.1523	9.87346	10.3534	10.3452	9.89402	9.83108	10.1258	10.2788	9.51109	10.0813	9.93576	10.3408	9.84341	9.85819	10.2421	10.6442	9.51897	9.94113	10.7192	9.66444	9.26359	9.14045	10.0112	8.68955	9.93873	10.1575	10.0067	10.2085	10.636	9.78373	9.86086	9.55673
SMARCC1	4.3396	5.02769	4.6867	4.40377	3.9844	4.41922	4.37258	4.95898	3.79748	4.11721	4.3302	3.83097	4.17422	4.57447	4.55703	4.55228	4.02665	4.07439	4.91009	4.69515	4.45997	5.00087	5.37904	3.70202	5.89086	3.54866	5.69581	5.97064	4.99873	4.6795	4.52742	3.35441	6.61955	4.3717	6.81206	6.81559	4.9025	5.04304	5.87035	5.01841	5.16823	4.88565	5.13879	5.88662	7.48227	3.66972	6.32064	4.64311	4.97659
SMARCC1	4.09964	4.31291	4.73644	4.54922	4.10887	4.35186	4.53793	3.83192	4.482	4.53502	4.48879	4.43879	4.7732	5.12718	4.42914	4.9249	4.79142	5.35472	4.64522	4.61565	4.75342	4.74374	4.50977	4.78239	5.25282	4.56161	4.92291	4.82842	4.96484	5.05037	4.50603	4.18655	5.02918	4.26889	5.06991	4.54047	4.39045	4.36245	4.41589	4.54668	4.78613	5.0439	5.23106	5.40667	5.25222	5.1687	5.18837	5.17665	4.66948
SMARCC1	7.13909	7.76343	7.67388	7.24058	6.44266	6.71296	6.56988	6.09076	6.44605	6.13714	5.91144	6.09012	7.38	8.31874	6.79683	8.10051	7.17702	7.27172	7.47775	7.90679	7.41843	7.23261	7.69143	5.82467	7.57701	6.39809	7.61252	7.60026	7.48395	7.04622	6.94496	7.01465	8.63206	6.55077	8.44177	8.43854	6.40689	6.46303	6.91143	6.51232	6.29185	7.2808	7.18055	7.25554	8.51974	8.05035	7.51514	6.69284	6.76537
SMARCC1	4.5498	4.0701	4.5654	5.72073	4.45398	4.96045	5.072	4.32349	4.27124	5.27836	4.0072	4.34214	6.01544	6.80995	3.95381	6.26854	4.87817	5.86498	4.7462	6.09605	5.05743	5.20116	4.56538	4.29831	5.8025	5.02428	5.55513	5.59114	5.53489	4.9956	4.94407	4.60864	5.95547	4.56926	4.46247	4.50528	4.53047	4.0807	4.72779	5.42546	4.91645	6.08059	5.6611	5.70281	5.4351	4.60051	5.38656	5.55442	5.2576
SNU13	5.38742	6.85738	6.95545	5.79126	5.91874	5.98791	6.36614	5.99339	6.22047	5.65149	5.61609	6.30449	6.77603	7.29879	6.31085	6.37398	6.05056	6.23634	6.57193	6.0256	6.8305	6.37114	6.08842	6.54651	5.85553	6.62642	7.4297	5.79255	6.51878	6.16286	5.86061	6.6262	5.49701	6.56664	7.06295	7.22686	7.08646	5.88213	6.45178	6.45181	6.82965	5.52669	6.18885	6.5322	6.14085	4.63858	6.62111	5.81089	6.67328
SNU13	8.69979	9.80861	8.68444	9.01725	8.75192	8.41405	8.79363	8.02654	8.85616	7.92281	8.1757	8.57125	8.95649	9.78333	8.58725	8.91886	8.91412	8.13262	8.8747	8.6832	8.07198	9.05351	8.91774	8.64448	9.13695	8.8166	10.059	8.72454	9.11196	8.24813	8.46469	8.73513	9.23904	8.53614	9.36926	9.18488	9.81052	7.84447	7.80303	8.94431	8.90141	7.99318	8.93796	8.80026	9.41039	8.93704	9.01544	8.5505	8.39414
TM9SF2	9.34652	9.0015	9.81115	8.71622	8.28388	8.81007	9.95849	8.47929	8.52355	9.73599	8.03056	10.0253	9.73368	9.32672	9.22357	9.52397	9.44503	10.351	8.61816	10.7162	9.87227	8.35164	9.29267	9.80051	11.0896	9.22732	9.35793	9.25555	10.1443	8.88286	10.1922	9.81283	9.11	9.8526	8.82816	9.15221	9.92395	9.10957	9.4401	9.78183	10.1047	9.96662	9.31152	9.84656	9.33003	8.72592	9.13981	10.2614	10.2499
SYNGR2	6.91983	6.52987	6.31993	7.64525	6.62897	7.05627	7.53355	6.86839	7.2968	7.56489	7.43822	7.2076	8.98577	7.05936	6.18219	7.73233	7.28869	7.27424	6.3696	7.30683	7.57784	6.29022	7.32791	8.14416	6.71339	6.50823	7.77306	6.7312	7.42961	7.31229	7.66646	6.97007	7.14196	6.11865	6.86725	5.89672	6.65136	7.23472	7.54866	7.74754	7.07802	6.77684	7.09638	6.8316	7.01159	5.11785	8.3023	6.37586	7.11901
PIP4K2B	6.23497	5.8272	6.28947	6.25543	6.07695	5.87415	6.18181	6.48224	6.5964	5.93478	5.71119	5.13938	6.0337	6.25469	6.30961	6.69315	6.17551	6.67311	5.76585	6.37273	6.83363	5.29201	6.19056	4.71926	6.06473	5.57062	5.73008	6.19101	6.14486	6.04744	5.66673	6.40651	6.62227	6.15177	5.1593	6.75638	5.69563	5.9241	6.74967	5.52319	5.25541	6.39632	5.53353	5.7995	6.51134	5.58972	5.52069	5.99656	6.59061
PIP4K2B	4.29968	4.17109	4.51248	4.76619	3.94711	4.09338	4.07283	4.44113	4.25085	4.42093	4.41298	4.18044	4.13392	4.05262	3.81561	3.94721	4.41064	3.94614	4.22586	4.22421	3.87697	3.75796	3.97986	3.55309	4.31845	3.80828	4.57893	4.31175	3.94089	3.99551	3.99636	3.96906	3.75981	3.48161	4.09521	3.95368	4.28493	3.74923	3.77006	4.04071	4.21155	4.35754	4.06798	4.70904	4.82926	4.05935	3.49357	4.02568	4.41338
DCTN1	5.33321	4.90052	3.96264	4.37096	5.3033	5.89284	6.26461	5.89762	6.19077	5.24699	5.95992	5.52507	5.65337	6.39054	4.66851	5.46229	5.92617	5.2694	5.38802	5.53948	5.69966	5.641	5.7604	4.80693	7.4134	6.41488	6.74478	6.38317	6.58291	6.91092	6.25039	6.44937	4.85238	5.48971	5.03869	5.65692	5.40104	6.34971	6.55976	6.36042	5.40528	6.84378	6.61676	6.43166	7.00457	3.90202	6.80052	6.2016	7.87944
BCLAF1	4.18609	3.91947	3.77986	5.103	4.03614	4.21487	4.58919	4.40384	3.82174	5.15713	4.28808	4.14762	4.95316	5.00838	4.16113	5.01101	4.54251	4.40488	5.15383	4.98931	4.60172	5.00133	5.68854	5.05718	5.03624	4.42369	4.96268	5.12516	5.48589	4.81583	4.52944	4.3389	5.28823	4.49813	5.36114	5.36036	5.42737	4.88535	4.39156	4.83176	4.93006	5.23315	4.97493	5.57272	5.36642	5.06215	5.0644	5.45372	5.40706
BCLAF1	8.68852	8.13908	9.33893	9.32136	8.28422	8.06912	9.16326	8.64586	8.92404	9.24444	8.20959	8.24125	8.78955	9.30956	8.72345	9.91849	9.40154	9.31658	9.36486	9.39363	9.57191	8.79036	9.74595	8.80365	8.3017	8.9991	8.85737	9.02369	9.73108	9.30932	8.69509	9.0911	9.66587	9.13616	8.87995	9.69994	9.39733	8.55204	8.4335	8.95207	8.57189	9.36751	8.83763	9.36905	8.61225	9.59678	8.97876	9.2682	9.05735
SON	5.48358	5.11074	5.11249	6.28156	4.86877	4.40678	5.72312	6.2463	5.36692	5.66641	5.73582	4.93067	5.55157	4.82963	5.22672	5.60473	4.98179	5.7244	5.58599	6.1893	6.06716	8.24519	7.62264	7.41361	7.58441	5.47669	7.60773	7.82458	8.00575	7.71243	7.84712	4.7208	7.9408	7.39354	8.29288	8.61242	7.25721	8.12031	8.60961	6.66692	8.43188	6.72977	6.88961	7.93147	9.06725	4.63313	7.07107	7.80945	7.50071
SON	8.35118	7.78651	8.31366	8.55244	7.71746	7.36577	8.3873	7.77764	7.65359	8.29117	7.46367	8.35278	8.04322	7.10367	7.93476	8.54151	7.88805	8.18418	7.19879	8.50583	8.62809	8.14026	8.1286	8.42545	7.84336	7.80871	8.0073	8.38227	8.95601	8.7957	8.80018	8.6138	8.30724	7.9666	8.76983	8.86398	7.88176	8.26132	8.54598	7.51901	9.23506	7.93502	7.48124	8.06219	7.94342	7.56468	7.36063	8.42447	8.42339
PXN	4.98092	4.54145	4.82364	4.59858	5.08659	4.22434	4.96887	4.40719	4.85201	4.67692	4.78123	4.81044	4.15815	4.66511	5.10676	4.29725	4.49387	4.23512	4.58043	5.05448	4.20031	4.70772	4.62714	4.85552	4.05949	4.44034	4.91285	4.82823	4.38941	5.04844	4.64089	4.43594	4.95823	4.26185	4.64508	4.79742	4.10073	4.81869	4.35132	4.47522	4.6412	4.60764	4.255	4.30207	4.26202	4.99113	3.73705	4.45155	3.90807
KPNA2	8.32532	8.08269	7.6289	7.00371	8.28002	7.34076	8.05778	6.66804	7.33004	6.65516	7.44089	7.15079	9.01222	8.47358	7.39524	8.56301	8.89719	9.54027	9.11576	8.79169	8.53998	8.4668	8.77049	6.6639	8.74511	6.64369	8.80192	7.49295	8.07839	6.64764	8.93325	8.4621	8.32664	9.11357	9.13	8.88013	6.74177	6.82908	8.66095	9.81262	8.26725	7.29671	8.89533	8.6468	7.61622	9.89652	8.96038	8.15636	7.24821
ATP6V1B2	7.01134	6.40928	6.06006	6.99956	7.98295	6.88511	6.82031	6.73272	6.76761	7.23075	6.77386	6.84178	7.54385	7.23528	6.57625	7.62753	8.04482	8.92028	7.54652	6.90738	7.73976	7.37638	6.58208	6.06684	6.39866	5.91934	7.02173	7.96412	6.82734	6.4688	7.04062	7.9771	7.44488	6.3245	6.64696	6.57675	6.51843	6.48455	6.75871	8.33577	6.38031	8.30289	8.29434	6.80257	6.54945	4.53483	7.39733	7.21794	8.87824
TUBA1B	11.8855	11.5956	10.4402	10.221	11.6744	10.5741	11.7547	10.066	10.1212	9.97476	10.6709	11.0482	11.1285	11.5001	9.63936	11.158	10.45	10.7669	10.7964	11.4782	10.6584	10.661	11.7865	10.7426	11.2287	9.6104	11.2485	10.4632	10.243	9.80706	11.1364	10.8103	11.0131	10.7061	11.2411	10.9351	9.47112	9.66808	11.2658	11.1997	10.9428	9.49764	10.9268	10.5072	10.3937	9.61834	11.4051	10.5856	11.2879
LOC653972///CBX3	7.35368	7.86429	7.34048	7.13426	7.30693	7.02223	7.29132	6.90815	6.38835	7.37327	6.68013	6.65199	7.75215	8.46779	7.79252	7.76634	7.5894	8.21859	8.06412	7.97553	7.54602	7.54717	8.25969	7.87595	8.04794	7.1644	8.37807	7.5158	7.64104	7.45678	8.3704	8.20747	7.7144	7.37567	7.53068	7.81638	7.99493	7.01408	7.33818	7.97757	8.77184	8.10378	8.18017	7.70503	7.04749	8.95133	8.49483	7.85886	7.33388
RBBP7	8.62605	8.021	8.52446	8.53943	8.30588	7.33208	8.5769	7.36488	7.76013	8.25489	8.18241	8.26503	8.20306	8.73675	8.08354	8.22695	8.34561	8.90403	8.53644	8.52838	8.35859	8.21802	9.8336	8.63542	8.04546	7.62159	8.45848	8.96683	8.64554	8.48505	9.29409	8.27797	8.9106	8.53522	8.71952	8.21076	7.72573	8.57193	9.47569	8.45438	9.33254	8.38268	8.3766	8.51165	8.23891	9.34876	8.5988	9.17157	8.36789
SDHA	8.58452	7.42988	8.20322	8.69075	8.88982	8.32588	9.59133	8.65436	8.03258	9.00669	10.5264	9.30029	8.50293	7.53543	8.75152	8.34848	8.13696	7.25579	9.16869	8.30078	7.81958	7.59692	7.65753	8.22061	8.72645	8.32992	8.03944	8.59006	8.03436	8.29337	7.77389	8.73663	7.91172	8.61309	8.18615	7.99046	8.77739	9.39914	7.86508	7.95763	8.30157	9.0155	8.53379	8.25148	7.58584	7.43886	8.17744	8.42105	9.38384
RPS29	11.0959	12.1267	12.0152	11.3178	10.7427	10.4743	11.5536	11.1226	11.2012	10.8331	11.1647	11.0035	11.029	11.6427	11.2466	11.2261	10.4228	10.8259	11.0015	11.6687	11.7032	11.0964	11.2315	11.1461	11.6015	11.237	11.664	11.3334	11.6638	11.4203	11.4038	11.3254	11.1024	11.2827	12.3296	11.9379	11.7895	11.1005	11.1947	10.8822	11.5017	11.2984	10.8746	11.7328	11.2888	12.6711	11.3869	11.7297	10.8523
DAP	7.96417	7.25546	6.36821	7.49675	7.34927	7.36222	8.63707	6.78211	8.43292	8.16942	8.32415	7.55437	8.05676	7.82672	7.64478	8.57374	8.71598	8.19607	8.21236	7.88005	8.68146	6.86004	7.47467	7.99244	8.57194	8.7037	7.33318	8.1418	7.04834	8.23252	8.03415	7.11554	6.99741	7.65828	7.19459	8.06224	7.82245	7.6465	7.5817	8.10744	7.54669	6.39295	8.69913	7.63561	6.96911	6.20891	7.53794	6.86827	6.40656
ARF4	8.14397	7.72378	7.48059	8.1123	7.09301	8.27564	8.71294	7.42905	7.43979	9.92408	6.70863	8.40756	8.97041	9.05861	6.417	9.40331	8.5454	9.73221	8.65611	8.96338	8.52051	7.79465	7.96954	7.11773	7.98762	8.11561	8.39738	8.45941	8.95474	8.97619	8.98316	8.44971	7.95292	7.78869	8.88932	7.38408	9.06441	7.23285	8.27564	9.74843	9.38896	8.58	9.0414	8.71577	8.08009	6.61201	8.62101	8.82882	9.18349
ARF4	10.2267	10.5518	10.3071	10.2571	9.9243	9.38449	10.1636	9.82948	9.44552	10.8787	9.59193	9.71934	10.5915	10.7206	9.70714	10.9696	10.2596	11.4301	10.4371	10.5406	11.1673	10.2108	10.4315	9.06714	10.0943	9.70008	10.0193	9.97597	10.5122	10.1282	10.4719	10.1631	10.3598	9.6683	10.6256	10.2524	10.1253	9.61085	9.9712	10.939	10.374	9.81697	10.6099	10.1532	9.63223	10.2305	10.117	10.4232	10.5179
COPB2	9.07412	9.17385	8.70882	9.12705	9.18559	8.13108	8.86422	8.20943	8.57306	9.24699	8.48639	8.81952	7.92936	8.74851	8.06917	9.06288	9.25173	8.97992	8.5736	9.12075	8.75475	8.46077	8.95833	8.27916	8.57844	8.0082	8.80985	8.21875	8.65825	8.6811	8.59065	8.55328	8.51556	7.97256	9.22652	9.11478	7.31187	8.1277	8.28497	9.02737	8.40651	8.90382	9.25127	8.67554	7.70804	7.96454	8.65089	8.61909	8.87238
USP9X	6.93441	6.2058	7.19373	7.23214	6.15321	6.46935	7.59338	6.28896	7.27984	7.66036	7.05846	7.3131	7.90689	7.79776	7.16504	7.50069	7.90209	7.19607	7.72678	7.60895	8.13533	6.76016	8.02031	5.68594	5.9687	5.18698	7.02563	8.18131	7.92288	7.87091	7.44988	7.27172	6.93678	7.10913	8.09303	7.02019	6.28987	6.99634	8.49869	7.17628	7.80011	8.51125	6.81222	7.06443	6.87886	6.23525	7.2343	7.49839	7.45354
USP9X	9.54136	9.23714	9.06755	9.83647	9.10689	8.99508	9.81331	9.40809	9.9656	9.6173	10.1197	9.90611	9.63932	9.48005	9.24781	9.21773	9.98383	9.38412	9.56553	9.81685	9.70851	9.33666	10.1196	9.40295	8.70926	7.35082	9.543	9.7314	9.73719	9.60604	9.25886	9.1948	9.30965	9.30921	9.69935	8.88017	8.666	9.31506	10.1451	9.52334	9.37629	9.95077	9.23929	8.84784	10.3063	9.15071	9.80473	9.78752	9.59675
BCLAF1	4.96982	5.1395	4.59719	5.65918	4.57298	4.89695	5.71046	4.44113	4.88885	5.86321	5.48883	4.85726	5.80166	5.82207	4.67785	6.22937	5.32082	5.7831	6.10877	6.07107	5.23734	5.49647	6.35331	4.8856	6.234	5.03852	6.65239	6.54535	7.18991	6.50542	6.24054	4.27476	6.92481	5.75121	6.39014	7.0888	7.71943	5.83697	5.81566	6.57082	6.63132	6.7813	6.98844	7.05658	7.8217	3.79161	6.61758	7.19865	7.11206
PFKL	5.36871	4.96932	5.84803	5.35116	5.3381	5.49416	6.04071	6.11708	5.27001	5.94902	5.94569	5.96235	5.6266	5.08037	4.63589	5.4946	4.85496	5.27977	4.95775	6.17504	5.46477	4.7435	5.07349	4.28927	5.52738	5.70547	6.16303	6.38296	6.07333	6.05439	5.20787	4.84271	5.72491	4.04342	4.52674	5.39245	5.70931	5.59917	5.6725	5.03342	5.17677	4.55607	5.03955	6.30851	6.36584	4.27692	4.71313	5.15539	6.93303
LOC728980///NBPF15///NBPF11	10.9112	9.67378	9.70254	10.4564	10.9041	9.86139	10.479	9.87877	10.1784	10.407	9.95016	11.1354	10.5853	10.3959	10.5552	11.2919	9.51412	11.4321	10.2056	11.2998	10.9119	9.86095	10.7111	9.85043	10.0569	9.5808	9.89013	10.5271	11.6642	9.89984	10.2755	10.7246	11.5124	10.9592	10.2699	9.81949	10.6661	9.65824	10.5488	10.1235	9.82956	9.15247	10.6117	9.85806	10.9581	9.95846	10.2004	10.1938	9.21026
LOC730476///LOC728980///NBPF15///NBPF11///NBPF14	8.35406	6.63477	6.30965	9.24459	9.40701	8.68168	9.34982	8.71775	9.01233	9.52692	9.14493	10.2905	9.13453	8.82911	7.5309	9.64721	8.04486	9.87444	7.95131	9.8186	8.69019	8.14421	9.09747	9.13348	8.66512	8.32896	8.79214	9.61242	10.8768	9.16752	8.73413	9.21278	9.90884	9.41088	7.42277	7.43609	9.99736	7.78193	9.39861	9.07835	9.24492	8.38271	9.58898	9.04169	9.68828	4.13947	8.89751	9.12637	8.02962
LGALS1	9.11505	9.98891	8.45296	8.60484	10.6013	8.82948	9.01818	9.37468	8.92456	8.56733	8.57916	9.33707	9.02875	7.07452	8.32351	8.58997	8.80795	7.80102	7.2738	9.98482	8.24491	10.2749	9.78415	11.1243	8.96162	9.71837	10.2803	9.49558	9.58742	8.69512	10.6675	10.167	8.80352	9.86336	8.84305	8.44006	9.07454	8.36502	8.46493	10.5346	8.35662	6.78167	10.6977	8.14035	9.10644	7.79584	10.7987	8.64296	12.3624
GPX4	10.0832	9.60229	9.36287	10.493	10.416	9.95904	9.62129	10.3417	10.9825	10.1922	11.0323	11.1044	10.4301	9.87929	9.26005	9.95097	10.5364	9.81695	9.88313	10.2846	9.39007	9.9462	9.98516	10.6931	10.6277	10.2864	9.80834	10.4086	10.1972	10.023	9.85502	9.66575	9.99559	10.4112	9.63478	8.56177	10.4603	10.0375	10.5977	10.3044	10.2567	10.8907	10.7782	10.2033	10.1758	5.72654	10.9029	10.3728	11.1086
THBS1	3.37611	4.08567	3.5703	3.65293	3.81052	3.5893	3.56843	3.53596	3.95662	3.49876	3.95886	3.72747	3.4146	3.56821	3.53974	3.46351	3.55795	3.61076	3.4312	3.45049	3.59091	3.6009	3.39188	4.4419	4.49242	3.47418	3.51443	3.42338	3.39225	3.40175	3.24426	3.37661	3.5774	3.24258	3.54852	3.69454	3.90627	3.73643	3.32433	3.33791	3.59781	3.4966	3.1333	3.2138	3.79675	3.83548	3.7819	3.46971	6.06162
THBS1	5.17306	7.7131	4.8008	6.3013	5.62937	4.34893	4.05002	5.77415	4.54547	4.88967	4.6444	3.9232	6.32873	4.69013	4.22988	5.96336	4.7573	4.45864	6.25375	6.37207	4.00538	7.88134	4.01222	4.25206	9.19231	7.46842	6.92665	7.18688	6.55944	5.03303	5.77305	6.53896	5.91225	3.64742	7.10985	3.87674	6.80545	4.06759	4.14335	6.42416	4.81005	4.05829	4.15611	5.00029	7.23738	6.96568	6.3919	3.43274	9.46313
THBS1	4.9334	6.27178	5.5631	6.31765	5.64382	4.97413	4.64206	5.46003	5.08826	5.25377	4.37467	4.5083	6.85598	5.36975	4.84509	6.62073	4.61967	4.68784	5.51597	6.47193	4.70465	8.74102	5.43104	6.46013	8.5527	8.69882	7.57993	7.55834	6.9895	5.17906	6.2366	6.88285	6.80562	5.69596	6.95157	5.12668	7.33875	4.93351	5.14308	7.23137	5.354	4.84941	4.51486	5.59905	7.74833	6.30015	7.14508	5.16372	10.2226
THBS1	3.93861	7.57578	5.15308	6.92171	5.01783	4.42782	4.45057	5.9678	4.17758	4.98723	2.96969	3.19711	7.8342	5.53127	4.27883	7.43859	4.29275	3.6859	6.83633	7.53832	3.86132	9.1461	6.11943	6.22138	8.45959	8.64258	7.8044	8.13505	7.52093	4.59348	7.19878	7.65524	7.51775	5.78161	8.6765	5.09776	6.80575	5.00068	3.70616	7.26971	4.52293	4.05526	4.77722	4.91142	8.05764	7.5371	7.88794	4.40993	10.1
CSE1L	5.76734	6.29622	7.25657	5.63577	6.63536	5.93072	5.81871	5.59116	6.13063	4.98295	4.84395	5.65071	6.75694	7.92954	6.9818	7.67346	5.97832	6.65723	7.61193	7.83103	7.00049	5.88944	6.13065	5.09533	6.36999	5.99787	6.8198	6.0428	5.83528	6.43688	7.12965	6.14651	6.38757	5.4947	7.61501	7.26891	4.96207	5.60143	5.82883	6.04311	5.48965	6.73904	5.83188	7.43582	6.5319	8.0228	6.09762	5.90027	6.16533
CSE1L	8.32332	9.58946	9.08437	9.55145	8.76006	8.83099	8.80134	8.06475	9.03559	8.00474	8.86906	8.92652	9.12713	9.48831	8.76617	9.79525	9.67985	8.87342	9.5128	10.2785	8.77057	8.02834	9.11977	8.19863	8.72412	8.35448	9.30984	8.70917	9.03403	8.90206	9.58057	8.75034	9.39101	8.77401	9.71526	9.27777	8.57998	8.01016	8.33118	9.41183	8.75263	9.36875	9.12121	9.18233	9.21124	9.45819	9.17783	9.08473	8.62695
TUFM	9.00815	7.7658	7.29546	8.27855	8.82361	8.23309	9.14976	8.76124	9.38775	8.65324	8.69802	9.10302	8.89915	9.44178	8.44041	8.40267	8.95491	6.94375	8.69915	9.30371	8.55532	8.22075	8.2789	7.67495	9.27807	9.18278	8.77214	8.80726	7.41296	8.50006	8.6794	8.33071	7.29803	8.09343	8.75623	7.95697	7.73421	8.32083	8.29623	8.05355	8.71103	8.64094	9.04777	9.03002	8.34455	6.17673	7.47703	8.4405	8.68698
PSMA7	9.16551	8.73649	9.3304	9.42368	9.49316	8.76793	9.15754	9.08311	9.91587	9.54587	9.12826	9.86161	9.61928	9.67393	8.96829	9.22561	9.54255	9.0313	9.53193	9.63633	9.34758	9.09134	9.71582	8.77001	9.81518	9.55539	9.3614	8.9274	8.61841	9.48849	9.79191	8.86167	8.76739	9.1116	9.91105	8.73903	9.0316	9.07183	9.4275	9.71006	9.72845	9.35406	9.25946	8.93495	9.29314	7.0978	9.42403	9.32447	9.4476
POLD2	7.53078	6.39014	6.05931	6.9702	7.40514	6.4121	7.77987	7.39013	7.12921	7.29759	7.59992	6.80625	6.54482	6.76216	6.31771	6.47428	7.37943	6.06338	6.45026	6.84762	8.19255	6.59452	7.69697	7.12562	6.80172	7.49984	7.77339	6.78882	6.81669	7.58849	7.58206	6.42233	6.56782	7.04152	6.75487	6.3759	7.53282	7.82034	8.05957	6.9243	8.07491	7.57687	7.13224	7.22584	6.23563	5.49072	7.51476	7.27249	6.44276
CPE	9.22566	5.75464	5.90781	6.76457	6.44833	4.73733	4.95225	5.67056	5.25994	7.30758	8.85576	5.8302	6.74324	8.04591	5.34538	7.17849	5.21119	7.0471	5.39114	7.30865	5.31099	4.79466	5.94405	5.59013	7.84656	5.18003	5.35674	5.94213	7.99313	5.31879	6.35123	9.10896	6.80864	5.74888	6.06918	7.77478	7.15155	6.54119	7.64311	6.61614	8.67567	6.83635	8.93784	6.14335	5.62856	4.78778	5.46433	8.33068	10.4988
CPE	8.12707	4.77028	5.32696	6.10739	5.68079	3.91608	4.34021	4.7547	4.21549	5.16298	7.29607	4.70992	5.61742	6.78642	4.68689	6.52939	4.60097	6.42052	4.37351	6.54316	4.56721	4.71325	6.19133	5.12131	6.85579	4.75977	4.42458	5.49719	7.24716	4.53525	5.63434	7.73281	6.94754	5.98747	5.34503	7.62064	5.74915	6.17914	6.99139	5.62628	7.38435	5.91358	7.41187	5.40466	4.41307	5.63654	5.76895	7.32126	9.34188
UGDH///PGD	6.75718	6.45454	5.01899	6.7026	7.39062	5.86837	8.75056	6.19203	5.83305	7.44776	7.02127	6.84381	9.10403	7.4519	5.23815	7.49059	8.4145	8.29821	8.4893	6.5554	6.26765	6.26198	7.00759	4.53596	7.4142	6.10675	7.6314	5.32458	6.17886	7.04815	8.01105	6.8875	7.04539	6.52281	5.38798	6.56869	7.84204	4.75185	6.6349	8.40747	7.11981	6.05938	8.59315	7.50926	5.8033	4.55549	8.08812	8.30885	6.89918
COX8A	9.81609	8.4633	9.77391	9.28275	9.70086	9.42247	10.25	9.07013	9.19672	9.68015	9.71976	10.1053	9.7834	10.3357	9.30215	9.5288	8.58025	9.91364	9.9745	9.53804	10.0383	9.33092	9.80515	9.51733	10.2291	10.0461	9.33588	9.41245	9.58421	9.35085	9.71104	10.0175	9.42095	10.3559	9.40687	8.97255	10.0064	9.59468	10.1977	10.2687	9.91799	9.30825	10.0687	9.85078	9.48979	7.78555	9.85789	9.92849	10.5711
PGRMC1	9.37062	5.93412	6.74358	9.16506	8.44786	9.22263	9.93813	7.72051	9.15012	10.0778	9.82535	10.3024	8.39918	8.32444	8.80337	8.13014	7.99949	9.31299	7.72231	8.63324	8.91435	6.81352	7.43355	8.04222	6.82668	8.98381	8.19809	10.0188	9.0275	9.11033	8.39621	9.08955	6.8495	8.83065	7.35213	6.2462	9.95489	8.31738	9.15571	9.01698	9.59597	9.63808	8.63529	9.90344	7.26381	5.74985	6.9564	10.3355	7.50652
PGRMC1	11.0292	9.2098	10.109	10.7193	10.5824	10.7948	11.1021	10.3941	10.8884	10.7212	11.5118	11.5473	9.62347	10.0364	11.3844	9.6364	10.2437	11.0174	10.1432	10.2783	11.3976	9.17012	10.2037	9.7019	8.78454	10.477	9.88816	11.5117	10.6318	10.3935	10.1274	10.9959	9.47781	10.7066	9.58444	8.85939	10.8099	10.6734	10.6786	10.0986	10.3952	10.9279	10.0212	11.0463	8.88346	9.29283	8.652	11.3591	8.62226
EIF5A	5.84657	6.17449	5.9429	6.64764	6.37412	5.60233	6.32391	7.48085	6.78667	6.06972	6.26421	6.8347	5.94629	6.22991	6.0996	6.81534	6.59518	6.55231	5.99159	6.5717	5.60447	7.05371	6.78868	6.21964	6.96298	6.44409	7.48326	6.76059	6.79538	5.47647	6.46011	6.09408	6.62025	6.22382	6.06691	6.21287	6.68407	7.20683	6.28022	6.26591	6.45698	6.413	6.62123	7.21408	6.77663	4.5436	6.60426	6.82403	6.80838
EIF5A	3.63174	3.86185	4.24109	4.02376	4.07112	4.73507	6.29908	6.93482	6.2379	4.17642	4.08921	6.69131	4.8683	5.06092	3.84157	5.9953	5.82953	6.23457	3.95723	6.44466	3.74572	6.29988	5.92615	4.53083	7.99182	4.68109	8.51288	6.82527	6.71447	5.1317	4.4336	5.1629	4.60556	4.47259	4.79455	4.20541	7.83606	5.98226	4.68657	5.9454	7.70206	6.23796	7.30193	8.0335	5.59993	3.41073	5.41182	8.10792	7.83144
ITGB5	5.69898	5.91022	6.60479	5.32466	5.21436	5.73148	4.80584	5.1562	5.88199	5.18999	4.18212	5.73429	6.70622	5.00938	5.047	6.50834	6.11557	7.32508	5.74516	4.95805	6.25455	5.04619	4.35147	5.39078	4.84226	6.51644	5.1848	6.07741	6.92065	5.58107	4.40741	5.89977	6.5136	4.76808	5.24428	6.29667	3.97642	4.5918	4.45776	4.45416	5.76089	5.2044	5.99579	4.73538	4.28012	4.85743	4.34409	5.62974	5.84679
ITGB5	7.45208	7.6594	7.73594	7.32874	7.97332	7.78358	6.89757	7.54912	7.03258	7.61593	5.66413	7.66296	7.81035	7.27117	6.55527	8.22638	7.2179	8.09904	7.72129	8.15512	7.33199	8.05815	7.27116	8.47536	8.44113	7.47276	8.13421	8.31075	8.34835	7.09371	7.42005	7.86787	8.73214	6.72675	8.0766	8.11025	7.23366	7.05449	6.40737	7.4464	7.38019	7.69993	8.2786	6.9288	8.13292	8.13677	8.73673	7.31618	8.3656
MGAT1	6.85265	6.71048	6.75673	6.2689	6.32458	5.35485	7.34329	6.51315	6.31908	7.07009	6.95669	7.27176	6.50703	6.06875	6.53369	7.19248	7.38189	6.91595	7.90726	6.41079	6.02643	6.19968	5.38502	5.26511	5.54077	6.40495	6.69941	6.83409	6.58886	7.28097	7.01438	6.86376	6.59736	7.70572	7.16118	7.02572	6.28681	7.84141	7.32778	7.1275	7.04148	7.32266	6.7263	6.70912	6.91787	5.16733	6.33804	6.65775	6.90496
ACLY	5.81984	5.54318	4.17472	5.89858	5.36069	5.38519	5.62958	5.18167	5.74631	4.95825	5.60779	5.3041	4.85004	4.85661	4.7803	5.37729	5.89329	6.04533	4.42313	5.73911	4.71442	6.05651	4.96281	4.86093	7.47609	5.98639	6.73174	5.80002	5.36683	5.9211	6.2197	6.20239	6.32927	4.91587	5.29901	6.41658	5.5992	5.73541	4.21735	6.29859	5.87848	6.3495	5.03156	6.78185	6.10649	6.02065	5.93133	6.12792	5.17317
ACLY	9.07975	8.40317	8.08311	7.81607	8.11806	7.15505	8.50122	7.59414	7.49072	7.80513	7.4948	7.59642	8.0833	8.55725	8.18049	9.00462	8.33936	9.70927	8.6228	8.876	9.02269	8.76079	8.72854	7.77707	10.1754	7.63134	9.01759	8.53513	8.17243	8.1151	8.72264	9.06757	9.40411	8.30574	8.72595	9.84645	8.50678	8.13995	7.6805	8.45799	8.07282	8.34266	7.70081	9.2475	8.62026	9.01189	8.88808	8.836	7.42226
SRSF7	6.79618	5.75137	6.66092	5.78208	5.76511	4.99186	6.27229	5.63785	6.80523	6.78408	5.98465	5.26547	6.8488	6.49907	7.29034	6.99258	5.76696	7.31189	6.33431	7.01152	6.73126	6.20781	8.14926	6.61263	5.70436	7.36172	6.81227	7.69683	7.25362	7.09573	7.12566	6.81468	7.76506	6.6717	6.96078	7.06421	6.60488	5.94551	7.62511	5.58213	7.38271	6.4892	5.99443	7.20779	5.69507	5.54613	5.79262	7.95617	8.47002
CDH1	4.52973	4.69027	5.15723	4.80899	4.95992	4.8532	4.79292	5.13411	4.5324	5.99505	4.8257	5.98162	5.31195	4.37602	4.47726	4.55451	4.38568	4.90286	4.61198	5.30382	4.33087	4.9566	4.41331	5.49622	5.12867	4.71651	4.62651	4.76576	5.32169	4.12277	4.2702	4.1611	4.18971	4.54149	3.87279	3.96722	4.99439	4.46134	4.342	4.17927	5.50486	4.8359	6.2013	4.87043	4.54637	4.50159	4.47002	5.04497	7.20918
CDH1	9.08681	7.40047	8.70325	8.27368	9.17935	9.31455	8.78523	9.85352	6.14745	9.56301	8.78331	10.3201	10.1003	6.69039	7.4413	8.23166	7.44772	9.65986	9.28752	10.5254	8.59188	9.34068	7.60583	10.2463	9.65459	9.20572	8.97828	9.65462	10.021	7.71637	8.06039	8.82718	9.09777	8.36034	9.52232	8.46818	9.07578	8.45779	9.41422	7.93695	8.56541	8.13189	9.70779	8.42965	9.56806	6.72136	7.37813	9.50323	10.5863
HNRNPH2	7.45501	6.85603	6.88537	7.2908	7.14473	7.60599	7.27493	7.40391	7.16549	7.61396	6.73557	7.75095	7.84191	7.43338	8.46705	7.58192	7.843	8.00502	7.49784	7.91074	7.84679	7.76639	8.15343	6.94042	7.5848	7.41588	7.83873	8.96336	8.05519	8.24861	7.67366	7.83134	7.86882	7.58885	7.32512	6.90605	7.06579	6.33974	8.61665	7.48631	7.23896	8.30519	7.52257	8.75368	7.42442	6.50421	7.20164	7.71055	8.39803
PJA2	6.84509	6.15968	6.02368	7.47523	6.4748	7.16505	7.31484	6.2967	6.97284	7.92386	7.24591	7.52803	7.2861	6.45975	6.99716	7.83844	7.51824	7.80276	8.26213	7.64454	6.86148	7.27116	7.25354	6.77135	8.04968	7.45889	7.24842	8.10176	7.84788	8.14616	6.61955	7.35031	6.97184	8.30472	7.59591	7.00621	7.72872	7.49344	6.85437	7.56025	7.99815	8.95922	7.21846	7.71306	7.42896	4.7381	6.69037	8.32938	8.15722
COX7C	11.2351	10.5746	10.8388	10.775	11.0384	10.135	11.0573	10.4148	10.5717	10.3864	10.6151	10.8885	10.3	9.46827	10.6301	10.071	10.3802	10.5424	11.5587	10.7742	9.61068	10.2959	10.7411	10.7101	10.8496	11.0268	10.7751	10.5963	10.3389	10.6659	10.7158	11.0446	10.716	10.9534	11.0413	10.6238	10.3064	11.2219	10.9372	11.1541	10.8917	11.3802	10.3818	10.3823	10.5554	11.3308	11.1081	10.6897	11.666
ECHS1	10.3772	9.39763	10.3824	10.1097	10.7202	9.48156	10.9833	11.4593	11.349	10.2226	10.7522	10.9348	9.92033	10.9135	11.076	10.1111	10.7193	9.89591	10.772	10.3277	11.1519	10.4391	9.75034	9.7995	10.2842	11.068	10.1161	11.7974	11.0383	11.0135	10.8606	10.5108	8.7302	10.6613	9.56609	9.58355	11.0579	11.8416	10.2291	10.7313	10.7911	11.2263	11.0491	11.1795	10.1001	8.04967	9.80927	10.1398	10.0703
PLP2	7.55577	5.01937	6.34474	8.13905	8.30495	5.36448	8.00301	6.35594	5.59481	5.21611	6.25626	5.45097	7.39551	5.85582	5.25788	8.14373	5.43608	6.15106	4.9961	7.38875	5.37759	7.04354	9.58408	8.93487	4.58981	4.74659	5.71166	6.40838	7.9918	5.4404	7.23912	7.75714	8.43377	8.07316	5.91631	4.98065	6.45885	5.25415	8.17027	6.33465	7.91105	5.02943	8.29711	5.39697	8.29185	4.61583	6.95769	7.68148	5.09899
HLA-DPB1	8.08176	9.71466	8.54181	9.61067	9.11278	7.19819	9.9774	10.2209	7.62997	10.4292	7.78178	8.23167	8.89518	6.35293	9.22829	9.72231	9.60061	6.39028	8.05456	8.8331	6.91808	10.1111	9.31084	8.6436	8.37881	8.50087	10.2104	7.93141	9.60128	9.22531	7.99676	10.0791	7.5171	8.04953	9.71443	9.59269	7.64258	8.18406	8.81952	8.20438	8.02077	6.75552	7.65906	8.27309	8.48179	10.1313	9.88946	8.91125	9.51299
SSB	5.99303	6.43459	6.91155	6.30453	5.64959	5.93462	6.11556	5.95243	6.16029	6.85364	6.23029	5.98117	6.53191	6.69295	5.50716	6.98547	6.23286	5.77624	6.1235	6.98249	5.58642	7.05766	6.56009	7.42356	7.54406	5.35746	7.33295	6.96829	7.8423	6.12657	6.64352	5.95312	7.37258	6.14383	7.78819	7.78107	6.54791	5.83294	6.62332	7.06659	5.81615	6.7757	6.97199	7.46098	7.08527	5.25782	6.89884	6.58326	6.54306
SSB	6.67065	7.76377	8.10012	7.47646	6.80079	7.08459	6.05757	6.39314	6.7945	6.2451	6.39472	6.53837	5.96612	6.69757	6.62367	6.8251	6.65572	6.34353	6.01594	7.71375	5.81675	7.56224	6.41051	7.95128	8.19408	7.25259	8.04068	7.42102	8.45417	6.83026	7.53504	7.53694	7.80392	6.90014	8.49734	8.46425	7.1978	5.97928	6.74951	7.34018	6.11432	7.77566	7.12497	7.40151	6.9127	8.78805	7.74896	7.36091	6.75076
RAB5C	7.06188	6.32462	6.15232	7.26976	6.64775	6.223	6.71286	6.64569	6.79766	7.07236	7.16663	6.89871	6.67364	6.62022	5.79538	6.28846	6.67935	6.2621	5.83089	6.02643	6.35063	7.269	6.60909	7.07048	7.67997	7.70916	7.67236	7.27225	7.31555	7.58431	8.05104	7.6033	7.09333	7.51034	6.4146	6.81686	7.67714	7.11203	7.85726	7.19167	7.29318	7.83027	6.28821	6.94934	6.80358	6.19119	7.59952	6.90529	8.23607
GPNMB	6.76572	8.91656	7.88569	7.92892	9.51498	7.02776	8.09795	6.8934	7.16594	8.94614	7.45333	7.78488	9.18129	7.22493	6.32605	9.99725	5.13717	6.50002	7.70525	7.14556	8.37499	9.91298	8.61586	8.11545	8.54657	7.96736	10.1852	7.12495	7.96114	7.09082	9.91203	10.8056	7.71721	9.1375	9.50351	8.81202	6.65388	8.63458	6.94812	7.61303	7.48112	6.81261	8.05265	6.20969	7.28425	8.99661	9.57994	8.94901	13.1116
EIF2S1	6.65267	6.40854	5.31772	5.86314	6.41025	5.74551	6.17195	6.08529	6.6367	6.24446	6.27583	5.95854	6.17261	6.37639	6.00983	5.47906	6.19943	5.65219	6.0799	5.6373	6.37749	6.22493	5.51425	5.8119	5.46178	6.4617	6.33768	5.82665	5.7395	5.9357	5.75064	6.16564	5.57502	5.89083	6.07496	6.44026	6.20919	4.98837	6.45491	6.33438	7.16019	5.78986	5.9854	6.08304	5.8759	5.10033	6.01537	6.42765	6.43416
EIF2S1	4.53273	5.59062	5.38486	5.1581	5.35208	5.07523	4.75227	5.56837	6.82091	5.47663	5.58989	6.238	5.90031	5.81748	5.55205	4.80348	4.8234	4.77939	5.9004	5.44245	5.80309	5.13465	5.11598	5.17849	5.02409	5.20374	6.29575	6.84171	5.92739	6.4311	5.31916	4.73909	4.14241	5.52284	5.28908	4.91577	6.37983	5.33251	5.48716	5.67145	7.62207	5.4552	6.3743	5.99683	5.00265	4.27395	6.57425	6.70969	6.89779
EIF2S1	8.12778	8.3361	7.68929	7.74826	8.01602	7.39388	8.39578	6.95479	7.59731	7.91763	8.0396	7.86627	7.30284	8.68756	8.23907	7.54289	7.43219	6.93467	7.32381	8.41715	7.63098	7.35401	8.652	6.7422	8.08978	8.09984	8.72202	8.42628	7.85758	7.71085	8.45403	8.05714	7.06971	8.35844	8.87633	8.11799	8.05758	6.88289	8.77868	7.90973	9.26299	7.9183	7.72997	8.26406	7.86661	9.75003	8.45492	8.78225	7.9099
HAX1	9.56331	8.38734	7.82416	9.43199	8.60329	8.31933	8.73804	8.06569	9.53875	7.72998	8.26869	8.94636	8.65561	7.43801	8.15626	7.96385	8.27904	8.62768	8.91318	8.46235	8.34286	7.47847	8.39668	8.7338	8.45014	8.45373	8.00785	9.00388	8.5053	8.70695	9.09096	8.50402	8.89548	9.20842	7.98564	7.95059	9.52758	8.35921	9.10076	8.67603	9.54693	10.1644	9.09028	8.76695	8.56357	6.07738	8.93746	8.75007	8.08158
NFE2L2	7.82858	8.51601	8.76945	8.76678	7.44404	8.04872	8.59627	7.83781	8.88911	8.75348	9.3738	8.05255	9.6114	8.91119	9.40876	9.25223	8.62397	9.04157	9.34218	8.60617	9.99706	8.94939	7.94702	9.10262	8.09653	9.07224	8.95553	9.58095	9.8211	9.41925	8.64611	8.85416	8.40191	8.66107	8.6406	8.60161	8.56625	8.60896	8.448	9.15976	8.32867	10.0784	9.05966	9.67694	8.04662	7.44912	8.14144	9.89171	9.24259
TIMP3	3.69525	4.09275	4.63911	5.24845	5.1359	5.18147	5.01928	4.89459	5.98874	5.18625	4.52618	5.52253	5.15067	6.63619	5.49154	5.22027	5.34878	5.16601	5.62248	5.31525	4.73215	5.80132	6.36165	4.81942	4.81417	7.33324	5.56317	6.08299	5.64488	5.22196	4.8556	6.57057	4.2675	4.49448	5.41243	3.75151	6.06816	4.9943	4.21317	4.93861	5.27585	7.58704	6.20209	5.73861	4.46311	4.25262	3.94803	6.03277	6.91682
TIMP3	4.65192	4.28902	5.13995	5.74371	5.27542	4.90829	5.10399	5.02767	5.7874	5.49591	4.73727	5.12698	5.10015	5.71088	5.65096	4.67613	5.18641	5.04485	5.70362	5.01102	5.17203	4.61159	5.64366	5.28737	4.50029	5.48656	5.49273	5.78302	4.78557	5.46811	4.64866	5.33279	3.71483	4.70085	5.2861	4.1762	5.09276	5.15418	4.77245	4.82674	5.24496	6.06965	6.02596	5.3745	5.6158	5.1604	4.57594	5.38064	6.19634
TIMP3	4.67231	4.34657	4.94915	5.21152	4.78193	5.0182	4.81294	4.84709	5.3542	5.06668	5.29349	5.3133	5.21857	5.69199	5.06032	4.84833	5.12457	5.24787	5.06175	5.08212	5.20096	5.41159	5.26162	3.96241	4.20387	6.25425	4.79651	5.5927	5.19663	5.17786	4.61902	5.17766	4.8618	4.41908	4.3883	4.22489	6.27941	5.10974	4.62847	5.05056	5.78712	6.42687	6.33864	5.98794	5.29992	3.78225	4.72149	5.95814	6.05908
TIMP3	5.24945	6.68688	7.23396	8.05023	7.20681	7.04621	8.09508	8.20961	7.91622	8.38589	6.52848	7.88134	7.27138	6.85301	7.6726	7.25077	6.95697	7.86962	7.28263	8.07139	6.94128	8.00006	7.67579	6.73006	6.40945	8.8615	8.15857	7.96669	8.03882	8.24138	6.53418	8.69383	6.36586	6.93046	5.95679	5.05753	7.58236	7.58708	6.74039	7.02437	7.19861	7.62665	8.05909	7.50331	7.59567	5.39675	5.84913	8.08085	8.36993
MBNL1	3.57696	3.7005	3.50232	3.61722	3.67203	3.79111	3.94492	3.80546	3.74828	4.74591	3.69569	3.99406	4.26692	4.64792	3.6582	4.90011	3.99511	4.1635	3.55931	4.09269	3.81638	3.99919	3.8782	4.00014	4.22693	3.73435	4.46823	4.12225	4.60915	4.521	3.5864	3.84296	3.43597	3.37238	3.87083	3.89056	3.59503	3.13896	3.66698	4.31066	6.33656	4.95303	4.20283	3.94347	3.53211	3.78061	3.91973	4.4065	4.28732
MBNL1	7.2884	6.46449	6.21096	7.56931	7.54704	6.46506	8.19318	7.40683	7.03228	8.00001	7.62979	7.26766	7.16205	7.91293	7.15772	8.30603	7.35918	7.82354	7.03474	7.34256	8.06453	8.81006	7.83278	8.92072	8.34679	8.04673	8.86802	7.79606	8.29356	8.08511	7.49341	7.9737	7.34988	7.54533	7.59879	8.43516	7.17203	7.28628	6.62094	7.38832	8.46038	7.82299	8.1651	7.35188	6.36129	4.95874	8.63719	7.76275	7.89234
MBNL1	7.92827	7.91677	7.96556	7.89304	8.15678	6.78943	8.07515	7.93338	7.42453	8.08008	7.59892	7.35944	7.77472	8.50614	8.82791	8.68479	8.23438	8.26718	8.22374	7.86723	9.106	8.71814	8.62187	9.00171	8.5364	8.6097	9.09255	8.01534	8.52468	8.37714	8.28803	8.8964	8.00014	8.26179	8.26965	9.02885	7.4922	8.03368	7.24938	7.81001	8.47553	8.17386	8.25299	7.26107	6.35591	8.52407	8.72482	8.33906	8.15536
RPL4	10.7506	12.3164	12.2665	11.9896	11.1248	10.5145	11.2797	11.1882	11.1081	11.1468	10.9662	11.3446	11.3214	11.5563	10.5577	11.4151	11.1419	10.1038	11.6736	11.6834	9.75575	12.3206	11.0127	12.1315	11.6194	11.8917	11.9567	11.3609	11.7734	11.5837	11.3455	11.734	12.2929	11.2657	11.896	11.7743	11.9566	11.2304	11.1154	11.5384	11.9691	10.7882	11.811	11.7372	12.2808	12.1384	11.4193	11.4912	11.1838
MFN2	6.96962	6.89682	6.22372	7.36833	7.08956	6.65001	7.76141	7.68648	7.51396	7.09051	6.9628	7.67936	7.45405	6.46513	7.23211	7.13117	7.61205	7.50551	7.64206	7.04282	7.46228	7.0625	6.79994	4.92838	7.36247	7.26981	6.86776	6.39817	6.54095	7.22485	6.61643	7.04708	7.12782	7.36217	6.17826	6.76346	6.67188	8.13755	7.05615	7.53531	6.2445	6.82261	7.31329	6.86602	7.31225	4.60544	7.1998	7.50405	7.67582
RAB5C	5.94096	5.05759	4.30039	6.13528	4.78023	5.69949	5.08885	5.85542	5.72187	6.28046	5.8479	6.1145	5.91006	5.2216	5.05873	5.1054	5.99209	5.1142	4.91917	5.31652	4.6577	5.99376	6.05614	5.78184	6.7692	7.22484	6.6957	6.73208	6.35941	6.62218	6.82141	6.88614	5.24495	6.03975	4.47827	5.55214	6.95561	5.67274	6.90248	6.62846	7.1086	7.44158	5.90289	6.28739	6.26352	5.26569	7.05355	6.35639	7.45592
NMT1	7.53562	7.05651	6.96296	7.78949	7.10719	7.62526	7.65089	6.65508	8.7854	7.65861	7.49596	7.81402	8.75513	7.53483	7.40371	8.06962	8.79529	6.77062	7.57023	7.25117	7.33422	7.13796	7.39249	6.66191	8.38297	7.69539	7.57827	7.33908	7.22279	8.03642	7.59435	7.62135	7.83	8.50157	8.09455	7.60748	7.18674	7.26196	7.75711	7.61882	8.00203	8.12887	6.94171	7.6964	7.74911	6.36969	7.87352	7.77703	7.15119
NMT1	5.28288	4.82204	4.57862	5.31241	5.5525	5.53874	6.04158	5.52546	6.42452	5.63508	5.32814	6.07326	6.61241	5.01324	4.93559	5.47242	6.22762	4.97893	5.24653	5.63843	5.79958	5.44193	5.2959	3.68243	5.25148	5.85543	5.78872	5.97622	5.10468	5.55015	5.2471	5.36083	5.21743	6.22425	5.52893	5.95584	4.97411	6.27837	6.46258	5.70686	5.35473	5.98977	5.33349	6.02256	5.70343	3.81625	4.11554	5.72094	4.70656
NMT1	3.65245	4.16291	3.95213	4.17327	4.1238	3.97001	4.5796	3.65541	4.39328	4.2374	4.08617	4.47896	5.52583	4.08377	3.87608	4.2016	4.23879	3.94256	3.79608	4.09624	3.65214	3.60235	3.76695	3.9471	3.9131	4.16451	4.03859	4.07163	3.78741	4.16222	3.6972	3.6014	3.52173	3.97712	3.64181	3.73123	3.65058	4.07431	4.23882	3.89551	4.07746	4.82341	4.02774	3.74568	4.21182	4.18113	3.58407	3.77778	3.63931
YBX3	5.02186	9.12313	7.48169	5.64766	7.2116	6.00874	5.95174	7.38417	6.02534	6.1055	4.31847	5.35722	5.63376	4.33833	6.68802	6.12249	8.06094	4.48092	5.10823	6.25236	4.83626	9.15429	8.31704	9.15965	7.97776	5.48878	7.93046	5.81621	6.48122	5.60218	8.26642	7.41422	6.36245	8.35181	8.80381	7.69764	4.25833	6.25068	6.86979	8.15858	4.91668	4.97728	5.83202	7.70466	7.23916	9.63955	6.0245	6.07091	8.77697
YBX3	3.88951	6.97084	5.66854	5.05387	5.13591	5.33032	4.49096	6.05491	5.16976	4.84947	4.07793	4.92672	4.56759	4.38747	4.86298	4.82526	6.51967	4.38694	3.84428	4.4495	4.49837	7.38721	6.07245	8.01156	6.21585	4.76743	6.17341	5.11212	4.97285	4.94023	5.58248	5.6402	4.55528	6.19859	7.08369	6.34714	4.40222	4.75684	5.12649	6.86343	4.49345	4.76588	4.58449	6.64513	6.62441	6.08331	4.69905	5.04531	7.38558
IGFBP7	7.29802	9.68255	10.1052	9.48445	9.4433	7.82341	10.1484	10.3634	9.29138	10.8369	8.3135	9.65258	8.62413	6.3273	9.14139	9.16513	7.89349	7.84416	7.7143	9.2222	8.26022	10.638	9.22439	11.18	8.92649	9.73595	10.1882	9.52139	10.197	8.93772	10.2205	11.046	8.79009	9.17262	7.80291	8.43493	9.83008	9.23114	8.46794	7.75683	8.99575	8.47645	8.01252	8.85272	9.55545	6.29789	8.56158	10.1793	12.7767
IGFBP7	8.16597	9.53679	9.87281	9.65283	9.23797	8.3097	9.64075	10.2844	9.52074	10.1266	8.52012	9.59466	9.24513	7.60363	10.1704	9.70797	9.06015	8.65098	8.648	10.1349	9.32938	11.2773	10.371	11.4018	9.90408	10.1221	10.5634	10.2977	10.9988	9.68008	10.7572	11.1441	9.9233	9.79085	8.70965	9.36082	10.2829	9.68557	9.06761	8.7713	9.80831	9.33632	8.7351	9.63628	9.88239	9.70377	8.68785	10.6547	12.1591
PUM1///RNF6	6.90587	6.57121	6.14101	8.14106	7.60691	7.50228	8.03085	7.12061	8.15246	7.67516	7.45353	6.87956	8.14665	8.16358	6.52632	7.97255	7.64621	7.67373	7.41781	8.20738	8.1328	7.39727	6.71354	6.697	7.3374	6.55772	7.93232	7.10806	7.26759	7.86815	7.14649	6.23108	6.44287	6.19054	6.43453	7.86952	6.91044	6.08366	6.59321	7.46709	6.66611	7.50318	7.81075	8.0041	8.12048	5.25258	6.92324	6.82462	7.29182
PUM1	7.07144	7.1612	6.77217	7.89399	6.65836	6.90069	7.99117	6.26936	7.60497	7.74926	6.6363	6.52799	8.14017	8.36677	7.26482	8.38657	8.02646	8.15912	7.65451	7.98876	8.6654	7.46868	7.50841	7.02399	7.76711	7.77508	7.50667	7.27495	7.29879	7.58742	7.37366	7.60656	7.47329	7.23684	7.39456	8.55958	7.55695	6.83227	6.25486	7.32495	6.79613	7.48244	7.96895	7.89374	7.37398	6.97057	7.74473	7.11174	7.19346
PUM1	9.37452	9.68298	9.93531	9.80214	9.34215	8.73929	9.52804	9.08001	9.3226	9.34836	8.93563	8.68672	9.81979	9.94394	9.59095	9.78407	9.79513	9.70011	9.43928	9.80936	10.565	9.42454	9.25737	9.40904	9.22533	9.05265	9.35325	8.7079	8.85968	8.99331	8.74053	9.20307	9.14686	8.97232	9.37467	10.2316	8.96377	8.8354	7.84023	8.6678	8.27697	8.8795	9.32802	9.5772	9.61182	10.0781	9.14946	8.74755	8.94978
ARHGDIA	3.36656	3.44668	3.29951	3.37138	3.26906	3.58414	3.80434	3.47145	3.5977	3.51088	3.7784	3.55901	3.58627	3.50342	3.08716	3.33875	3.33306	3.28405	3.28961	3.42049	3.30132	3.16513	3.2413	3.26157	3.2482	3.31281	3.57327	3.95563	3.70114	3.54365	3.00066	3.35531	3.15846	2.98189	3.05699	3.4078	3.60404	3.11594	3.56676	3.84105	4.07108	3.43978	3.88558	4.13364	3.52014	3.12189	3.4227	3.34693	3.90766
LOC728908///ARHGDIA	6.4007	5.18466	4.60352	6.81658	6.42562	6.36896	6.44548	6.31043	6.36327	5.9669	6.64911	6.45726	6.97336	6.14785	5.65394	6.24017	6.36665	6.12448	6.73013	6.2894	5.85966	6.37122	6.4331	6.54674	6.0074	6.17685	6.26368	6.1661	6.51865	6.30016	6.35351	6.20874	6.04442	5.9669	4.73403	5.40341	5.79619	6.56038	6.54391	6.68818	5.59734	6.14389	6.78956	5.86549	6.75739	5.09795	6.85273	5.23503	6.29137
BHLHE40	4.10073	4.29041	3.6822	4.27518	5.17116	4.05212	5.55104	4.08428	3.92835	4.49054	6.09374	4.8649	4.09327	4.22544	3.84326	4.41102	3.73054	5.5893	3.76718	3.58197	3.91905	5.86656	3.93791	4.62544	4.34292	4.46062	4.40916	3.74255	4.54211	5.05965	4.08479	4.37635	4.53471	3.88355	3.78964	3.65252	4.12573	3.648	3.7555	4.33494	4.70179	4.69269	5.49576	5.12729	3.56449	4.21973	6.44169	5.77066	5.21533
BHLHE40	9.21568	7.99034	6.84949	7.82691	8.81037	6.09526	9.49389	7.65556	6.2582	7.67093	8.86297	8.73753	8.04916	7.41793	8.42377	8.92716	7.37505	9.47526	8.14949	6.70724	9.86015	9.65309	10.1418	8.44602	8.60584	8.56788	8.51731	7.00293	8.47901	9.10353	8.22554	9.05199	9.57824	8.00909	8.12995	7.00343	8.62477	8.05644	6.53892	8.07694	7.98773	8.33226	9.13102	8.60116	7.11008	8.36149	9.55082	9.13775	8.78112
ATP6V0E1	4.09018	3.75473	4.37487	4.05325	4.22988	3.9015	3.71017	3.72676	4.51198	3.97334	4.08187	4.23451	3.89923	3.9179	3.8919	4.27032	3.94406	4.22066	4.46882	3.62505	3.9626	4.54339	4.35947	4.60306	4.961	4.17068	4.34744	3.99024	4.24366	4.20601	4.25471	4.34307	3.76515	4.5981	4.20487	3.67061	4.16808	4.20498	3.72065	4.82362	4.61826	5.14847	4.82672	3.993	3.7305	4.01224	4.02074	4.3168	4.53538
ATP6V0E1	9.70502	9.51365	9.22805	9.3837	9.73931	9.08961	9.07582	9.11881	10.8978	9.86027	9.54937	9.39753	10.3328	8.61038	9.94585	10.0571	11.3128	9.73973	10.1398	9.54576	9.63551	9.18721	9.25512	9.48616	10.3538	9.76067	10.3472	9.40881	9.67784	10.1807	10.0526	9.82258	9.50888	9.89581	9.62078	8.75578	9.53266	10.9442	9.08431	10.4493	9.57028	10.8073	10.1826	9.43241	9.3312	9.63268	9.84052	9.29366	10.992
NUDC	8.91802	8.33872	7.2767	8.00512	8.4912	7.8848	8.35187	7.85611	8.38001	7.968	8.17781	8.03023	8.51719	8.12186	7.46583	7.54913	8.37843	8.35689	8.3958	7.92972	8.16691	7.49458	8.15157	6.92522	8.25487	8.03294	8.17434	7.74965	6.44303	8.37709	7.8265	8.14086	6.81449	7.3273	7.28835	8.05079	7.56218	8.26183	7.49216	7.92697	7.53878	7.39242	8.19037	7.64637	7.64943	6.34163	7.9608	6.97407	7.53105
TERF2IP	8.18174	7.00189	6.93705	7.51607	7.54037	7.19098	7.22606	8.29636	7.19242	7.72191	6.8465	7.63829	8.23209	7.51701	8.39304	8.02133	8.19053	6.86405	8.57802	7.1911	7.5825	8.26259	7.25778	7.89067	8.72534	8.55639	7.79928	7.11609	7.18609	7.93587	7.71612	8.01139	7.00753	6.78462	7.79547	7.98008	6.76941	7.33814	6.52562	6.74371	6.85917	8.02249	7.74214	7.32615	7.88382	7.68405	8.13693	7.10374	8.84121
TMX2	8.85588	7.80507	8.66961	8.47835	8.50666	8.78848	9.03913	8.53428	8.81309	8.82297	9.03101	9.17519	8.94176	9.21382	8.3021	8.96057	8.25449	9.00325	9.34872	8.7704	9.77531	7.937	8.46626	8.12044	9.46334	8.77007	8.54001	8.89119	8.56769	7.59732	8.80111	9.10398	8.35326	9.39573	8.54853	7.91102	9.10201	8.10172	9.00591	9.6239	9.85548	8.24965	9.27023	8.80127	8.03239	7.26717	8.86629	8.99407	8.92033
ARCN1	7.46219	8.5176	8.50591	8.3181	8.37917	8.3485	8.60112	8.25142	7.73245	8.86255	8.23357	7.21425	9.06995	8.23836	8.66976	9.04971	8.64712	8.29428	8.8453	8.75353	9.16813	8.59566	8.80657	8.33939	9.172	8.47144	8.72296	8.59641	9.37462	9.17159	8.73419	8.93535	8.93411	8.39952	9.68671	8.38624	8.83688	8.20589	8.60471	9.13485	7.8852	8.47136	8.28278	8.03131	8.48375	7.36295	8.7683	8.77586	8.62312
UBA2	8.51793	8.39675	8.71729	9.22791	8.16683	8.59693	8.52261	7.03858	7.54499	7.73201	6.72116	8.10949	8.81119	11.1861	8.43303	9.30455	8.81507	8.93924	9.13961	8.99924	9.11279	8.56143	9.01277	8.00698	8.30619	7.82039	8.69671	8.1422	9.12626	7.31856	9.87699	8.25468	9.49928	8.26323	10.035	9.33059	8.38881	7.03319	8.14704	9.12474	8.85359	8.14268	9.01819	8.48991	8.64983	10.3383	8.72914	9.20782	9.66507
FBXO7	8.30252	8.67911	8.56049	8.87962	7.63515	8.6808	8.33766	8.35863	9.23436	7.70235	9.32745	8.57864	8.3459	8.69061	8.63636	8.53145	8.88039	8.22151	8.29708	8.9904	9.73648	8.10208	8.16159	7.99679	7.64668	8.97262	8.27918	8.47409	8.57345	8.47644	7.7121	8.64595	8.35333	8.11685	8.48731	8.79051	8.71145	8.85531	7.22775	8.22451	8.25435	8.35584	8.93841	8.42958	8.51445	7.45186	7.821	8.49066	7.99137
GNAI3	6.01995	5.78335	6.07597	6.17132	6.04543	6.11327	6.64646	5.77272	4.71198	6.71438	5.763	6.92207	6.55187	7.16394	5.64079	7.01541	6.42314	6.77904	6.43237	7.15651	6.14246	5.5512	6.00697	6.8993	7.05796	5.94113	6.21283	6.56654	5.70105	5.79753	6.08467	6.22289	4.77658	5.31418	6.8746	5.13806	6.0408	4.92939	6.35814	7.11088	5.83133	6.83859	6.84719	6.45486	5.07334	5.31189	6.06578	7.64172	6.54488
GNAI3	7.80384	7.48834	8.39397	7.98469	7.33454	7.48569	7.91396	7.33527	6.30355	7.43771	7.09069	8.07332	7.70548	8.46933	7.91385	8.21842	7.59597	7.95647	8.32715	8.40688	8.64488	7.96667	8.70956	9.34783	8.47338	8.2375	8.22273	8.47568	7.61295	7.73698	8.00902	8.19942	7.1353	7.85884	8.73142	8.50948	7.81333	7.41129	8.94694	8.41962	7.16822	8.24923	8.52476	8.02497	7.13598	8.6575	8.66303	9.15691	8.25812
GNAI3	5.10944	4.74474	4.89961	4.681	5.15785	4.52923	5.02794	4.99863	4.9076	4.83075	4.75457	4.80973	5.21728	5.18462	4.68871	4.77746	5.39292	4.41589	5.21486	4.86379	5.57104	4.55437	4.92658	5.48669	5.73235	5.48676	4.50375	5.53697	4.79308	4.83045	4.70506	5.04426	4.32066	4.26063	5.46315	4.68843	4.51195	4.12074	5.51471	4.77163	4.92632	5.3866	4.96192	4.91912	4.17948	4.17688	4.73197	5.27704	4.83747
CHD4	4.78124	5.23885	5.44443	5.7118	5.11677	4.73389	4.83322	5.25485	4.77659	5.24722	5.62064	4.88564	4.5974	4.79904	4.93698	4.48621	4.99717	4.32158	4.863	5.25509	4.5898	5.79582	5.83088	5.35411	5.76693	4.78042	6.0695	5.74434	5.74372	5.27798	5.76108	4.16488	5.51429	5.89049	6.35256	5.18555	5.565	6.03398	5.68185	5.42829	6.20883	5.16896	4.78641	6.54011	6.31449	5.80449	5.34759	5.70829	5.43578
CHD4	5.78081	5.62296	5.30994	5.36198	5.31875	5.37707	6.78761	6.15435	5.77778	6.93485	6.6154	6.34136	5.41734	6.98655	5.47096	5.87301	6.60335	6.31297	6.52399	6.62579	5.99327	6.58537	7.66219	6.36239	6.76745	5.75568	6.9417	7.19439	6.77731	6.5184	6.1725	4.95396	6.9748	7.13519	6.73658	7.23165	6.58825	7.01538	6.9136	6.62358	6.69338	5.81622	6.33938	6.84098	7.30768	5.28371	7.01024	6.60337	6.79078
CHD4	6.86548	6.92095	6.64855	6.31885	6.6448	6.63077	7.32368	7.12968	7.03309	6.99046	7.42348	7.25349	5.95206	7.77514	6.44103	6.48387	7.72048	6.59019	6.66126	7.20578	6.6849	6.36816	7.42303	5.89539	6.53838	6.77267	6.88537	6.71096	6.86262	6.6084	6.66632	6.50812	7.13422	7.16546	6.67006	7.29552	6.67256	6.99399	6.84372	6.75948	6.50009	6.15388	6.02309	6.61723	6.61081	6.52795	6.8754	6.39759	6.81822
HTRA1	11.0244	9.0363	9.07575	9.13247	9.56508	8.59302	7.60858	8.30995	8.19032	8.37845	6.16122	9.4056	6.85232	8.00243	7.51349	9.53472	8.13058	8.94851	7.77951	6.7482	7.51486	7.83636	8.87605	7.6942	7.29226	7.90572	7.876	8.47842	9.66581	9.14597	9.75783	9.42991	7.84397	9.37044	5.87861	7.85698	9.68191	8.25803	10.2457	9.39534	8.57225	7.13158	7.43304	8.36993	7.1236	6.25075	7.92737	7.61805	11.1963
LRPAP1	7.72192	7.05477	7.49542	6.38517	7.22084	6.34081	6.54967	6.71698	7.2207	6.82581	6.85392	7.01107	6.61945	6.56861	6.67574	6.59787	6.73716	6.25579	6.97728	6.34742	6.5411	5.59987	6.39165	6.79615	7.22009	6.76982	6.21133	7.27551	7.07177	7.06479	6.31368	6.8517	8.21977	6.7139	6.99107	6.71347	7.49844	7.57375	5.67836	6.84839	6.4473	6.72957	6.11841	6.43797	5.53837	6.79789	6.89341	7.21317	7.39408
ITPR3	4.45455	4.34518	4.07577	4.77029	4.35655	4.44994	4.25677	4.53923	4.75699	4.13307	4.63564	4.63367	4.14758	4.24468	4.34149	4.0884	4.39484	4.21136	4.32697	4.15069	4.37235	5.11258	4.39835	5.06274	4.48539	4.65949	4.11036	4.09297	4.36322	4.55641	4.25775	4.13823	4.19018	4.13339	4.23068	4.65814	4.34991	5.03213	4.27345	4.53281	4.42654	4.13884	4.10706	4.14847	4.03629	4.5371	4.13645	4.28823	4.28073
ITPR3	4.19512	3.89309	3.69093	3.62141	3.80278	3.49376	3.44188	4.09263	3.50273	3.5164	3.54718	3.7117	3.54286	3.50737	3.56065	3.35232	3.58426	3.38092	3.33988	5.46586	3.45763	3.78363	5.04314	3.99775	4.67343	3.50035	4.35677	3.63147	4.30758	3.48994	3.69845	3.87501	3.6418	3.52424	3.95943	3.74492	3.44482	3.94059	3.51097	3.81983	4.25583	3.40524	3.49314	3.76457	4.16151	3.55476	5.13549	3.85538	3.68727
ITPR3	6.96369	5.95718	4.7839	4.56667	5.69926	4.18214	5.07986	4.88618	4.80016	4.20134	4.67445	4.4937	4.28424	4.34275	4.81887	4.68721	4.6282	5.29872	4.41517	7.38583	4.56273	5.15191	7.09079	5.25663	6.51334	4.07192	5.03359	4.10323	4.46778	3.87471	5.49113	5.61234	4.95681	4.83413	4.49381	4.08041	3.87247	3.80451	4.71771	4.39377	4.80069	3.94141	3.98503	4.28156	5.28619	4.29292	5.64788	5.68709	4.364
PITPNA	5.53897	5.5335	5.27901	5.59005	5.46483	4.91365	6.1288	6.33463	6.51031	5.53488	5.85446	5.1285	5.42405	6.13637	6.25562	6.681	5.63731	6.23724	5.57407	5.43746	6.86478	5.74851	5.60198	5.77541	5.67264	5.01003	5.66854	6.78295	6.80162	7.16678	5.80291	6.45065	6.50377	4.97941	5.81123	5.53496	5.75536	7.61242	5.05627	5.97296	6.27958	5.95498	5.98723	6.27547	5.95285	5.10357	5.24453	6.24305	7.0249
PITPNA	4.71417	4.17111	3.93851	4.36505	4.41725	4.40185	4.85989	4.97012	5.12366	4.66658	4.70326	4.66123	4.45538	4.97954	4.6358	5.13707	4.48572	5.08356	4.46441	4.74848	5.1816	4.2431	4.0965	4.18594	4.35909	3.8938	4.5899	5.46706	5.14653	5.93666	4.57143	5.15842	5.18308	3.31105	4.07582	4.33748	4.04464	5.35687	4.27158	5.1231	4.73746	4.72806	5.26191	5.24658	4.31084	3.7206	3.80216	4.84967	5.951
PITPNA	5.15714	4.96643	4.81265	5.69689	5.4092	5.4748	5.91861	6.4343	5.2938	5.83103	5.41175	5.36513	5.29235	6.23172	5.62784	6.21517	4.65035	4.89516	5.84018	5.70739	5.55457	5.89965	5.52287	6.47886	5.60794	4.91033	5.30983	5.28006	5.38748	5.99991	6.00842	6.34162	5.65204	4.71361	5.11518	5.39523	5.55323	6.43048	5.12111	5.89107	5.39019	5.45473	6.11838	5.8477	5.16535	6.01996	6.21331	6.23357	6.86807
IDH1	11.6004	10.4825	11.1767	10.6642	10.4766	10.0842	9.95965	10.1967	10.6807	11.0496	11.3333	10.7196	11.427	11.3517	11.1213	10.5256	11.3799	11.668	10.9976	10.6346	11.6656	9.94546	11.0263	9.66224	10.9067	10.64	10.5154	10.996	10.7949	11.2558	11.169	11.1063	10.7964	10.4557	10.3824	11.3595	10.4132	10.8731	9.82644	11.6158	9.98062	11.6196	11.4195	11.4194	10.2167	9.9463	11.6147	11.525	8.9417
SEPW1	6.27306	7.60824	5.86246	6.57349	6.39997	7.82509	7.22902	7.77991	6.34196	7.5562	6.76322	7.95383	8.05029	5.98795	5.68779	7.80236	7.03381	6.23536	7.16584	8.36423	6.07398	8.02621	7.78879	8.58939	8.24179	6.50197	7.52047	7.97987	7.96987	7.09494	7.92492	7.22509	7.38842	6.73938	6.11057	7.19135	6.36096	6.57493	6.79593	7.48967	6.9502	4.67184	7.39167	6.28002	7.9784	5.88612	9.2118	6.26167	9.20042
SLC7A5	3.79644	4.00136	3.7044	3.5831	4.3447	3.60117	3.77412	4.60709	3.92076	4.41312	4.1586	3.81071	5.59248	3.6572	4.44562	4.15152	3.7604	3.67346	4.25712	3.89882	3.53662	5.11561	3.85847	3.76862	4.28937	3.79361	3.71879	3.47208	3.47681	3.76389	4.1582	4.01185	3.96449	4.07126	4.31775	4.13771	4.38678	4.34191	3.99757	3.2695	4.04358	3.69866	5.10065	6.38552	4.09252	3.96958	4.7954	4.81035	3.71938
AMD1	6.23628	10.1703	5.30017	5.09784	5.54015	5.37667	6.45082	4.88301	5.64044	6.03624	5.37976	5.01537	7.37639	6.68794	5.17742	6.59529	6.189	6.72304	5.99946	6.91168	6.01491	5.47339	6.71298	5.4428	5.93889	6.16667	6.35367	5.68284	6.26107	6.21429	5.88678	6.87875	6.00976	4.96062	7.60119	6.8538	6.44444	5.34588	5.52352	7.50021	6.78057	5.48929	6.91481	7.28769	7.15498	6.9803	6.85555	6.5375	6.6355
AMD1	6.53156	9.86685	6.09506	5.83696	6.22682	5.47995	5.93207	5.62301	5.76021	5.86264	4.98895	5.41303	6.70671	6.62604	5.39485	7.14622	6.16641	6.77262	6.91175	7.08227	6.21318	6.17973	7.66052	6.35396	6.38705	6.33673	7.12386	6.08594	6.71402	6.48534	6.37466	6.87376	6.94125	6.29755	7.89369	7.73348	6.22559	5.98524	6.87503	7.25747	6.97669	6.09098	7.25739	6.93114	6.26176	6.8185	6.87526	6.76025	6.78762
PSMD1	6.29646	5.63204	5.03149	6.14842	5.9045	6.12563	6.05647	5.21489	6.61616	6.64725	5.85328	6.57281	7.53908	6.43137	5.56704	7.11842	7.2147	7.34455	6.40316	6.93739	6.95079	5.98284	6.45333	6.73709	7.40262	5.57998	6.90674	6.74823	6.80474	6.12315	6.40447	5.89563	6.03254	6.63102	6.08057	5.98686	7.04776	6.10814	6.40767	7.49987	5.81278	6.41612	7.15213	7.19622	7.43612	4.01109	6.62108	6.39783	7.15746
PSMD1	9.33674	9.43874	9.62116	9.58534	9.45285	9.13373	8.49042	8.82745	9.38389	9.17576	9.17278	9.59715	9.53557	9.30599	9.16783	9.86984	9.78692	9.34478	9.10901	9.42447	9.54218	8.75861	9.14181	9.42135	9.76814	8.89207	9.32919	8.76333	9.24554	8.66769	9.30925	9.70566	8.85125	9.15508	9.55258	9.32084	9.22632	8.92045	9.19544	9.77207	7.96574	8.57869	9.20314	9.16727	9.26775	8.96428	9.23369	8.91276	9.33207
CREG1	10.2292	9.50964	9.58325	10.432	10.8875	10.1554	9.75685	9.97182	10.7654	9.9945	10.9995	10.1721	10.3527	8.9457	10.5594	9.99587	10.2732	11.5498	10.526	10.2865	10.9327	8.81566	9.5836	9.04966	9.49745	9.82828	9.00806	11.3583	11.0633	10.1808	11.3628	10.5788	10.6633	10.7889	8.55705	8.72362	11.4102	10.2617	9.94043	10.2522	10.6051	10.9762	10.1698	10.5959	8.55102	9.09217	9.66016	11.2084	10.4912
CSTB	11.5809	9.86509	9.76941	9.76757	10.4434	9.37223	10.2018	8.81562	9.88646	9.8569	9.39194	10.1652	10.4776	10.5357	8.45151	10.5079	10.0953	10.9605	8.717	10.122	10.9172	9.56418	9.79397	9.96863	10.7224	9.24667	10.0408	10.4848	9.64749	10.3036	10.7214	10.8467	11.0764	8.91283	10.2218	9.81047	9.95332	8.96793	8.58811	9.80097	10.0811	9.30029	11.0403	9.41617	9.79844	8.42328	9.96138	9.93546	11.6809
PCNA	8.79743	8.22147	7.85301	8.79394	8.64731	8.07276	9.38417	7.72232	8.51352	7.40053	9.07544	8.83205	8.59529	8.99607	8.29308	8.28718	8.10458	8.88845	8.81756	8.97648	8.80923	7.63841	9.99721	6.94303	8.39652	7.93693	8.53514	8.30316	8.56249	7.6701	9.13407	8.39104	9.25954	9.58815	7.87745	9.07183	8.60821	6.99213	9.21956	8.71179	10.7274	8.42134	8.58295	9.1617	7.40538	8.76792	8.76673	10.0736	7.55707
RRBP1	6.32848	5.78949	5.51387	6.5251	5.72546	6.09263	6.36702	5.95935	6.21938	6.47017	6.26697	6.91472	7.11358	5.25891	4.46433	6.61654	5.5841	6.52021	6.76029	6.34261	5.48525	6.11853	6.48875	5.10864	6.77693	6.20356	7.18243	7.36141	7.37324	7.09904	7.22102	5.88563	7.07648	6.18566	5.33844	7.41419	8.75296	6.72191	7.04638	6.65619	7.28116	5.55329	7.72019	7.64617	8.31875	4.19576	6.65597	7.195	6.64667
RRBP1	9.49541	10.1925	9.29347	9.96807	9.54619	8.61477	8.97879	9.9696	8.97253	8.65215	9.12525	9.55992	9.44206	8.66094	8.56805	9.55966	8.72849	9.73436	9.84481	9.92258	9.32139	9.62556	9.47243	8.52184	8.56771	8.57095	9.27481	9.20566	9.57842	9.2852	9.7101	9.39165	9.71878	9.04676	8.27167	10.1112	9.70552	9.63	9.27451	8.32365	8.51585	7.40513	9.1226	8.9234	10.7215	8.88415	9.0432	8.56457	7.93688
RRBP1	3.7631	3.68167	3.69671	3.8032	3.24846	3.82065	3.21083	3.73608	3.57826	3.40628	3.52016	3.47277	3.48535	3.37342	3.56258	3.04384	3.46781	3.47793	3.58	3.50575	3.65492	3.69535	3.72321	3.75386	3.48386	3.60855	3.81212	4.03719	3.6966	3.91084	3.65448	3.7996	4.19382	3.92765	4.09621	4.19476	4.36784	4.00229	4.32628	3.80248	3.98972	3.76825	3.77045	4.06561	4.46936	4.32631	3.40912	3.56888	3.75032
RRBP1	8.09448	8.29649	7.35988	8.20804	7.96475	7.20507	7.71598	8.24064	7.63177	7.62092	7.71882	8.32815	8.08694	6.19956	6.5847	7.8114	6.69764	8.0186	8.46867	7.83622	7.02601	8.57049	8.52554	7.5324	8.00787	7.2903	8.15915	8.25404	8.36351	8.07855	8.55108	7.59676	8.75482	8.12436	7.478	9.30263	9.48124	8.50353	8.10821	7.45429	7.92339	6.2301	8.65863	8.17793	10.0275	7.03767	7.89453	7.81869	7.09149
TNFAIP1	7.79835	7.34902	6.95856	7.95735	8.33944	8.01655	8.1018	7.66672	8.19284	8.27483	7.63926	8.51271	7.66532	7.9517	8.16408	7.73546	7.94348	6.96033	6.95272	7.70782	8.14494	7.32852	7.86603	6.14451	7.5336	8.44517	7.53579	8.98037	7.9062	9.07107	7.4401	7.85237	7.5413	7.89055	7.28512	7.59658	8.05411	8.74884	8.64145	8.68096	7.50577	8.02712	7.14704	7.99542	6.97861	5.12184	6.49317	8.64727	6.89334
TNFAIP1	4.05899	4.10134	4.30877	4.4825	4.23528	5.22785	4.8963	4.20889	4.50308	4.82583	4.80678	4.75958	4.72671	4.86778	5.0018	4.27435	4.83761	4.57771	4.69124	4.40993	4.45288	4.04879	3.91315	3.67385	3.90343	4.741	4.43729	5.43884	4.61798	5.60656	4.25493	3.68735	4.2033	4.03752	3.82945	4.3464	4.60021	4.66197	5.69792	5.4657	4.45018	4.72104	3.91498	4.31703	4.47032	3.28193	4.15415	5.15759	4.57867
HDAC1	8.91709	8.82278	8.25929	9.27548	8.35966	8.49716	8.37286	8.3235	7.91995	8.4235	7.55446	8.10735	8.78627	8.53389	7.98636	8.92773	8.57632	8.66553	8.57109	8.42431	7.98467	9.23211	9.79814	9.33494	9.10745	8.49702	9.27791	8.44593	9.32604	8.93229	9.20413	9.28689	8.89319	8.34267	9.04247	9.91958	8.75857	8.68801	7.98915	9.23056	7.5801	7.83231	8.9846	9.40275	10.0001	9.20934	9.16253	7.83965	7.47898
DDX3X	9.10374	8.72555	9.04639	9.15706	8.67666	7.93385	8.97168	8.46523	8.48183	8.85703	7.83844	8.66508	9.29532	9.85648	9.28726	9.58168	8.85803	9.50014	9.3545	9.20937	9.25772	9.88597	9.65322	9.41691	9.12529	9.39982	9.57818	9.27779	9.38721	9.68636	9.69401	9.70248	9.42651	9.2033	9.85177	9.486	9.30822	8.97577	9.96976	9.67748	9.32751	9.64367	9.56171	9.60917	9.03895	9.68988	9.66064	9.57342	9.86189
DDX3X	4.01155	3.69328	4.28164	4.19841	3.97363	4.05687	4.40072	3.84356	4.21337	4.90497	4.48989	4.39932	4.58908	4.88485	3.74599	4.61188	3.78343	4.6572	3.70119	4.47923	3.72172	4.58953	3.63319	4.55836	4.34074	4.63951	4.80037	4.69004	4.91705	5.07367	4.37887	4.1038	3.84983	3.95999	4.15742	4.56105	5.38665	3.91431	5.41732	5.13492	6.45698	5.72843	4.97127	5.8794	4.57474	3.99537	5.23422	5.01309	5.90414
LGMN	6.66304	7.63854	6.30372	6.51907	8.31479	5.67124	8.08788	6.94131	6.43441	7.25407	5.95443	6.6332	7.39655	6.39584	7.67858	7.94679	6.87724	5.81851	6.60383	6.93967	7.12936	7.94492	6.97571	4.78887	7.30276	7.02369	7.26561	7.41502	7.31113	8.13329	8.44355	8.05671	6.12836	7.45134	8.35542	7.38204	7.48564	6.24464	7.11512	7.02129	6.66286	6.63744	6.25179	7.76746	6.14891	7.05471	7.40421	7.55785	8.75247
PPP1R7	4.62671	4.21136	5.17775	4.4241	4.17607	4.37789	4.56474	4.35808	4.46696	4.53677	4.63891	4.36451	4.91128	4.69078	4.40503	4.69692	4.69783	4.82376	5.03947	4.56253	5.22143	4.69629	4.96023	4.6375	4.40038	4.84934	4.49589	4.70456	4.49549	4.61369	4.45226	4.6662	4.35815	4.37161	4.40045	4.29516	4.67548	4.49977	4.52087	4.22843	4.65512	4.78336	4.5964	4.60298	5.35263	4.88245	4.6074	4.35086	4.39495
PPP1R7	8.07497	8.47991	7.25905	6.9495	6.97399	6.83211	6.38481	6.76032	6.8504	7.18284	6.7338	6.37615	7.42377	6.91195	6.65305	7.46823	7.51192	7.01283	7.72736	7.41527	7.50584	6.36079	6.95516	7.54481	7.78386	7.30615	6.63152	7.09792	7.28055	6.59705	6.9964	7.34596	7.14357	6.97258	7.32348	7.13446	6.50827	6.39934	6.58518	7.26761	6.63199	6.86857	7.36132	6.922	6.80665	5.40562	6.96301	6.88466	7.50859
PLS3	9.66448	9.80149	9.66637	9.47347	9.77583	9.22399	9.49165	9.34899	8.836	9.84874	9.22762	9.2812	10.6046	9.58867	10.2892	9.97998	9.82285	10.6367	9.408	9.34884	10.5313	9.99177	10.8182	9.3191	9.36813	9.86522	10.4935	10.6748	10.1653	10.1031	10.418	9.97512	10.1048	10.0281	10.0179	8.92427	10.29	9.21442	10.0336	9.71931	9.70553	10.0172	9.89385	10.7392	9.40772	10.3577	9.89354	10.0557	10.6456
ERP29	9.39654	9.38501	8.66556	8.22071	9.30198	8.92891	9.42858	9.53802	8.97368	9.73965	10.0882	9.94005	9.32457	9.53468	8.7601	8.61294	8.00615	9.1742	9.35552	9.74655	7.68391	9.3086	9.47164	9.57553	9.83032	9.12133	9.90146	9.46675	8.76233	9.70447	9.44799	9.15887	8.76765	9.34139	9.56913	9.57548	8.80598	8.92696	10.0896	10.15	10.3611	9.46493	9.32908	9.75839	8.64631	6.45617	9.69525	9.7876	9.71206
RPL3	11.8872	12.7101	12.5893	11.9742	11.7763	11.2305	12.2409	12.0721	11.9764	11.3515	11.2985	11.8194	11.8585	12.1571	11.8276	12.0721	11.8845	12.0582	12.2757	12.2115	11.4588	12.1741	11.7092	12.3405	11.3448	12.0103	12.2723	11.6422	12.1216	12.3346	11.7124	11.91	12.1458	11.7667	12.5953	12.6231	12.7735	11.7409	11.1431	11.5615	11.9353	11.2575	11.641	12.3424	12.3557	11.2528	11.9648	12.1259	11.6727
LOC645508///LOC645291///CTBP2P4///CTBP2	4.16026	3.90769	6.26221	3.71786	3.89413	3.45651	4.30259	4.47288	4.00768	4.52644	3.31136	3.87582	4.65684	4.3044	4.37888	5.31257	4.25613	4.45529	4.1305	5.50183	3.94519	5.36596	6.00187	5.61944	4.40184	4.41948	5.33993	4.23077	7.88854	3.93768	5.28507	5.69453	6.04158	4.59686	3.9726	4.07573	4.00643	3.83271	3.74594	4.02691	4.06491	4.00909	4.24694	4.04356	4.52589	4.25406	4.52636	4.3342	6.58108
LOC645291///CTBP2	4.03141	4.31943	5.22416	3.81101	4.21048	3.95132	3.46136	4.58781	3.92403	3.6613	3.72934	3.38718	3.42075	3.90257	4.07907	4.09458	3.85286	4.04395	3.49942	4.00175	3.99734	4.48247	3.98898	3.96074	4.09339	4.06345	3.62853	3.2538	6.26586	3.51577	3.96707	4.06004	4.63677	3.70573	4.18313	3.68727	3.66888	4.22866	3.96789	3.63996	3.94058	3.57547	3.45729	3.30406	3.43903	3.78048	3.83825	3.61728	4.54013
CTBP2	6.12459	6.24816	8.10137	6.43477	6.85979	5.82236	6.42733	7.85041	6.16345	6.75518	5.45502	6.45924	5.9287	6.16304	5.63726	6.22456	6.31051	5.22124	5.53684	7.29643	5.64373	8.22505	8.29769	6.9337	6.18407	5.74071	7.33756	6.16401	9.2782	6.24211	7.02561	5.89593	7.93098	5.96572	4.30369	5.55452	5.47977	6.60018	5.75941	5.20815	5.1012	5.65322	5.84845	5.86798	8.02348	5.33627	5.87941	6.37328	8.15021
SNRNP70	7.78432	8.11547	8.31198	8.77188	7.99379	7.67571	7.87239	8.45884	7.88302	7.64484	8.14186	7.75335	7.15479	6.41202	7.77357	7.62321	7.8486	7.17093	7.5277	7.42125	7.86254	8.29008	7.41446	7.14061	7.06123	7.52875	7.85254	7.32488	8.29052	7.45866	7.60548	7.66988	8.08595	7.70686	8.28515	8.66963	7.50169	7.91707	7.62281	7.57023	6.50183	6.62862	6.96693	7.54379	9.36126	6.86851	7.71411	7.56246	7.21235
RAD23B	8.26689	7.73795	6.76236	7.96435	7.18147	7.03154	8.65044	7.5793	7.98159	9.12109	7.68051	7.13472	10.4775	9.80989	9.79064	10.0273	9.85919	8.15425	9.12604	9.72112	7.66715	9.79296	10.1055	9.24015	10.2102	9.65205	10.3094	9.95215	10.5289	10.2592	9.99441	9.37859	10.5245	10.4019	10.1016	10.0512	9.68616	9.46006	10.1086	10.1709	11.2453	10.6394	10.1526	10.8048	8.35111	6.96026	10.3209	10.528	8.80216
RAD23B	8.28874	8.63194	8.759	8.11488	7.5132	8.15125	8.31619	8.21023	9.24142	8.92771	8.42455	8.49583	9.58315	8.25599	9.17425	9.38278	9.48971	9.19603	8.82435	8.2873	9.93361	8.11621	8.69277	6.39522	8.28499	8.80585	8.68199	8.60416	9.23155	9.08167	8.56893	8.09232	9.42777	9.08221	9.03687	8.36402	8.7867	8.7997	8.86634	8.59765	10.1531	9.4154	8.66205	9.28709	7.26407	7.19865	8.30704	9.39744	8.54469
SRRM1	5.64132	5.76708	4.98518	6.03602	5.21718	5.3971	5.93467	6.59189	6.35523	5.97921	6.45959	5.51414	5.42347	5.10719	5.07423	4.88359	5.89957	5.27255	5.80135	6.0769	4.82637	7.14501	6.78212	5.92215	5.92893	5.3611	6.26001	5.62496	5.77355	6.13736	5.60174	5.38857	7.051	6.02591	5.70301	6.65843	6.30305	5.54421	5.8228	6.28961	5.71421	5.3741	6.74849	6.47736	7.9649	4.40859	6.90449	6.7778	5.98592
SRRM1	8.53995	7.96929	7.5499	8.04703	7.71454	7.3456	8.61799	7.76161	8.5846	8.37228	7.84708	7.92791	8.18384	7.58522	8.43179	8.67017	8.48178	8.57678	8.41012	8.76486	9.09522	8.37326	8.67843	7.28257	8.2424	8.09508	8.50909	7.9823	7.91802	8.35035	8.35346	8.70934	8.85993	8.63503	8.36912	9.35991	8.04121	7.10487	7.493	8.69826	7.28135	7.95953	8.68559	8.31418	8.60863	8.45439	8.477	9.03125	8.37738
NDUFB8	9.62251	8.52311	8.60823	8.66939	8.43418	9.16048	9.24381	8.41546	9.30286	8.19189	8.29855	9.55632	8.6838	8.69253	8.40501	8.36966	8.85705	8.19497	7.99747	8.87379	7.65348	8.03534	7.61267	7.91492	9.15421	9.00155	8.12411	9.25523	8.52106	8.63785	8.85378	9.14689	8.82678	8.37509	7.86687	8.25512	8.87902	8.84843	8.38791	8.99421	9.22802	8.82633	8.94976	8.5664	8.26102	7.31008	7.47056	7.81562	9.7224
NDUFB8	10.8533	10.0251	10.1316	9.66742	10.0763	9.71244	9.70369	9.76571	10.2486	8.71384	8.96798	10.2338	9.09871	9.31151	10.1858	9.01658	9.81134	9.27754	9.66584	9.70968	8.55238	10.0848	9.27775	9.35751	10.1332	9.85224	9.5333	10.2943	9.73598	9.91771	10.2035	10.1797	10.3026	9.79674	9.73738	10.108	9.77635	10.7122	9.85114	9.96957	10.2152	9.67028	9.85902	9.47418	10.1629	10.4126	8.83572	8.56673	10.76
ARIH2	4.46753	4.85232	4.73173	5.2029	4.56693	4.64676	4.68482	4.35212	4.68758	4.58912	4.36134	4.5775	4.31903	4.3271	4.43505	4.48877	4.18795	4.77582	4.57732	4.62007	4.59319	4.40569	4.28224	4.41693	4.37972	4.13145	4.05897	4.45148	4.07867	4.01739	3.84832	4.42623	4.52582	4.0905	3.54847	4.61241	3.74756	4.19767	4.18901	4.03748	4.48187	4.25358	4.38902	4.05489	4.62811	4.14843	4.05897	4.48793	4.27287
ARIH2	6.90731	6.19306	6.10916	7.27337	6.57029	6.80717	7.26785	6.35081	7.40505	6.13293	6.1513	6.17102	6.21996	6.88438	4.96152	6.8928	6.6187	6.08374	6.01402	6.50401	6.23994	6.40855	6.41389	4.95423	6.37374	5.08981	6.35955	6.14647	6.71338	6.61762	5.77197	5.20441	6.71542	6.01735	6.24968	6.35503	5.64905	5.97011	6.09007	7.15552	7.22467	6.5306	6.74201	6.55418	7.66889	5.03935	6.74007	6.05957	6.44601
ARIH2	6.42801	6.22264	6.55661	6.20785	5.95516	6.03076	6.28852	5.51207	6.04156	5.91562	5.22022	5.97798	6.42425	6.38962	5.96089	6.59563	6.14216	6.76349	6.78533	5.42511	7.09312	5.91863	5.77666	4.21372	5.73493	5.7291	6.05119	5.80391	6.425	6.19179	5.27816	6.48329	6.57837	5.25746	6.24369	7.04448	4.96147	5.4931	5.95209	6.76409	6.45801	5.85632	6.71951	5.78735	7.42401	5.21019	5.58463	5.97842	5.56585
ENO1	11.1506	10.2616	8.35846	10.1443	10.5508	8.97157	9.92933	9.67695	9.55191	10.1343	9.52571	9.12971	10.7912	10.6343	9.15826	9.83922	10.2965	10.229	10.6508	9.96681	10.2942	10.1981	11.1872	10.2625	10.3009	10.0268	10.8114	8.70458	8.89683	9.48288	10.3282	10.5504	10.5326	10.3096	9.89427	10.2932	9.78193	9.4591	8.88663	11.0507	10.0964	9.46915	11.1112	10.1794	9.36043	8.49192	12.1047	10.6901	10.0463
PSMD13	7.50062	7.5721	6.62064	7.24673	7.28475	6.27939	6.47895	6.94905	6.85328	6.81175	6.70774	6.7226	7.37717	7.6842	6.86236	7.39091	7.81993	7.14263	7.36985	7.13002	7.34559	7.01649	7.19046	6.41229	8.24007	6.18359	7.48855	6.95704	6.42961	6.54904	6.99892	7.18363	6.63902	7.02453	7.36985	6.53267	5.30591	7.0426	6.91227	7.17806	6.3725	6.58838	7.1936	6.92295	6.72847	5.72759	6.98634	6.38137	6.57603
PSMD13	5.88135	5.51439	4.78499	5.90527	5.57239	5.96655	5.64177	5.60469	6.02483	5.97624	6.09786	6.39782	6.20887	6.01329	5.1418	6.04452	6.06023	6.17763	5.63874	5.74334	5.74604	6.0207	5.81729	5.43159	6.98423	5.79137	6.18003	6.27178	5.94641	6.06422	6.24828	5.9512	5.64766	5.83159	6.0759	5.41412	5.19431	5.19224	6.73584	6.52546	6.54375	5.7988	6.59263	6.03444	6.25995	5.61665	6.56335	5.98466	6.08047
ILK	7.28347	7.45955	6.90169	7.24695	7.49831	7.41994	7.50364	7.6348	7.4433	7.68555	8.06787	7.69269	7.55957	7.94249	7.12293	7.54618	8.15049	7.60209	7.26237	7.62949	7.46808	7.67224	7.20496	8.03689	8.00895	7.6698	7.22516	8.05506	7.36809	7.32982	6.91416	7.45283	7.24195	6.35441	7.21924	6.34183	6.17501	6.16383	6.70534	7.77123	7.06127	7.36207	7.80136	7.01513	7.176	4.04787	7.16589	7.23552	8.68678
BTG2	3.33634	3.73989	3.56639	3.76716	3.69538	3.63228	3.51663	4.026	3.80176	3.51145	4.32757	3.48121	3.80903	3.5072	3.74493	3.5443	4.30866	4.28498	3.57623	3.48311	3.56805	4.06668	3.43205	3.34185	3.28786	3.82926	3.80863	3.67471	3.79978	3.42938	3.38429	3.70851	3.4692	3.46023	3.19573	3.33398	4.06073	3.63485	3.42128	3.51437	3.53569	3.66114	3.58088	4.10534	3.66524	3.53584	3.71619	3.49281	5.01316
BTG2	6.09819	6.66663	6.24759	5.57624	6.10263	4.47058	5.27734	6.72471	5.66364	4.92047	4.25863	4.08818	6.49328	5.33442	6.59107	5.98327	5.84037	9.63381	5.22125	7.32866	4.32528	7.51402	6.25663	6.71305	6.23516	5.86898	6.51538	7.1102	7.26699	5.56173	5.86892	7.779	6.85439	4.56414	6.43187	6.24063	7.20133	5.38253	6.87247	7.09515	5.08398	5.30402	5.87619	7.21871	8.59256	7.21422	5.41552	5.61194	9.91259
CAPZA2	7.49152	7.03473	7.57781	7.05572	6.97931	7.30755	7.15039	6.26903	6.538	7.43973	5.95686	7.77713	7.79434	7.39201	7.69756	8.05884	6.46115	8.25575	6.99836	7.9306	7.89474	6.77839	7.32409	7.62239	7.63763	6.87144	7.6584	7.28393	7.48844	7.66282	8.05271	7.70204	7.42529	7.59523	8.04543	7.27495	7.09108	7.05379	7.18659	8.40779	8.11362	8.1155	7.69197	7.41743	6.05199	7.76335	7.96864	7.96666	8.33423
CAPZA2	7.34313	6.9621	7.30669	7.51375	7.57856	7.37365	8.08645	5.86433	7.29472	8.13598	6.72727	7.93752	8.53031	7.88696	8.29369	8.44926	7.6234	8.61131	7.68652	8.39048	8.05447	7.13536	7.02647	7.05696	8.37695	7.52487	8.16573	8.08094	8.27334	7.98206	8.46471	8.43278	7.83541	7.64569	7.77711	7.86265	7.61608	6.63313	7.67893	8.97428	8.19505	9.13883	8.38555	7.83952	6.13949	7.15179	8.1402	8.30591	8.96522
SPCS2P4///SPCS2	8.58394	10.1546	8.82385	8.4718	8.64513	9.01565	9.3035	8.07302	8.31305	9.26431	8.58041	8.37619	9.83213	9.2671	8.58578	9.50387	8.74022	10.8766	9.4461	9.76457	9.45632	8.18827	8.75311	9.54363	9.38038	9.42719	9.52778	9.16989	9.63475	9.1334	8.92334	9.75435	8.92442	9.41887	9.2532	7.82159	10.0289	8.79386	9.36103	9.74973	10.3037	9.19349	9.73988	9.34342	8.94284	7.70017	9.49119	9.91402	8.85449
SPCS2	9.03229	10.7961	10.0683	9.02904	9.23805	9.30519	9.68321	8.97278	8.45715	9.6238	9.03528	8.73159	10.456	10.1322	9.66087	10.0726	8.43686	11.4976	10.2964	10.0893	10.1521	9.5968	10.0359	10.4086	10.407	9.6832	10.4355	9.65583	10.5432	10.1091	9.83879	9.54735	10.3722	9.76975	10.2954	9.75948	9.75171	9.11008	10.2734	10.0975	10.574	9.47771	10.4176	10.1147	10.2842	10.4629	10.4313	10.2062	9.55014
DDX1	9.64816	9.2506	8.69652	8.65163	8.5729	8.7048	8.73551	8.45934	8.86179	8.95984	8.33055	8.95588	8.86857	9.34426	8.70009	8.78287	9.66599	9.59267	9.4121	9.06179	9.272	9.02293	9.38874	9.94432	9.41224	9.07796	9.45782	8.97969	9.00411	9.39697	9.05985	9.36127	10.1382	9.13586	9.92741	9.88523	9.51295	8.79228	8.933	9.37044	9.22503	9.50463	9.60247	9.31253	8.94524	9.78248	10.0153	9.11105	9.58776
ATP1B1	8.93637	7.30794	7.64394	10.7487	9.13564	10.1591	9.47747	9.98323	10.5705	8.99	9.63282	9.39197	8.89791	9.28824	9.72064	9.62018	9.16562	10.6085	9.86945	10.6104	8.2883	10.8629	10.9124	10.37	8.8083	5.72593	9.83988	11.1418	12.7651	9.33993	8.70901	6.57277	11.5166	11.119	8.25297	8.26561	10.0635	9.99347	10.9232	8.88418	11.6269	10.537	9.69592	11.1926	11.4506	5.07573	10.1299	9.9162	10.663
ATP1B1	9.46437	8.92914	9.73233	9.73836	9.28768	9.11097	9.30157	9.41265	9.73505	8.25207	8.30808	9.37553	9.23566	9.28405	10.5159	10.0622	9.24146	10.362	10.3361	9.98177	9.99853	8.79151	10.1913	10.2567	8.7335	8.93951	9.37314	10.5794	12.1587	9.46859	9.73675	10.4164	11.3297	10.8264	9.85316	8.69623	9.51915	9.89889	10.6728	9.14449	10.5635	10.4727	9.17802	10.4802	10.2357	8.6268	10.4632	9.51506	10.3516
RAF1	5.01307	7.50497	7.55812	8.17925	8.46995	7.98907	8.3347	6.95305	7.43903	8.07433	7.96372	8.85796	8.17144	8.77548	7.31278	8.5979	7.32623	8.65297	8.05641	8.27288	8.72412	7.6576	7.63274	5.81338	8.46702	7.86772	7.70631	8.35189	8.23115	8.14739	7.80034	8.01793	8.37522	7.67569	8.23745	8.74734	7.65577	7.57059	7.99007	8.49382	8.2011	7.99817	8.69226	7.72198	8.58667	5.88553	7.98619	8.29724	7.07395
OTUB1	6.02799	4.45679	4.67023	4.80718	5.62266	5.14669	4.96902	4.86721	4.8719	6.05698	4.94357	5.72084	5.57805	6.47954	4.89812	5.79447	4.73994	5.15952	5.00361	5.83746	4.86089	6.18883	5.78298	4.97907	6.73911	6.02519	6.39632	6.23081	5.34048	4.82737	4.95389	6.07863	4.94871	4.84302	4.48645	4.63409	5.47229	5.27417	5.73666	6.19615	4.89707	4.68462	6.2069	5.98575	5.28698	3.78424	6.07252	5.0876	6.7682
OTUB1	4.18839	3.85602	4.32872	4.08585	3.94104	4.27416	4.82062	4.31098	4.11181	4.22315	4.6811	4.36206	4.05851	4.52133	3.83078	3.91905	4.025	4.33193	4.16141	4.08779	4.16487	4.04708	4.04963	3.62515	4.42855	3.97597	4.33447	4.4482	4.00848	4.21092	3.88634	4.17964	3.93773	3.77734	4.20499	3.83564	4.32101	4.01964	4.21657	4.23624	3.88822	3.81898	3.9544	4.57441	4.67438	3.94626	4.03325	3.91029	4.46306
LOC105373045///SREBF2	6.50391	6.80096	6.83497	5.62915	5.96996	5.54262	6.76278	5.59812	5.95656	5.14374	5.72928	5.90141	6.39714	6.62939	4.84874	6.72901	5.35273	7.24521	6.99393	5.83313	7.57631	5.70068	6.01134	5.23437	5.7671	6.37761	7.04303	6.13819	6.81073	6.0986	5.77804	5.75631	6.82272	5.98867	7.49131	7.33371	6.05829	5.23155	5.65116	6.79564	5.85141	5.12463	7.11566	6.3894	6.4174	5.11089	6.95501	6.1683	6.04235
SREBF2	4.66522	5.56517	4.24442	5.16393	4.4268	4.53077	6.46176	4.13771	4.70723	4.62013	4.67669	4.33958	5.34639	5.3081	4.07478	5.59868	4.32182	6.08947	5.1538	5.4653	4.70095	4.75635	5.24684	4.97175	4.80658	4.7802	6.87717	4.99305	4.96281	5.27093	4.60616	4.79776	5.73144	4.86779	5.48652	5.60872	5.3021	3.90527	4.54032	5.56541	5.10743	4.16176	5.88317	5.67082	5.16721	3.78538	6.45091	5.15	5.69134
SLC2A1	3.79828	3.43631	3.45074	3.67601	3.53315	3.70859	3.69267	3.61285	3.58259	3.86645	3.53974	3.70721	3.61959	3.36285	3.55643	3.53963	3.67511	3.69462	3.47447	3.44947	3.68168	4.10352	3.55543	3.93456	3.58604	3.87052	3.42278	3.37583	3.66184	3.8071	3.80351	3.67495	4.02245	3.77918	3.53234	3.91178	3.96766	3.84131	3.72376	3.75463	3.71536	3.57978	3.77013	3.69197	3.47877	4.0499	4.08745	3.62764	3.65171
SLC2A1	5.91017	4.57706	4.66061	4.39023	4.38013	4.75446	4.06829	4.18548	4.54165	4.50386	4.23443	4.25641	5.23611	4.78567	4.96635	4.77471	5.0363	4.70942	4.47017	4.44246	4.55128	4.08808	5.57349	4.71219	3.90687	4.467	4.62977	4.34488	4.41428	3.8978	4.41044	4.4878	4.71218	3.82999	5.54914	5.21919	4.01369	3.96735	4.46926	4.24639	4.28877	4.16945	4.38361	4.22011	4.34902	5.84589	5.81452	4.48478	4.2446
PKM	8.24467	7.37364	5.664	6.25965	7.92448	5.63119	7.39758	6.63739	5.70202	6.03104	4.51088	5.94255	5.74385	8.24807	5.66159	7.05326	5.2337	6.89445	4.99748	6.31494	5.85018	6.66431	8.5552	9.47455	7.79715	4.7985	8.14326	4.93003	6.78611	4.89215	7.79745	7.8669	8.40281	4.94072	7.04242	6.55854	5.80345	4.1232	6.41856	5.98878	4.89859	4.38986	6.52082	5.84822	6.50042	4.02102	9.77975	5.15093	9.85572
LOC652826///PSMC4	8.78482	7.77386	7.72944	8.55142	8.80508	8.3252	7.51095	7.37268	7.93516	8.1729	7.18737	8.45659	8.58123	9.36641	7.06225	7.80959	7.91719	7.78409	7.92586	8.08766	7.42521	7.65254	7.90625	7.54945	8.51139	7.62813	8.08038	8.46936	7.97532	7.87647	8.67716	8.20616	7.85569	7.96714	9.25484	8.12446	8.1994	7.14269	7.90122	9.21561	8.43753	7.31396	8.3183	7.80707	8.35065	8.24866	8.28793	7.87524	8.09551
CDIPT	9.2071	8.47069	7.89762	8.75707	9.05588	9.09187	8.87092	9.45003	9.73726	9.37915	9.01951	9.69239	9.4285	10.4764	9.62334	9.38952	9.91516	8.92316	10.421	10.8046	10.0642	8.91611	8.67976	9.27712	9.65677	9.87908	8.82771	9.28522	8.40251	9.83404	9.52887	8.754	8.26047	8.78215	8.1153	8.40464	8.04688	9.71509	9.69266	7.82351	9.47605	9.42513	9.17972	9.2669	9.32415	9.35561	7.91666	8.68927	8.92409
RPS6	10.8736	11.916	12.1913	11.4858	11.4562	10.725	12.0192	11.5923	11.1543	11.3477	11.4076	11.4551	11.3674	11.7635	11.6423	12.1039	11.8945	11.9098	12.2271	11.6938	10.7904	12.0357	12.0932	11.3942	11.6351	11.8106	11.8628	11.6264	12.31	11.8992	11.6553	11.9074	12.0232	11.7043	12.5176	12.4211	12.3786	11.6298	11.5817	11.5952	12.0079	11.4706	11.4224	12.2578	12.1133	11.7374	12.0522	11.8609	11.6899
BAG6	8.85154	8.93869	9.07807	9.81626	8.64453	8.7238	8.27975	8.84978	8.94602	8.46301	8.2787	8.64439	8.74589	9.12602	8.71773	9.09956	8.99007	8.49716	9.23621	8.89743	8.31005	8.5658	9.25589	8.02088	8.35992	8.51628	8.5956	8.60074	8.22772	8.72204	8.65342	8.36859	9.39772	7.88186	8.55669	9.52378	7.86222	8.68272	8.34827	8.16294	7.87089	8.89229	9.16495	8.72383	9.69245	7.88814	8.62086	8.78949	8.12583
COX7A2L	9.68883	8.5041	8.22307	7.71957	8.04207	7.53621	8.40015	7.16724	8.67604	7.99784	8.29939	8.3951	8.38839	8.45867	8.33669	8.47933	7.98691	8.61579	8.31151	7.93694	9.25158	7.55673	8.09872	8.83902	9.0362	9.02684	8.47861	8.5142	8.14386	8.98703	8.16912	8.80986	8.22027	8.33191	9.22965	9.31386	8.97381	7.65612	7.2803	8.82598	8.77063	9.09212	8.93829	8.48255	8.00959	8.08837	8.5644	8.62519	9.76452
RPS3A	11.1617	12.3831	12.5289	12.2302	11.8193	11.1432	12.127	11.8519	11.4935	11.7738	11.7681	11.3483	11.8284	11.8542	11.9361	11.9201	12.2875	11.3306	12.1799	11.9795	11.0458	12.3306	12.0422	12.8925	12.1415	12.3811	12.2973	11.6113	12.2135	12.1329	12.5115	12.4398	12.4248	12.2941	13.0631	12.8803	12.4252	11.983	12.1796	12.3481	11.9303	11.924	12.0945	12.5258	12.1545	12.2784	12.6181	12.7466	12.3214
RPS16	10.3802	11.5034	11.3811	11.6846	10.8864	10.7711	11.0151	10.5627	10.777	10.3138	10.3024	10.882	11.2778	11.9819	10.1977	10.9492	10.409	10.5266	11.091	10.4763	10.3061	10.6429	10.6308	11.4309	9.67237	11.0216	11.0496	10.3918	11.4671	10.4671	11.7164	10.1821	10.9965	10.6049	11.7509	11.053	11.8894	10.2764	10.6288	11.2055	10.7442	10.5822	10.9432	11.1355	11.2696	10.8554	10.6181	11.025	10.0939
SYPL1	6.80359	4.66456	5.27937	6.70602	6.72599	7.51438	7.702	5.28603	6.83925	7.83066	6.55222	8.25282	8.00946	7.23342	6.62883	7.68389	6.72236	8.00307	6.76227	8.17761	6.3888	5.02008	5.2206	6.40812	7.29496	7.09829	7.07726	7.4544	7.702	7.07537	7.38579	7.86067	5.82566	7.09243	6.15939	4.92789	8.80608	5.06367	7.02154	8.48754	8.69866	8.3146	8.17741	7.63961	6.22879	5.09757	7.00785	8.52446	7.93696
SYPL1	7.94839	7.6045	7.76615	7.98415	7.63561	7.88302	8.12495	7.05448	8.06844	7.51355	7.7124	8.58289	8.43421	8.45409	8.50526	8.31211	7.94279	8.13276	8.04455	8.72167	8.6171	7.05574	7.80001	6.27026	7.4917	7.57751	7.65467	8.19617	8.53745	7.31015	7.6415	7.7877	7.77652	7.41649	7.11299	6.84497	8.24563	7.3493	7.38741	8.0385	7.98462	8.31352	7.89296	7.54531	6.81871	6.13361	7.5894	8.07581	8.10867
BGN	4.53041	6.5059	6.699	5.93177	7.44035	4.28219	6.18012	8.37966	5.28162	6.83686	4.39982	5.84302	4.84285	4.3335	4.20724	4.5766	4.3951	4.41604	4.51418	5.59218	4.55174	8.62606	7.80548	5.56449	5.77042	5.30437	7.20935	5.00276	6.39971	4.68347	7.89022	7.63474	5.82597	5.25797	5.04613	5.26571	4.90762	6.63635	4.90584	4.99207	4.76122	4.54959	4.25552	5.34725	7.34137	5.75569	5.26122	5.96875	5.55862
BGN	4.21241	4.88183	4.92905	5.17256	4.67952	4.42056	4.66408	6.00137	4.87522	6.82947	4.53145	5.19393	3.94988	3.935	4.32366	4.0603	4.17292	4.09332	4.18694	4.2539	4.00121	5.85967	5.51655	4.91484	3.98883	4.53526	4.50495	4.1663	4.35381	3.98874	4.34646	5.13643	4.29549	5.06855	4.49984	4.507	4.41777	4.43981	4.4072	4.13587	4.66755	4.73321	3.68962	4.4195	4.51871	5.69569	4.46394	4.61279	4.48726
TARS	9.34138	9.02235	8.57864	8.71945	8.95878	7.70616	8.72194	7.78851	7.65112	8.12422	8.82757	7.49216	8.46231	7.43703	7.53543	8.50505	8.06032	8.21425	9.68394	8.12453	6.86343	7.59685	8.07012	7.6989	8.59236	7.57805	8.4645	8.21514	7.67508	7.60818	8.46961	8.25382	7.9149	8.50366	9.06751	8.3502	7.9266	7.79517	7.42308	8.73839	7.88615	7.80868	8.7715	7.93808	7.59951	9.03778	8.44995	7.30186	7.44958
COPE	9.04499	8.29787	7.29809	7.18953	8.11695	8.38244	8.66201	7.6661	8.41578	8.93577	8.54654	8.22762	8.18519	8.52103	7.20527	8.37807	8.72654	8.54749	8.14946	8.52094	7.27098	8.70286	8.4675	7.45304	8.25454	8.5538	10.4128	8.53697	9.33626	8.21293	7.94412	8.24101	8.32284	8.5919	8.40759	7.94599	8.95431	8.0865	9.13429	10.369	9.67615	8.2126	9.21398	8.86335	8.45975	4.717	7.91208	7.99261	9.03432
TXNRD1	8.43862	8.98659	7.68125	9.55112	9.80154	9.27681	7.98405	7.0409	9.83754	10.5515	7.97983	8.85451	11.8916	9.16037	8.25824	8.94913	9.71174	8.88365	10.6727	8.2068	8.39399	9.24843	7.81067	6.94708	10.0468	9.31063	10.676	8.75309	8.18256	8.202	10.7637	9.35579	8.09613	10.2313	8.63754	8.07714	6.35209	8.99847	8.79455	11.1442	9.96827	9.86248	10.6218	8.56696	7.91192	8.43352	11.4278	8.76313	8.73108
PSMC3	7.04158	5.68146	5.57563	7.48054	7.30319	7.48059	8.17678	6.8006	6.8071	7.97009	7.74605	7.78409	7.46637	6.983	6.02557	6.48789	7.81094	7.70921	6.73487	7.87631	6.37543	7.19621	6.74813	7.08437	8.21327	8.01277	7.79193	7.64881	7.38272	7.75718	7.46994	7.6745	6.1047	7.59675	6.28113	5.92035	8.19704	6.99354	7.38455	8.17246	8.86044	7.54029	8.05436	8.41914	6.804	4.87198	7.73862	8.35273	8.00339
NME1-NME2///NME2	10.1264	10.4321	10.2041	10.8603	10.7779	10.2007	9.83238	9.66872	10.7698	10.0597	10.2177	9.95745	10.7139	9.6588	9.2826	9.88018	10.5675	9.88832	10.4673	9.51109	9.05073	10.572	10.5122	9.82382	10.407	10.4229	10.9955	9.94608	9.97153	10.1125	10.7872	10.122	10.2449	10.4885	10.442	10.0219	10.3541	9.93597	10.786	11.0383	10.7582	10.1894	10.5945	10.0225	10.4516	9.59746	10.9315	9.7187	11.0082
NUDCD3	3.65354	3.41171	3.27302	3.54861	3.37332	3.61484	3.48615	3.43678	3.54742	3.38066	3.41856	3.58246	3.45409	3.59163	3.63618	3.46901	3.51684	3.25714	3.58054	3.3699	3.65855	3.75092	3.60058	3.76576	3.58151	3.78625	3.34977	3.54206	3.71046	3.52039	3.54823	3.5156	3.34628	3.62827	4.04568	3.70105	3.96676	4.11674	3.40895	3.26815	3.41274	3.83189	3.28804	3.46451	4.03851	4.7588	3.47615	3.58737	3.78477
NUDCD3	6.98973	7.34351	5.48309	6.54168	7.21878	6.81644	6.34694	7.07342	7.25239	6.65517	6.63392	6.76916	7.04023	6.83162	7.3677	6.98477	6.47236	6.45277	6.69106	6.64666	7.79016	6.97748	6.85164	6.1786	7.03514	6.72095	7.12537	6.47779	6.86832	6.8125	6.83611	6.39354	7.21465	6.07688	6.44219	7.18318	6.51199	7.65098	7.56646	5.82606	6.13803	6.96014	6.18766	6.82752	7.4336	5.69473	6.98602	6.45185	6.89281
RALY	5.54443	5.36481	5.3167	5.89754	6.43534	5.82999	5.93991	5.99525	5.8962	5.64575	6.11146	6.11922	5.67434	7.08742	5.85563	5.74115	6.58971	5.30016	5.18426	6.65185	5.77441	6.51666	6.88201	5.92508	6.78534	6.29941	6.70565	5.76563	6.29648	5.64447	6.46258	5.93094	6.52012	5.61761	5.69758	6.43289	5.62273	5.203	6.13454	6.03834	6.16816	5.83612	6.37907	7.00674	6.26533	4.1538	6.30839	5.4951	7.53589
AKR1B1	5.93362	7.25022	5.62761	6.57646	5.61484	5.72861	6.16527	6.88334	4.92723	6.73417	4.65054	6.24792	5.63786	4.31586	5.82879	6.82502	7.8631	5.83047	5.46377	7.25038	5.88091	7.48375	5.6794	6.43455	5.67827	6.27789	7.56903	5.38037	5.82632	7.75161	8.76589	7.87104	5.36043	6.44836	6.44588	6.14649	5.94918	5.79738	5.94055	6.85174	5.23859	5.16745	5.34343	5.40458	6.13243	7.0094	7.3567	7.44637	10.1182
SRP9	11.2095	10.3525	11.4773	10.818	11.0667	9.93963	10.9089	9.77285	10.593	10.7521	10.4014	11.1063	11.2358	11.5182	11.1083	11.4635	11.0102	11.7437	10.7703	11.5406	12.099	10.1001	11.3478	10.9006	10.5349	10.6474	10.1774	11.793	11.4137	10.6345	11.425	11.24	11.6522	11.2722	10.7799	10.8414	11.6167	10.1097	9.7043	10.6372	11.7212	11.3678	11.2563	10.4688	9.92207	9.70465	10.8202	11.5132	10.7166
PSMA5	8.98061	8.83399	8.90366	9.12468	8.61402	8.61524	9.09341	8.10552	7.97322	9.15916	8.29281	9.08009	9.47616	8.97424	8.09949	9.16869	9.53683	9.14888	9.21529	9.8439	9.11028	8.16473	8.95159	8.98959	9.08666	8.22369	8.7983	9.11546	7.27757	8.79465	8.52474	9.02449	7.57926	8.86686	9.34255	8.41617	8.96479	8.79627	9.06631	9.61034	8.63002	8.54265	9.31116	9.09677	8.44669	7.89505	9.06295	9.15216	8.12101
FDPS	10.1587	10.7173	9.53196	9.24442	9.68767	8.58879	10.6504	8.03449	10.2517	8.11099	8.34592	8.94623	9.47307	8.21485	7.44072	10.0785	7.68373	11.5409	10.1786	9.39996	11.094	9.10967	8.91956	8.56391	9.65239	10.0845	9.51946	9.50606	9.45596	8.87794	9.57316	10.6236	10.3829	10.8653	9.72111	9.10542	9.68323	8.4536	8.7773	9.20432	10.1257	9.47213	10.4198	10.3534	9.03914	8.09596	9.78021	10.5121	7.62855
RAB5B	5.76474	4.89928	4.71827	5.46331	5.4969	5.5644	5.66478	5.49353	5.92995	5.85195	5.62406	5.53058	5.92907	6.50748	5.42534	5.75013	5.65832	6.70168	5.97157	6.24283	6.22454	5.83114	5.97788	5.03443	6.84328	5.51825	5.58304	6.36489	5.96317	6.28685	5.30412	5.69147	6.01839	5.69348	5.54533	6.21315	5.5575	6.11043	6.55392	6.08259	5.66907	6.00088	6.7821	6.08266	5.41951	5.55109	5.77145	5.30929	6.565
HNRNPAB	9.67464	9.14188	9.18237	9.0192	9.46288	9.07142	8.99666	8.9388	10.1144	9.35341	9.48393	9.44118	9.60509	8.77159	8.68159	9.45604	9.91017	10.0955	10.3938	9.31876	8.4	8.64454	10.3435	9.07472	8.85252	9.48719	9.92862	9.24421	9.1286	9.07851	9.73202	9.2343	8.94043	10.2285	9.17829	8.83893	9.33274	9.66361	9.58707	9.62373	10.7192	8.94308	9.2797	9.49748	9.47675	8.03509	9.7356	9.76922	8.80284
DAB2	7.30749	7.94087	5.98716	7.04886	7.70649	4.44436	5.59181	6.43237	4.98357	7.11831	4.32811	5.44831	7.05304	4.34152	5.50286	6.03772	6.80121	8.30144	5.7828	5.52132	5.31728	6.40886	6.22456	5.4777	8.28142	6.04562	6.87123	5.9867	5.4853	7.04362	7.97901	8.13912	5.28573	4.89337	8.02984	6.90203	4.47241	6.45432	5.59951	7.35615	5.99366	4.2951	4.71311	6.56297	5.4081	8.14385	7.12778	6.08399	8.16433
DAB2	6.80373	7.03868	5.2218	6.17182	7.48147	4.47819	5.93731	5.66369	4.32828	7.68067	4.90454	5.00974	7.69136	4.24959	5.46979	6.07261	5.97277	8.09223	5.55898	4.87807	4.43667	6.1401	5.40063	4.37968	8.59211	5.08759	6.32626	5.9771	5.07958	5.87851	7.45274	7.26874	4.49328	4.68745	6.82566	5.95529	4.90603	5.01702	5.50052	7.54758	6.36403	4.38545	5.05236	6.4125	5.97024	7.33264	7.20231	5.27828	8.63151
DAB2	7.16645	7.75722	4.88594	7.38457	8.17618	4.42315	6.28412	6.36318	4.67373	7.58077	4.45202	5.04845	7.65833	3.76623	4.69808	5.98022	7.10965	8.37511	6.06916	5.66626	4.44801	7.56664	6.60697	4.13432	8.637	4.44559	7.28285	6.56736	6.08831	7.21796	7.76013	6.61784	5.34261	4.65222	7.51104	5.97473	4.30908	6.24382	6.04438	7.80496	5.71503	3.9203	5.42151	6.34675	6.71721	3.34482	7.46684	5.89596	8.63773
ADRM1	8.00437	7.34934	7.52294	7.56685	7.8811	7.06098	6.78953	7.37838	7.83274	7.35451	7.24005	8.00701	7.51057	8.23437	7.71063	7.44676	7.09575	6.42117	7.36831	7.29439	7.58345	7.13609	7.3604	6.63604	8.1825	7.03455	7.54434	7.02701	6.81818	7.48165	7.30914	7.14798	6.85938	7.06797	7.78829	6.92554	7.34072	7.52252	7.29045	7.67464	7.06119	6.79063	6.92255	7.2264	7.95264	5.88093	7.47762	6.76932	6.79524
OGDH	7.05922	4.43073	4.95275	5.90327	6.98612	6.4071	7.17174	6.10973	5.87673	6.79214	6.23347	6.30538	5.98968	6.14379	5.34563	6.11021	6.54558	6.5509	6.51303	5.92999	6.50911	5.26776	4.8658	4.65132	6.73354	5.70051	6.63943	6.5117	6.122	6.7622	5.70333	6.47591	5.22251	6.24715	4.55408	5.15189	4.9165	5.42224	6.3337	6.77981	6.13501	7.47133	6.97154	6.44245	6.2758	3.55147	4.70178	5.60917	9.28628
TRAK1	3.42393	3.37449	3.63205	3.61312	3.85702	3.70146	3.85695	3.93943	3.57228	3.46859	4.20219	3.54542	3.30515	3.45771	3.50995	3.60504	3.44512	3.45597	3.40982	3.73413	3.5283	3.65067	3.47747	3.44576	3.56869	3.4451	3.77861	3.96895	3.89171	3.75634	3.50661	3.33681	3.79896	3.5833	3.78474	3.43395	3.90882	3.74519	3.78515	3.9996	4.02464	3.6186	3.99081	3.70522	4.31608	3.4956	3.98608	3.804	4.77952
APEH	6.62911	6.09628	5.34723	7.28283	6.52645	6.83383	6.72188	6.69866	7.3847	6.36774	6.26827	7.0427	6.47595	5.91036	6.09897	6.40541	7.46929	6.78879	7.13273	7.0428	6.05768	6.15811	5.60305	4.8189	6.78531	6.55586	6.41919	7.71325	6.16937	6.80756	6.22757	6.91927	5.47929	6.0827	6.12583	5.86961	5.06343	5.78155	6.16443	6.61939	7.16376	7.51148	6.15798	6.18883	6.39594	5.40544	5.15003	6.14503	6.18311
MKRN1	7.01606	6.77481	6.75749	6.8968	6.05061	6.89038	6.02716	6.26997	6.88392	6.87888	6.1304	7.11177	7.4222	7.51495	7.86631	7.42592	7.70871	7.27029	7.25022	7.31292	7.74625	5.91222	6.2646	6.24402	7.56403	6.67013	6.97454	7.27488	6.88128	7.13587	6.65663	6.58401	6.9483	6.41626	7.00051	7.32621	6.37348	7.34322	6.66783	7.00204	6.4136	7.24137	7.26131	6.15243	7.04116	6.4586	6.6089	6.32537	6.80155
SDC1	9.8509	8.36642	8.69632	9.34835	9.07249	9.51996	9.26045	9.85722	10.0526	9.51831	10.2262	10.4994	10.5938	7.68747	9.13037	7.81733	10.0971	10.3745	9.86925	8.80118	10.2748	8.61955	9.29383	9.09619	9.14194	9.55294	8.65697	9.42938	9.25841	9.41523	9.41974	9.24528	9.5229	10.3388	7.54657	9.02934	9.91425	10.562	10.2283	9.32628	9.66882	9.77098	10.257	8.12786	9.04932	7.29115	9.97111	9.84389	3.34579
SDC1	8.63183	7.35049	7.1685	8.3744	7.94148	8.62886	8.71958	8.44432	8.62822	8.72877	8.9083	9.59198	9.89877	7.61921	7.92688	7.46507	9.26984	9.50431	9.34736	8.73845	9.14962	7.12095	8.11272	7.61742	8.34646	8.165	8.20346	9.34718	8.52444	9.04627	8.98746	7.9766	8.85481	9.42616	6.52174	7.03477	9.37365	8.79484	9.63168	8.74031	9.00688	9.18657	9.38773	8.07522	7.73932	4.03704	8.74194	9.20518	3.66062
ARHGDIB	6.6868	8.76507	7.43181	8.72444	8.69795	7.17752	8.40403	8.90633	7.45621	8.53864	6.75702	8.05056	7.59786	5.82813	8.9021	9.08508	8.13913	6.99729	7.62233	7.93121	6.88971	9.5859	8.34247	8.191	7.93361	7.93474	9.3407	8.13939	8.28211	8.45736	9.15598	9.72244	7.06414	8.10162	8.088	8.51819	8.01038	8.31717	7.06176	7.83821	7.56497	6.77624	7.33183	7.8616	7.91515	8.11937	8.93998	7.82939	9.64761
CYR61	5.26885	5.75467	6.18682	7.14791	6.72614	6.73232	7.1937	8.39881	7.81391	5.56982	5.51692	6.45105	5.67555	5.83114	7.65613	6.61581	7.67792	6.29162	5.51963	6.01148	5.80085	8.57076	6.63262	9.28734	5.99743	7.64906	6.74748	5.92987	6.24372	7.20163	8.42073	9.53356	6.91556	5.87779	5.89794	4.6987	5.89555	5.76374	4.95583	5.32912	5.77165	4.68656	5.9339	7.61813	4.73721	5.60329	5.2339	7.01618	10.6596
SEC11A	10.3123	10.8551	11.2036	10.2253	9.96895	8.70149	10.2687	9.76851	9.22499	9.7335	9.63218	9.77998	10.5091	10.3834	10.0839	10.521	9.63279	10.4076	10.492	9.98281	10.4895	9.94558	9.24032	9.91408	10.6884	9.9663	10.1411	9.91911	10.4215	10.0249	9.94762	10.1997	10.7267	10.051	10.2003	10.0685	10.7936	9.38801	9.99985	10.2894	10.3686	9.47014	10.3005	9.74104	10.2943	11.5089	10.2594	10.4229	10.0776
TOP2A	6.48577	5.82753	4.33484	4.96035	5.86153	5.22475	6.27461	3.95905	3.92291	3.34476	6.31725	5.24416	5.78545	5.29922	4.0286	6.27737	4.14726	5.92444	6.12588	6.86319	5.42012	7.1055	9.10077	4.48923	7.35398	3.41701	7.812	5.18305	5.92107	3.70607	7.95286	4.18225	8.57903	8.03685	7.2803	7.90373	6.37174	3.9336	8.11073	7.90156	7.28921	6.59477	6.61597	7.812	7.73472	4.23066	8.773	8.37416	3.39907
TOP2A	7.29631	5.93741	5.37071	6.16231	7.02526	5.753	7.37745	3.71118	5.11674	3.44701	5.42454	6.18096	6.32772	6.31642	4.13326	6.53055	5.70373	6.36472	6.12217	6.82277	5.38221	5.66129	8.28554	4.08235	6.48999	4.10083	7.52928	4.66421	5.2861	4.07626	8.1719	6.08047	7.46813	8.07782	6.09242	7.07471	6.07686	4.37971	7.02924	7.90271	7.21715	6.99314	6.52433	7.29494	5.13357	4.31395	7.90158	7.38437	3.74183
PPIA	12.3631	12.3379	11.8601	11.9244	12.7349	11.7278	12.6997	11.6921	11.7678	12.0069	11.9365	11.8908	12.7954	12.3491	11.4371	12.5322	12.4644	12.4292	12.6084	12.2454	12.6523	12.2566	12.6085	12.1858	12.6521	12.4048	12.8242	12.1256	12.178	11.9867	12.8217	12.4026	12.1505	12.5657	12.0932	12.4573	11.9668	11.8852	12.1942	12.4084	12.8034	12.2193	12.6112	12.176	12.1475	12.1693	12.7543	12.1215	12.7853
WSB1	4.55379	4.96512	4.62566	5.44389	5.19249	4.8171	4.61846	5.82718	4.53275	5.0937	4.72088	4.94359	5.23089	4.37589	4.94462	5.11602	4.25934	5.35792	5.11146	6.26697	4.42122	7.96701	7.39249	5.27041	7.9226	4.91583	6.33128	4.85896	5.70657	5.7008	4.9592	4.27582	6.57968	6.00082	5.24616	8.58087	6.87551	5.59251	6.09273	6.41277	4.76673	4.07584	5.02187	5.69172	7.72561	4.86828	6.95615	5.58333	7.58402
RPS16P8///WSB1	3.17507	3.18262	3.47499	3.56894	3.45833	3.21796	3.31361	3.30132	3.5581	3.66621	3.02575	3.48042	3.51148	3.18186	3.35127	3.55835	3.37527	3.75668	3.39222	4.02366	3.27386	3.94495	3.85875	3.69558	4.76858	3.57077	3.94795	3.38781	3.48518	3.62599	3.50889	3.32298	3.62221	3.64939	3.13329	3.62474	4.07408	2.97121	3.27469	4.30743	3.42928	3.67269	3.44408	3.61959	4.21971	3.60793	3.66111	3.59509	5.15245
WSB1	7.05013	8.324	7.28648	7.86952	7.95036	6.15507	7.41814	7.82168	5.93414	6.83955	6.25825	6.66571	7.4914	7.43064	7.43754	8.52156	7.39865	7.72281	7.65837	8.65228	6.75466	9.43066	8.71641	7.60356	9.30047	6.93132	8.3935	6.73986	8.11036	7.52784	8.41029	8.72273	9.06631	7.98906	8.26083	10.4627	8.40467	7.05155	7.21275	8.29665	6.05542	6.44432	6.9698	7.03979	9.26598	7.96327	8.13363	7.14774	9.15883
MOB1A	3.92908	3.78357	3.82007	3.66055	4.04991	3.57791	3.93993	3.69473	3.25278	3.67338	3.47651	3.7133	3.81243	3.84081	3.71504	3.83771	3.95432	3.76043	3.76903	4.02792	3.81529	3.82868	4.91323	4.3742	4.58156	4.02937	4.10211	4.16026	3.62782	3.8449	3.99891	4.57669	3.75615	4.25102	4.52743	3.92944	4.15661	4.14754	4.15381	4.20915	4.76015	4.00649	4.10957	3.88799	3.53347	4.41293	3.76453	4.50201	5.0593
MOB1A	6.40504	6.72787	5.1217	6.48555	6.30308	6.24275	6.8216	5.38775	6.01752	6.70821	5.59073	6.2071	6.09171	6.36107	6.19148	6.76867	6.77936	6.39116	6.24299	7.11342	6.35583	5.39425	6.23988	5.50868	7.16371	5.72904	6.76234	6.3274	5.40736	5.6135	6.36628	6.49192	4.2367	5.4353	7.00033	6.37086	5.98987	5.27259	5.37928	7.07019	7.38263	6.79099	6.76479	6.2572	4.89478	6.16313	6.20742	6.86385	7.47463
MOB1A	3.6873	4.11591	4.6099	3.86374	4.09405	4.05686	3.88352	4.00464	3.93849	3.86026	4.2409	3.8842	3.89349	3.99245	4.12183	3.73085	4.04487	4.34152	3.96421	4.04529	3.87669	4.43732	4.53236	4.40555	4.73283	4.33182	4.11867	3.97863	4.09951	3.89491	3.47725	3.92924	3.76541	4.08516	4.49118	3.92129	4.29207	4.29113	3.94965	4.0405	5.46439	4.47246	4.90369	4.88197	4.25208	4.28849	4.16647	4.89272	4.87505
PRNP	8.16154	8.34073	8.35923	7.9345	8.66726	7.66017	8.55497	7.93429	7.39004	8.55148	4.67479	4.85266	9.3459	8.08748	6.26852	9.08481	8.9921	9.28874	8.68251	9.40071	8.8131	8.58561	7.72772	7.13971	8.15731	8.05085	8.35269	7.06023	8.26047	6.66253	8.09742	8.64838	8.75	7.31326	8.02103	6.64256	8.3118	7.50771	6.86483	8.1428	8.26816	6.37851	8.84635	7.14926	7.75977	10.1163	8.24166	8.66415	9.99464
ANXA4	10.0034	9.22894	10.2422	9.25419	9.55765	9.44022	10.076	10.3996	8.83422	10.2552	8.52732	9.39152	10.5201	11.6016	8.52186	10.5877	9.21498	10.4271	9.0544	10.9858	10.0747	10.2068	10.3208	11.9973	10.3372	9.83484	10.8637	10.7796	10.9394	8.59357	9.52656	10.334	10.4326	10.7484	9.13562	7.89477	9.6607	8.80444	8.67584	8.56737	10.3927	9.22304	10.3944	8.31749	8.9179	9.10457	10.4377	9.84013	8.02752
ANXA4	9.27636	8.89327	10.475	8.41461	8.63326	8.97043	9.67599	10.1532	8.75781	9.5077	8.33934	8.76404	10.1894	10.6198	9.21929	9.48953	8.58129	9.95507	8.94825	10.1129	9.67753	10.3447	10.1889	11.4848	9.59613	9.65469	10.396	10.577	10.7272	8.1197	8.83528	9.93595	10.4981	10.2794	8.78594	7.76311	9.11489	9.01485	9.02729	7.45355	10.0075	9.01871	9.20932	7.81025	8.2065	8.57649	10.0075	9.41893	7.59333
EIF4A3	8.91302	8.37133	8.47274	8.72054	8.17726	8.4443	8.84729	7.88089	8.83991	8.94141	8.54634	8.33221	9.57266	9.00411	7.96264	9.01437	8.63785	8.07529	8.23092	8.55649	8.78633	8.06988	7.87473	7.0345	9.73941	8.16839	8.58788	8.3975	8.27865	8.31736	9.26835	8.07576	8.00406	8.24873	8.49386	8.38196	8.18304	7.40538	8.59814	8.97603	8.46801	8.28406	8.36534	8.48581	8.3312	7.25663	9.21791	8.60493	7.94808
NDUFA5	8.17895	7.04344	7.57473	7.70407	7.66704	7.69297	8.37897	7.17408	8.17644	8.25288	8.09651	8.82499	8.64931	8.334	9.64436	8.93928	8.47216	8.60626	8.35936	8.39118	9.35028	7.44499	8.32929	6.36913	8.59708	8.49587	7.65971	8.13801	8.75618	8.79358	8.10616	8.9618	8.24622	8.56444	7.22152	8.87057	8.78541	7.94511	8.79783	8.41746	8.88695	9.73217	8.21307	8.11597	5.69029	7.56173	7.99253	8.86538	9.60877
ANP32B	7.61462	9.31349	8.88819	7.87248	8.63134	8.10682	8.8683	9.16992	8.22129	7.80802	8.37438	8.34624	8.5304	8.35237	8.93312	8.41285	8.60829	7.94177	9.12446	8.32537	7.87033	9.91695	10.4603	9.03735	9.55159	8.61388	9.97869	8.71926	9.80805	8.68745	9.95187	8.68995	10.2961	9.64974	10.2134	10.4211	9.72919	9.25197	10.0088	9.46468	9.74829	9.17692	9.50482	9.72749	9.04488	8.10222	10.5809	9.71921	8.83626
ANP32B	8.97406	10.1856	10.4811	9.21224	9.73295	9.31337	10.0681	9.63888	9.56521	9.34126	8.88127	9.59233	10.0401	9.70603	10.2072	10.2206	9.71494	9.585	10.6236	9.57066	10.0015	9.92316	10.7155	8.89872	9.66744	9.40611	10.2182	8.85364	10.1585	9.26476	10.1682	9.60933	10.5941	9.93935	10.623	10.7867	10.1505	9.43429	10.001	9.76022	10.0789	9.73439	10.0552	10.1777	8.89106	10.6254	10.6686	10.3808	9.29466
2022-09-11	6.75958	6.99408	6.73355	7.07784	7.46797	7.71022	7.66995	6.78227	6.59386	7.29484	6.52063	7.78756	7.43811	7.34083	6.80271	7.59229	7.06616	6.38795	7.5435	7.70968	6.51187	6.36369	7.12879	4.84971	6.91917	6.87559	6.80331	6.64101	7.4085	6.25542	6.55107	7.13565	6.24149	5.92555	6.87156	6.53423	4.99711	5.85946	6.18073	7.53696	6.86951	6.70607	6.49697	5.90535	5.95412	4.51891	6.38438	6.35019	7.16789
2022-09-11	3.30166	3.44297	3.31935	3.69465	3.28754	3.85183	3.24023	3.48303	3.6047	3.56381	3.27717	3.60976	3.58625	3.3474	3.59695	3.57883	3.42155	3.61444	3.33991	3.42048	3.66	3.54423	4.21865	3.99288	4.15673	3.61693	3.63398	3.61214	4.48529	3.60439	3.41235	3.30018	3.81317	4.19319	3.37931	4.07754	3.70807	4.73193	4.03757	4.8612	4.41658	4.45732	4.19424	3.66078	3.72953	5.71887	4.04738	4.73629	4.1352
NREP	4.7088	4.28977	4.83391	3.94786	3.98619	4.18927	5.57969	4.09889	3.89431	3.44066	3.66472	4.44838	4.43905	4.47714	3.80498	5.77417	3.56328	4.23854	4.31789	6.22047	3.47553	3.85489	4.40702	4.33386	5.11081	4.24595	4.66031	4.34834	4.8985	3.63607	4.27176	4.10252	5.74931	3.93471	5.27862	4.33732	5.98208	4.23605	3.83533	4.53553	5.27738	5.51656	4.77937	6.0287	6.324	4.27965	4.06005	4.72591	6.04275
NREP	9.13076	9.36001	10.3168	8.05719	7.56879	7.61714	9.37777	6.18251	6.02371	6.00148	7.5337	7.92392	7.55343	8.22684	6.53899	9.64657	5.40908	7.26602	7.18624	9.52978	7.18064	7.22274	9.19087	8.05326	9.29266	6.86371	8.21977	7.66939	8.75237	6.39227	8.35573	8.39703	10.5338	8.23959	10.6019	10.003	9.21339	5.65564	6.19569	7.60973	7.9695	8.55524	8.07642	9.01852	10.755	9.64816	7.55646	8.01312	9.21235
SH3BGRL	5.0168	5.42907	4.05349	4.71692	5.05186	3.80726	4.77627	5.28837	4.73863	6.74104	5.36318	4.57668	5.51939	3.8699	4.51641	5.28094	5.13576	4.77908	3.88732	4.66641	3.83064	5.70729	5.52968	5.77263	5.6408	4.56346	5.25462	4.29257	4.40644	4.06479	5.26986	5.24367	3.97459	3.66831	4.48043	4.35914	4.33506	4.37099	3.45265	4.99056	4.83703	4.58713	4.63091	3.83926	4.67093	4.14235	5.27299	4.89702	10.1717
SH3BGRL	7.99677	8.12699	6.01396	6.89079	6.65119	5.30543	6.65084	7.15817	5.57878	8.27192	7.04913	6.22349	7.6421	4.34447	7.2994	7.59568	7.57532	8.07364	5.66705	7.10237	5.2882	7.84564	8.54486	8.61459	7.71504	6.09414	8.00389	6.25344	7.14064	5.66476	8.14641	8.31108	6.18514	6.91343	7.02347	7.41246	6.14703	6.37044	4.79551	7.03339	7.11706	5.64615	6.90723	5.80444	5.30676	8.15906	7.59215	6.62962	11.6003
ENO2	4.48798	3.59862	3.62024	3.786	3.91053	3.57946	3.68519	3.88958	3.60683	3.77179	3.60494	3.63076	3.67437	5.18785	3.61608	3.75887	3.79781	3.68809	3.86799	3.44617	3.91946	4.09699	4.9344	7.0083	5.06662	3.90451	4.03543	3.44138	3.50661	3.70808	4.37016	4.93571	4.50263	3.96441	3.98426	4.42415	3.3293	3.7036	3.82026	3.84052	4.23009	3.65428	4.04831	3.24776	3.88867	4.2489	5.88976	3.6846	4.27344
STK25	4.95658	4.74384	5.25469	4.45405	4.91325	4.48774	4.17467	4.66324	4.56584	4.27309	4.09443	4.63458	4.77271	5.12996	4.66066	5.90064	4.63959	4.876	5.02745	4.97974	4.74538	4.24878	4.49878	4.05927	5.16886	3.87677	4.15572	4.38828	4.93786	4.44975	4.47279	4.76488	4.68296	3.60844	4.90967	5.23817	4.04755	3.89029	4.23594	4.43432	3.66193	5.08778	4.82234	4.75112	4.70831	4.37396	4.24953	4.47813	4.62053
IFITM2	11.779	11.5764	10.0812	11.183	11.3072	10.511	10.572	10.8547	11.0408	11.5357	9.78781	11.0773	11.6062	9.74163	10.6256	11.4618	11.8756	11.7347	10.2236	10.376	10.768	10.796	11.4602	11.6911	10.8894	11.6644	10.7043	10.9113	11.0039	11.5788	10.9898	11.0338	10.1902	10.9924	10.6123	9.8956	9.70519	10.9822	11.4866	10.0294	11.5414	10.7196	10.6788	10.603	10.39	10.1084	11.0164	10.2989	9.18709
PSMA2	5.28849	5.01689	4.9294	4.96544	4.57365	5.16883	5.60066	5.38293	6.34353	6.16883	5.36503	6.83269	6.53891	5.24761	6.28233	5.89411	6.18908	6.80139	5.99844	5.78572	8.02753	4.33852	5.21733	4.29743	4.84361	5.60205	4.99117	5.43437	6.51014	6.01656	5.73679	6.16873	4.96535	5.66675	5.03951	6.72625	5.6688	6.90601	5.82051	5.40514	6.16311	6.95507	5.79914	5.28315	5.35724	4.82439	4.59691	6.90024	5.65401
PVRIG///PSMA2	9.76067	9.25876	8.70724	10.2667	9.90059	9.70932	10.0401	9.24688	10.145	10.2391	9.74791	10.7434	10.1754	9.40985	9.80722	9.7653	10.1759	10.0932	9.9624	9.88554	10.6005	8.78268	9.60361	9.68684	10.1052	9.97824	9.66354	9.82243	9.63512	9.80783	10.0097	9.9021	9.01772	10.0082	9.45016	9.53867	10.1698	10.2658	9.66165	10.1638	10.0577	10.7166	9.96582	9.61632	8.66335	9.3515	9.52957	10.2476	8.92387
MYL12B///MYL12A	10.162	10.575	10.2421	10.2581	10.1873	10.1352	10.0429	10.1378	10.0799	10.4548	10.2967	10.691	10.6345	10.2389	10.021	10.3511	10.5314	9.91411	10.0663	11.0298	9.93751	10.6221	10.3337	10.6715	11.12	10.8924	10.5083	11.4157	10.8693	10.3786	10.4707	10.6431	10.4988	10.0585	10.5514	9.89265	10.3045	10.1046	9.84077	10.6463	9.68491	10.2392	10.576	10.6077	10.3643	9.64922	10.1866	9.92366	10.4018
MYL12BP1///MYL12A	8.06695	8.45444	8.3314	8.25307	8.11876	8.29484	8.01344	8.05354	8.07348	8.35216	7.87399	8.11736	8.57762	8.30573	8.2797	8.33785	8.45705	8.42434	8.62664	8.75019	8.82232	8.43633	8.61262	8.66216	8.99266	8.65879	8.49936	9.23216	9.12619	8.18855	8.49783	8.52157	8.71869	8.16856	8.90726	8.42731	8.48608	8.36177	7.37096	8.42914	7.66159	7.97188	8.27995	8.80049	8.7262	8.65025	8.19788	8.17966	8.61164
SMARCC2	6.08655	6.60786	6.25668	6.14406	7.26854	6.64975	6.80057	6.6374	6.58546	6.45542	7.03156	6.95795	6.34504	6.65803	6.5872	6.5501	6.16193	6.08963	6.50581	6.73722	7.0308	6.09166	6.39111	6.24347	6.57304	6.2093	6.47219	6.47051	6.73534	6.83114	6.445	6.87748	7.28051	6.12055	6.38655	6.49917	5.5031	6.98535	7.82	6.13004	5.97692	6.07704	6.14618	6.21521	6.15925	6.10534	6.50761	5.8081	6.4981
SMARCC2	5.89106	5.77846	5.38637	5.50057	6.61269	6.42743	6.27638	6.24317	6.19577	5.79885	5.55427	6.4138	5.28598	6.51643	5.59329	5.72785	5.48182	5.43169	5.27261	6.15979	5.54342	5.24093	5.47039	5.17333	5.88729	5.14243	5.57104	5.61007	5.56667	5.78097	5.0179	5.26824	6.30423	4.86698	5.99152	5.54389	4.99393	5.51199	6.12573	4.66463	5.48183	5.27626	5.24132	5.1921	5.80634	3.93738	5.14748	4.70803	5.43615
ATP5B	10.6738	9.28925	10.1396	10.0674	11.1164	10.0175	10.8557	9.77958	9.75701	10.6307	9.42544	10.6933	10.3098	10.9592	10.1283	9.86632	9.73626	10.5656	10.6266	10.7252	10.2625	9.62057	9.23491	9.71477	10.2469	10.1657	9.99736	10.2838	10.1066	9.75988	9.84488	10.8224	9.75088	10.5293	10.1918	9.88219	10.3868	9.93031	10.6458	10.6639	11.0365	9.95634	10.5592	10.242	9.14304	9.23927	10.1486	9.384	11.721
EBNA1BP2	6.16097	5.98055	6.14512	6.633	5.79676	5.05085	5.70184	5.73092	6.84247	6.17216	6.37369	5.99678	6.46495	6.88972	6.59258	5.78696	6.3477	5.51576	6.36353	6.11203	7.86205	5.75599	6.10025	6.39101	6.2003	6.46964	6.17806	5.90714	5.60355	6.23135	5.73162	6.10724	5.486	6.20727	7.38972	5.61201	5.86751	6.20348	7.15665	6.39384	5.44009	5.91479	6.12964	6.18279	5.53957	6.98322	6.36851	7.05347	5.5213
EMP1	3.92571	4.94079	4.95569	4.91761	5.1123	4.00462	5.18721	4.08302	4.29567	5.00601	4.3	4.53003	4.60132	3.19998	5.72376	4.378	4.31991	5.1775	4.78719	5.58441	4.13119	8.38328	6.56423	4.21972	5.89811	5.29068	6.14459	5.73072	6.56093	4.9181	7.95994	7.14312	5.16786	5.63231	4.66527	5.59924	5.51151	5.04105	4.83755	5.46946	5.42342	4.33797	4.72941	5.05617	5.1369	5.05214	4.47398	5.58317	7.90186
EMP1	3.63174	3.85802	4.13282	4.34943	4.34883	3.9623	4.41755	3.96622	4.50896	4.48573	4.22751	4.34793	4.09699	3.42961	4.32081	3.95175	3.98848	4.22591	4.01775	4.15934	4.19778	6.36316	4.18527	3.7995	4.07751	4.23532	4.3495	4.59334	4.60428	3.97505	6.11331	5.27851	3.93208	3.80201	4.23922	3.94781	4.14549	4.4274	4.24808	4.38156	4.57935	4.06675	3.95209	4.25907	4.20033	3.84187	3.90554	5.15883	6.23248
CCT6A	8.53795	8.26097	8.34994	8.01175	8.18557	7.10074	7.85289	7.78521	6.9622	7.70045	6.98576	7.01927	9.0841	8.37543	7.94892	8.47564	8.31496	8.67823	8.81194	7.72071	8.44364	7.65999	8.7827	7.9347	8.45149	8.37389	8.38024	8.41665	9.00973	8.03904	8.96504	8.39943	8.64737	8.82629	8.77342	9.24546	8.17088	9.48762	8.57725	8.26237	8.62801	8.12049	8.31983	8.53058	8.75119	9.36631	8.97156	8.28979	7.56695
CCT6A	7.72102	8.21599	7.19293	7.74454	8.00104	7.02662	7.50046	6.25688	6.42411	7.20873	6.36063	6.93722	8.08019	8.31985	6.84236	8.24096	8.42584	7.88874	8.03971	8.00182	7.80619	7.56769	8.52658	7.85661	8.97602	7.5931	8.73285	8.12189	8.24776	7.50072	8.89534	8.18492	8.09511	7.87183	8.60119	9.02563	8.23738	7.59697	7.82945	8.54543	8.3807	8.01963	8.68897	8.49671	8.30244	8.7879	8.55865	7.88848	7.15659
ETS2	8.86706	8.07326	7.7766	9.00815	7.1449	7.78054	8.50848	8.64564	7.84507	8.78018	7.53739	8.44958	8.60212	5.69241	8.23956	7.38993	8.22903	8.68346	7.12865	7.78536	7.37661	8.79075	7.94982	6.11734	6.0414	9.74523	7.63582	8.69322	9.04419	9.81256	8.63416	8.81367	8.57102	9.49407	8.2699	7.10761	9.16806	9.68493	8.34425	7.48593	9.26588	6.82703	7.76399	8.36629	9.44005	7.03063	8.35804	8.91805	7.49137
ETS2	6.59871	5.39178	5.49135	7.62111	5.42931	5.86503	6.66473	6.21563	6.60999	7.2414	6.00888	6.40735	6.7142	5.77089	6.13677	6.21879	5.90572	5.82671	5.24711	6.02362	5.65937	7.08888	5.95778	5.13229	4.89148	7.85485	6.3328	7.64117	6.6942	8.445	6.70724	6.3754	6.58225	6.72938	6.55576	5.79353	7.11421	6.38048	6.48162	5.68366	7.27742	6.04966	6.20172	7.16539	7.69924	5.32801	6.43309	7.7285	6.05571
RARS	8.02416	8.54903	8.03332	7.99876	7.91064	7.6462	8.06312	7.65612	8.62736	8.17964	7.67694	8.22589	8.13695	7.64178	7.74902	8.43493	8.51337	7.81836	9.07317	8.28128	7.78771	7.43632	7.80074	7.71262	7.94261	8.1978	8.08058	7.98357	7.75845	8.18557	8.08048	8.01071	8.03921	8.83285	8.72013	8.44949	8.19301	8.23435	7.83659	8.2931	8.18985	8.62945	8.19763	7.97127	7.81592	7.97812	8.24697	8.23944	7.69968
STAT6	7.72969	7.66531	7.57345	8.9744	7.14318	8.59704	7.84235	8.53624	9.0474	8.87628	6.64689	8.64392	8.14368	8.42234	8.98182	7.98352	8.36691	8.52442	8.03802	8.75133	8.25943	8.36751	7.02644	6.90403	7.95578	8.45089	8.23822	8.67891	8.35136	8.4604	7.72699	8.47587	7.55433	7.45572	7.2602	7.80932	5.9865	8.58113	8.14332	7.31448	7.57931	8.71677	8.05511	7.67818	8.68524	5.60387	6.60144	6.45921	8.20241
STAT6	3.74272	3.5689	3.34262	4.96549	3.43698	5.0561	3.99438	3.81976	5.06127	4.95294	3.92133	4.46516	4.18462	4.03456	3.84802	3.86036	4.2736	4.25536	4.09997	4.67632	4.05421	3.83642	3.75581	3.89151	4.32259	4.45925	4.30606	4.22949	4.24639	4.36601	3.71339	4.09378	3.88184	3.71956	3.41242	3.58361	3.66648	3.47736	3.68902	3.85266	4.18883	4.63219	4.4126	3.80329	4.7063	4.43781	3.24016	3.70583	4.29047
ARHGEF12	4.07175	4.26333	3.4878	4.68129	4.33145	4.16153	3.90878	3.68172	3.94784	4.00232	4.29785	4.21118	3.99595	3.78377	3.93268	3.99789	4.21732	3.84926	4.41586	4.02936	4.15392	4.71205	4.37291	3.42715	4.37406	4.07886	4.4648	4.69799	4.07816	4.42276	4.00947	3.99614	4.2542	4.63373	4.5049	4.24464	3.76986	4.40357	4.03453	4.85721	3.83776	3.82088	4.38784	4.3367	4.8156	4.10796	4.94272	4.2346	4.30844
ARHGEF12	9.02036	9.47847	8.97073	9.37389	9.76233	9.20156	9.46108	9.20968	9.24144	9.72551	9.51331	9.04484	10.0792	9.84657	10.1164	9.57939	9.36341	9.29387	9.44471	9.30129	10.391	9.14393	9.30496	9.37632	9.92003	9.73586	9.58064	9.65057	9.77409	10.0279	9.00519	9.63101	9.50624	9.32863	8.59126	8.86459	9.81744	8.96816	9.31118	9.61644	8.8464	9.61604	9.19664	9.33617	8.74345	8.48664	9.199	9.45006	9.3889
ARHGEF12	4.00116	3.84561	3.8764	3.90467	4.46664	4.47556	4.08709	3.6573	3.73442	4.44066	4.00719	3.74769	4.55472	4.08213	4.3679	4.38888	3.66553	4.18673	3.87512	4.14053	5.31658	3.41027	3.94522	3.83429	3.66538	4.28286	3.55347	4.02523	4.14079	4.35957	3.40613	4.23766	3.68149	3.60887	3.19457	3.98021	3.99351	3.72407	3.90244	3.76294	3.4325	4.19441	3.41901	3.63225	3.51125	3.70378	3.43402	3.95729	3.88141
VAMP3	9.30615	9.0436	8.40607	9.30604	8.96245	8.2115	9.04024	9.35332	10.2289	9.31393	9.64008	9.16945	9.13759	9.55246	9.99043	9.20345	10.5639	8.08509	8.59262	9.0237	9.31725	9.20445	9.63654	9.0076	9.06077	9.1054	9.00561	8.55742	8.38079	9.53244	9.01342	9.41045	8.85841	8.77523	8.69896	8.6384	9.37635	8.99411	8.43107	9.1335	8.48078	8.77967	9.54003	8.7337	8.78957	8.96756	9.00613	9.8819	10.3323
VAMP3	4.03211	4.04909	3.27281	4.4852	4.0863	4.39281	5.3807	3.9019	5.62307	6.55914	5.5094	5.28038	6.40485	6.13167	4.02906	5.24871	5.92261	5.53695	4.15811	5.32073	4.01129	4.19207	4.17444	4.34756	5.10524	5.14171	4.71162	4.81792	4.50297	5.28422	3.95194	5.54797	4.02475	3.85266	3.98313	3.67319	6.89968	3.96255	4.07892	5.86685	6.56754	6.39006	6.5571	6.0645	4.70998	4.28997	4.22919	7.31077	7.39573
GTF3A	10.4212	11.0157	9.9794	9.17498	9.54378	9.47656	9.74442	9.96059	10.1785	9.66393	9.03288	9.08014	10.3927	9.11327	9.52673	9.13267	10.176	9.80046	10.2196	9.93254	9.75824	9.76495	9.43393	9.2345	9.8624	10.1571	10.7441	8.91702	9.24181	8.83046	9.92014	9.96959	8.63005	10.0836	10.6606	10.3276	8.82601	10.8211	9.28236	10.5787	9.19368	9.21126	9.51708	9.89535	10.6025	9.75462	10.153	9.0884	9.21273
SCP2	9.92183	8.92885	9.01351	9.91219	9.35696	9.38314	9.86584	9.57697	10.5219	10.8614	10.5634	10.5487	10.2343	9.48575	10.6683	9.45059	10.3345	10.3739	9.59144	10.1255	10.6046	9.10025	9.54089	10.0007	9.9234	10.7987	9.0686	10.1446	9.6061	10.6621	9.19053	10.0849	8.31011	9.96602	8.87624	9.17892	10.3505	10.0357	11.5196	9.66245	8.93882	11.1117	10.1351	10.259	8.72754	8.04922	8.9369	11.1712	8.58002
ENC1	3.2113	4.24716	3.66052	3.70692	3.49808	3.45234	3.4881	4.02276	3.32161	3.48216	3.15032	3.22257	3.68437	3.66292	3.99795	3.84744	3.66178	3.33666	5.11272	3.84028	3.76146	6.26383	4.00399	3.74747	3.81295	3.51527	5.11602	4.4446	4.34824	4.53039	4.35497	3.76659	3.87656	3.56537	4.77141	4.01451	3.65478	3.98388	3.82588	3.91522	4.11311	3.9343	6.13822	6.74443	6.38597	3.79056	3.52577	3.69141	5.31556
ENC1	6.43958	7.89436	9.04535	7.58501	7.91046	7.36986	7.52403	7.33935	6.37608	6.58095	6.61174	6.4751	7.52021	7.61023	8.18393	7.59058	6.77487	8.11506	8.31043	7.57924	7.79095	8.5079	7.75957	7.3116	6.29394	6.7384	7.75574	6.88669	7.29322	8.02251	7.83132	7.86856	7.32744	6.59604	7.6224	6.86293	6.20319	6.15339	6.2797	6.56551	6.99299	6.39764	8.15888	9.14981	7.77003	6.21872	6.77034	6.65432	8.5143
SNRPC	7.59719	7.16728	8.10661	7.85853	6.88724	6.98214	7.53121	6.19796	7.36355	7.31978	7.17943	7.39113	7.57417	7.71274	7.27689	7.58911	7.67671	7.22658	7.58305	7.0598	7.34708	6.42903	7.89479	6.75966	7.16623	7.12092	7.14787	6.76031	6.4743	7.05841	7.65965	7.21092	7.73609	6.65774	7.63729	8.06773	7.25584	6.32023	7.13387	7.33684	8.1031	7.5294	7.36963	7.47008	7.67228	6.86685	7.5418	7.78111	6.9025
UBE2D2	6.66133	6.53128	6.77394	7.46118	5.91264	6.95473	7.40591	6.47685	7.49112	6.96964	5.55453	6.43362	7.7645	7.29671	6.54594	7.87564	7.81409	7.32473	8.00922	7.91031	6.8662	5.80907	7.40445	6.53959	7.33541	7.09943	7.02669	7.27316	7.45663	7.16923	7.12165	7.20731	7.53227	8.02752	7.51718	7.01133	7.26406	7.09526	6.46982	7.18462	8.12369	7.93091	6.41901	7.32161	7.72662	7.22265	7.18802	7.39704	7.9378
UBE2D2	4.14674	4.13124	4.0848	3.91136	3.65177	4.26167	3.94215	3.47329	4.15888	3.70389	3.40742	3.45113	4.12345	4.1176	4.1497	4.19948	3.95525	3.94052	4.82819	4.43243	3.68421	3.66804	3.91037	3.53065	4.25	3.94567	4.04926	4.91138	4.3175	3.97345	3.92203	4.13196	4.5274	4.02932	4.80434	4.39811	3.91404	3.91806	3.50242	3.56935	4.98744	4.59046	3.79575	4.12494	5.06898	4.27347	4.02199	4.09442	5.24392
UBE2D2	8.50527	7.68165	8.17344	7.80575	7.55465	7.6206	8.33077	7.60886	8.55651	8.00019	7.40829	8.11293	8.00605	7.93072	7.2681	8.39982	8.45775	7.91623	8.675	8.67664	6.59781	7.38543	8.40711	8.28375	7.87575	8.48772	7.92435	8.05767	8.14394	7.97169	8.33553	8.63324	8.68063	9.46847	9.03596	7.41797	8.49753	8.26131	7.6493	8.40062	9.95734	8.78673	7.39461	8.345	8.01636	8.43052	8.6371	8.73511	9.09552
ADIPOR2	7.62295	7.78772	7.92191	7.46188	7.65929	7.91957	8.67339	8.67619	9.06063	8.49863	8.34581	8.30446	8.2758	9.27626	8.7214	8.63807	8.29558	10.5523	9.40242	6.78916	9.69562	7.59687	8.05576	7.31301	7.08114	7.96883	8.38975	8.61532	8.68496	8.5453	7.61225	7.90178	7.47314	8.27267	7.21639	7.57446	8.53199	9.13312	7.79593	8.83414	9.09388	8.40895	9.79878	8.37107	6.83419	6.8708	7.24652	9.05268	7.6388
GRHPR	7.69449	9.05607	9.19996	8.37116	9.74783	9.55337	10.8189	9.9732	10.2922	10.5667	11.605	10.8937	8.96444	7.31887	10.8919	8.29907	10.898	8.76364	10.3861	8.47689	8.97505	9.00194	8.52917	8.98479	8.15874	10.9874	8.54566	10.0205	9.21515	10.2561	8.83127	9.23114	8.23266	9.91035	8.7441	9.26975	9.60412	10.3067	9.04459	9.8006	10.0273	10.3857	8.44604	9.68801	8.04337	6.59536	8.34675	10.6855	9.75395
GPX3	10.5241	8.77518	8.3716	11.5169	10.2894	11.4102	10.3438	12.1558	12.2622	12.0384	10.9852	11.0256	9.6139	10.7667	10.1804	10.7849	12.4758	12.5933	11.8182	12.652	9.92151	11.1687	10.2743	9.8817	10.5969	11.6139	10.8113	12.2348	10.9414	12.8804	11.3945	11.2622	11.0991	12.2653	7.81563	8.07046	11.1056	12.0548	9.74898	11.8149	13.069	12.3542	11.4067	12.1259	10.685	7.22413	10.808	10.8076	13.1144
SLC9A3R1	8.41714	7.55402	7.74327	9.1115	8.09494	8.19883	8.90598	7.84796	8.52344	8.50055	9.62171	8.7057	9.38483	9.33471	8.49709	8.35369	9.50743	8.44149	8.4278	8.63406	8.53613	7.78917	8.15109	7.73183	8.1614	8.57825	8.09226	7.78666	7.83585	8.52739	8.51728	7.99942	7.93098	8.8538	8.0451	8.45961	8.00158	7.87812	8.95506	9.03405	7.86573	8.75583	9.06465	8.23459	8.06732	7.6095	8.98693	7.54902	7.22465
FLOT2	6.57607	5.90685	5.20044	6.00456	6.15906	6.10917	6.22604	5.41255	4.88046	6.55124	5.50747	5.83202	6.25967	6.79729	5.3355	6.48213	6.25708	6.62131	5.45351	5.41129	5.63007	5.77512	6.18431	6.13639	6.61254	6.04913	6.10244	5.65322	5.82941	7.25487	6.4993	5.5935	6.21983	5.71992	5.65759	6.50275	5.65928	5.76741	6.80038	6.85141	5.65323	5.97489	5.59918	6.39797	5.92794	5.37471	5.73755	5.90365	5.91217
YME1L1	7.43443	7.59317	7.3831	7.76161	7.834	8.12421	8.11922	6.70346	7.4781	7.99595	7.13227	7.82719	8.28644	8.30928	7.56319	8.86802	8.43989	8.59143	8.85504	8.14511	7.611	7.60462	8.8911	7.95011	8.56542	8.03323	8.39433	7.77533	8.35562	8.12233	8.64922	8.41874	8.12474	8.44478	8.33139	8.03921	8.50275	7.4324	8.07902	9.05784	8.87104	8.6014	8.91813	8.51221	7.57414	7.79898	8.65229	7.89165	8.82307
YME1L1	9.26396	8.88555	9.81177	8.9533	9.15922	8.93681	9.58343	8.58803	9.41082	8.98079	9.07362	9.35067	9.88938	10.1586	9.46398	9.98546	9.81406	9.81517	9.39436	8.55745	10.2052	8.66672	9.35686	8.21088	8.94518	8.85927	8.8958	9.01921	9.4014	9.1031	9.24559	9.06356	9.21457	8.69657	9.50696	9.19214	9.03052	8.15962	8.65865	9.06811	9.04196	9.45342	9.19629	8.66575	8.66766	9.4611	8.65129	8.1748	9.15712
BAZ2A	4.87533	5.04398	4.71762	5.38097	5.15506	5.14693	5.12849	5.53505	4.95798	5.20302	5.31856	4.93617	4.80386	5.25929	4.85799	4.9376	5.06237	5.19317	4.99939	5.16964	4.83416	5.15853	5.02566	4.69476	5.07042	4.70818	5.0438	5.05865	4.88917	4.86197	4.67989	4.26975	5.09792	4.34363	4.69133	5.92587	4.90634	4.76128	5.44338	4.61754	4.95867	4.52049	4.9602	4.53235	5.33166	4.33376	4.97621	4.58912	4.71636
BAZ2A	5.25467	4.79583	5.1088	5.49746	4.86634	4.66071	5.52724	5.44441	5.41353	4.75987	5.76692	5.12409	5.12888	5.43455	4.82413	4.7952	5.46627	5.21534	4.93464	4.71928	5.57244	4.58266	4.76685	5.10959	5.57387	5.03264	5.12644	4.89292	5.3167	5.59341	4.60749	5.25027	5.53701	4.685	5.42367	5.61622	4.47832	5.27205	5.63669	5.06973	5.09761	4.59359	5.15912	5.1517	5.61422	5.21102	4.7348	4.39934	4.99505
BAZ2A	4.28863	4.3559	4.32248	4.0915	4.06541	4.39488	4.08226	4.25044	4.48933	3.94312	4.42352	4.0111	4.17599	4.51121	4.5703	3.97483	4.3632	4.21637	4.03574	4.15952	4.29274	4.08669	4.0757	4.02992	4.17495	3.76203	4.17124	4.12729	4.41795	4.43184	4.19906	4.10741	3.82961	4.14624	4.52439	4.25689	4.0412	4.78471	3.75182	3.78744	4.28468	3.87293	3.91852	3.73209	3.93179	4.9202	4.11776	4.02147	4.35282
SF3A1	7.17843	6.77926	6.567	7.16413	6.81195	6.76559	7.01143	6.58449	7.26561	6.66231	6.82385	6.9747	7.56561	7.84585	6.62905	7.02745	7.22532	7.57847	7.19457	7.04039	7.40268	6.85939	6.71101	6.86872	6.53539	6.50996	6.88845	7.03955	6.74884	7.0062	6.90573	7.51222	6.76593	7.09958	7.43781	7.14422	7.51972	5.60947	6.09168	6.91447	7.45402	6.5887	6.93007	7.29569	6.64888	5.97324	6.64501	6.98269	6.91098
SF3A1	4.81079	4.81599	4.29575	5.27475	4.78954	5.30947	4.73634	4.68481	4.9278	4.64153	5.40077	5.24425	4.79753	5.37311	4.67903	4.58663	4.78692	3.79888	4.38261	4.94286	4.44313	3.89055	4.06489	4.4899	4.53608	4.73743	4.86359	4.54361	4.57625	4.97534	4.25335	5.33889	4.26054	4.1455	5.21743	4.54082	4.86241	4.34308	4.44092	4.60707	4.3271	4.60447	4.8061	4.8032	4.18284	3.47173	4.80267	5.08384	4.86087
COPB1	10.3912	10.7447	10.4762	10.232	10.3182	9.41358	9.97546	10.2221	8.94362	10.0139	9.72693	9.81234	10.275	10.422	9.9899	10.2007	10.9569	10.5132	10.3833	10.4929	10.3468	10.4762	10.5159	9.95426	10.2746	9.70773	10.2318	10.0234	10.2668	9.7365	9.92732	10.2205	10.779	9.40681	10.7734	9.94644	9.28891	9.69005	9.94604	9.91905	9.6755	9.84573	10.1542	9.99077	10.4555	11.7885	10.3267	9.84183	9.55453
COPB1	8.82045	8.50208	8.31646	8.51392	8.4901	8.24853	8.75889	7.72327	7.37284	9.1022	7.78097	8.45819	9.32616	9.24013	7.89633	9.32474	9.73181	9.55858	9.06421	9.44193	9.23972	8.29107	8.64048	7.79177	8.68892	8.33066	8.71069	8.78816	9.02229	8.70874	8.62278	8.83439	9.02461	7.59711	9.12836	7.9515	7.90489	6.90788	8.32466	9.02361	8.55259	8.84005	9.00795	8.87703	8.70386	8.22723	8.81878	8.86241	8.28617
CST3	9.86413	8.75924	9.67006	8.94444	9.90165	8.96353	8.83384	9.65091	9.00244	9.63751	9.96116	7.0693	8.82862	9.12407	9.65159	9.27451	9.80013	9.42523	9.42425	9.25407	8.29176	9.34646	9.30798	9.06278	8.66843	9.31571	9.32845	9.15081	9.35358	9.2025	8.87656	9.46852	8.95118	8.34616	8.37688	7.74999	9.96899	8.87058	8.47817	8.28746	8.50365	9.19835	9.15015	9.31208	9.28545	7.22234	8.92754	7.58169	11.4149
TMEM109	4.96589	5.86225	5.41179	5.56117	6.59096	6.35947	5.54261	5.48872	6.77805	6.02256	6.37438	6.24721	6.03224	5.9203	5.73706	6.04017	5.94973	6.02419	5.76825	5.49448	6.12991	6.16658	6.2917	7.15754	6.96461	6.30184	5.89404	5.4157	6.06189	5.41877	6.14411	6.31132	5.89623	5.96823	6.4846	5.22517	6.26152	6.23445	6.1062	5.59998	6.17813	6.33215	6.25747	6.17265	5.75208	5.00623	6.08436	6.18136	6.1709
IVNS1ABP	7.46284	6.9648	6.37017	6.22865	5.50057	5.45612	5.77433	5.11755	5.10463	5.18573	4.60743	5.45732	6.24625	5.46692	6.7237	6.86698	4.73499	7.82618	6.83583	5.56089	6.09537	5.52948	7.49544	8.36004	5.11108	5.58622	5.87808	5.87803	6.15423	6.46073	6.92693	6.53567	8.66876	5.83662	6.2091	7.52008	6.88856	6.51724	6.41882	5.82199	6.85722	5.0153	6.1	5.56171	6.30413	7.14559	7.90436	6.59465	6.30598
IVNS1ABP	7.40855	5.96317	6.26711	6.73024	5.95717	6.29986	6.15762	5.93244	5.8092	6.15597	5.64002	5.91168	6.50427	5.99324	6.36243	6.75686	5.68205	7.67488	6.32822	5.97019	6.31118	5.35349	7.03717	7.35319	5.37633	5.41305	5.75885	5.58666	5.96448	6.31707	6.45004	6.44776	7.79656	5.92315	6.09385	6.94696	6.99104	6.45542	6.50007	5.90447	6.89419	5.40312	6.26948	5.72399	6.48201	6.64623	7.27824	6.25881	6.04383
OAZ2	5.49466	5.50052	5.29082	5.64455	5.85063	5.94782	6.56252	6.01362	5.61533	6.84155	6.65568	6.26418	7.17731	6.30448	5.33031	6.07579	5.8203	6.57833	6.35507	6.80759	5.73107	6.00239	5.1497	6.09071	7.04298	7.40877	6.81919	6.49462	5.99495	6.81118	6.63193	6.46083	5.78342	5.50394	5.8026	5.92735	5.94322	5.38928	5.78566	7.62293	6.76404	6.51887	7.08822	6.92508	6.46859	4.48239	6.8122	7.58957	8.33671
OAZ2	6.55144	6.4868	6.93939	6.52783	6.47607	6.38094	7.04531	6.94216	6.30032	7.28718	7.3838	6.94715	7.67047	6.72722	6.61219	6.56787	6.05348	6.55517	6.86537	6.95454	6.6646	7.49944	6.49589	7.93395	7.86104	7.99398	7.4336	7.12281	6.88608	7.62702	7.28242	7.33811	7.14789	6.96087	7.07867	7.69181	6.41264	7.28983	6.94152	7.79755	6.81345	6.83782	7.06952	7.17848	7.02088	5.79506	6.75563	7.56079	8.49034
ANXA7	9.48559	8.95388	9.47863	8.82898	8.85727	8.67187	8.72921	8.65292	9.60454	8.356	8.33793	9.52985	9.25902	9.17002	9.86575	8.96955	8.99636	9.30909	8.28235	9.26887	8.93209	8.55949	7.97645	7.9886	9.36283	8.96306	8.21597	9.19263	9.41561	8.96536	8.62838	8.63883	8.46599	8.42644	8.41853	8.20262	8.75475	9.06788	8.27644	8.4896	8.6688	8.91316	8.36584	8.90232	8.20871	8.48314	7.95278	7.92511	8.05431
ZFP36L2	4.27617	4.61481	4.7125	5.22273	4.66044	5.24356	4.33639	4.78082	5.49178	4.86972	4.9611	4.40095	4.04487	4.78495	4.02028	4.35534	4.11808	4.69361	3.68529	4.69839	3.83871	5.6271	4.42492	5.49102	4.4897	4.38443	4.62572	4.58387	5.51924	4.91418	3.79114	3.71792	4.37966	3.89535	3.92512	4.14645	4.60292	4.28252	4.42953	4.76316	4.9067	4.87418	5.02697	6.47299	4.70888	4.54347	4.21892	4.73763	5.37798
ZFP36L2	9.65546	8.69166	9.79563	9.65236	8.78037	8.97865	9.39746	9.47815	10.0831	9.10459	8.43326	8.75484	8.76802	10.8212	9.53348	10.1593	9.45476	10.0207	8.35941	9.94862	9.79604	9.67955	10.1738	9.82357	9.13858	9.29052	9.67221	8.88646	9.83531	9.56365	8.93965	9.57916	10.3248	8.66285	9.50077	9.84169	9.21141	8.83308	8.268	9.06821	8.41358	9.40028	9.51355	9.94269	9.23684	8.27854	8.84582	8.9466	9.45244
ZFP36L2	5.30279	4.87774	4.56457	5.38929	5.14563	5.54055	4.97209	7.07612	5.60569	5.20339	4.95709	4.74963	4.69342	5.88091	4.9517	5.18856	4.65636	5.19478	4.31638	5.32982	4.28635	7.25401	6.29376	5.44417	5.31385	3.67184	6.47986	5.56075	6.02481	6.37381	5.49731	3.98134	6.75954	4.19039	5.33011	5.43955	4.26686	6.07676	5.29381	5.3441	4.66275	5.84235	5.4504	6.40432	6.66777	4.86675	5.04418	4.63897	5.39132
CUL3	4.71868	3.59873	4.53516	3.7903	4.23013	3.9869	4.30574	3.71389	5.14296	3.87055	3.70474	3.94733	4.70568	4.83269	4.5211	5.384	4.84767	5.12267	4.31741	4.33516	5.74827	3.41411	3.75358	4.23673	3.7507	4.51592	4.12845	4.90991	5.02427	4.27487	3.70923	4.28955	4.00904	3.87793	3.64982	4.17467	3.82726	4.12	3.73307	3.71993	4.42522	5.86112	3.88495	3.97116	4.1576	4.00088	3.88316	4.24332	4.33809
CUL3	8.51401	7.79513	8.55079	8.32999	7.79728	8.03371	8.54898	7.54381	7.93318	8.64691	7.54472	8.14793	8.38475	8.53792	8.37042	8.55712	8.21253	8.60561	8.33247	8.53028	8.79253	7.83769	8.53985	8.80137	8.23718	8.20762	8.51666	8.85963	9.06789	8.00501	8.29796	8.76183	8.64748	8.22823	8.74651	8.87698	8.62319	7.92637	8.12283	8.60698	7.78216	8.60932	8.68115	8.12691	8.41189	8.8763	8.62948	9.24412	8.63204
CUL3	3.46217	3.63967	4.01741	3.45291	3.55607	3.39724	3.29069	3.58	3.5467	3.42747	3.42709	3.23647	3.45878	3.32287	3.5064	3.57519	3.36586	3.72867	3.62404	3.38467	3.48638	3.37287	3.23118	3.86069	3.09663	3.28414	3.23824	3.28555	3.79905	3.40986	3.14877	3.09503	3.47398	3.27873	3.47618	3.233	3.38641	3.22059	3.13505	3.11746	3.33102	3.44003	3.20423	3.31827	3.42435	3.55743	3.14347	3.29545	3.30235
PLEC	6.291	6.90618	6.39778	6.29445	7.40018	6.60905	7.00202	6.54269	6.4441	7.25387	6.83921	6.4709	6.64265	6.60707	5.79331	6.78023	7.09223	6.51945	6.60582	6.26202	6.53148	6.95199	6.1199	7.42595	7.9794	7.20557	7.42465	6.88394	6.7332	6.77455	6.199	7.06071	6.54654	6.65202	5.64439	6.21449	6.29268	6.84072	6.72298	6.47585	6.12779	6.65723	6.41502	6.93455	8.77081	5.24996	6.83104	6.52432	6.53733
PPP2CB	3.4636	3.30493	3.4368	3.69665	3.56844	3.45213	3.57154	3.27113	3.70432	3.47513	4.00536	3.70806	3.40304	3.2983	3.33599	3.38488	3.46876	3.4749	3.26493	3.35563	3.78003	3.86018	3.55563	3.95056	3.42182	4.25841	3.27206	3.40089	3.26185	3.73071	3.55206	3.31647	3.90594	3.98719	3.43047	3.66412	3.68766	4.33528	3.47396	3.31208	3.36231	3.70233	3.82308	3.66714	3.60995	4.1259	3.54426	3.66217	3.41637
PPP2CB	8.41584	7.72818	7.67839	8.53376	8.75257	9.02814	8.81929	8.46628	9.44632	9.60145	9.0189	8.88251	9.02833	8.49264	8.21234	8.64949	9.18693	9.30938	9.03155	8.30093	8.56113	9.16672	9.15396	9.62733	8.25774	8.96307	8.72766	9.41204	8.63799	9.2384	8.03778	8.94458	9.39387	8.31793	9.45171	8.99865	8.43991	8.24059	8.61415	9.80735	8.93124	9.86504	10.5323	8.1407	7.31617	7.74572	8.40693	9.19617	9.93368
HNRNPF	7.97309	7.50031	7.20787	7.6827	7.58997	7.30712	8.10845	7.1946	7.87668	8.47749	8.17239	8.22498	7.51031	7.93456	6.92513	7.90646	7.64809	7.75482	7.21401	7.56887	7.00752	7.4598	6.89802	8.13256	8.03504	8.09202	8.02835	7.72057	8.43076	8.18727	8.11167	7.54344	7.78386	7.41618	7.68408	7.34154	8.38152	6.70527	8.3227	7.91263	8.83659	7.95239	8.02497	8.13157	7.7418	6.31289	6.73939	7.9108	7.55161
UBAP2L	6.57049	7.14305	7.32875	7.46244	7.28694	6.80695	6.3678	6.55142	7.26391	6.56985	6.60303	6.69662	7.6376	7.73839	7.07451	7.96516	6.42389	7.52441	7.65205	6.48439	7.92413	7.10516	7.61751	5.6703	7.32476	5.77612	7.07953	7.65188	7.18762	6.5111	6.75737	7.14417	9.03676	7.42195	7.87135	8.37479	6.60943	6.33123	7.19977	6.7353	6.62031	8.01879	7.66747	8.06249	8.48115	6.34651	8.38182	7.87414	6.39875
UBAP2L	6.82088	7.03755	6.65184	7.50519	7.37054	7.22437	6.98521	6.00876	7.35432	7.35987	7.18203	7.13262	8.23957	8.03742	6.7197	8.24267	6.62664	7.56348	7.35711	6.67488	7.54018	7.24394	7.36181	7.14679	7.17528	6.62955	6.65261	7.69577	7.69228	6.84726	6.86942	6.99294	8.67738	7.21974	5.88009	7.80897	7.81007	6.62208	7.33062	6.63525	6.62946	8.49035	8.21357	8.73475	8.29936	5.34038	8.34671	8.13812	7.34665
TPD52L2	5.93319	6.01062	6.26795	5.64971	6.04985	5.78407	6.23971	5.53082	6.16099	6.02806	5.23349	5.71342	6.69583	8.12493	5.51173	7.19944	6.20775	5.96548	6.4267	6.92431	6.24348	7.17775	6.40239	5.24875	7.78464	6.24179	6.78709	6.01225	6.40129	6.55483	7.14208	6.29123	6.62567	5.37038	7.47215	6.66461	5.71771	5.8052	6.42926	6.73275	6.29605	6.15911	7.14011	6.28135	7.7827	5.3689	6.38266	6.10534	7.34899
CRTAP	4.47857	4.21597	5.01236	5.03847	4.88318	4.8797	4.26718	4.2893	5.11341	4.31544	3.94384	4.47816	4.50281	4.81018	5.18801	5.29569	5.79369	5.20713	4.94213	5.21818	4.8676	4.15415	4.83078	4.24898	4.35941	4.50287	4.31839	5.08661	4.4268	5.84594	4.96239	5.29576	5.00816	4.09355	3.93382	3.64466	4.06871	4.71072	5.24912	4.34208	5.53949	6.56998	4.89189	5.1088	4.68892	3.52738	3.7215	5.21266	6.97934
CACYBP	9.27453	8.52679	9.22635	9.03138	9.03886	8.16088	8.67054	6.77203	8.7353	7.97672	8.05672	8.21114	9.84004	9.53946	8.39402	9.68638	8.76362	9.45556	8.40193	9.09526	8.56713	7.77719	9.23509	7.98655	8.50773	7.7224	8.19472	8.54602	8.7509	7.55173	9.47292	8.88088	9.62917	8.44422	8.44174	8.82124	8.62338	6.66807	8.71542	8.37887	9.15488	8.67667	9.12746	9.34259	8.79843	8.87805	8.94451	8.67653	8.70166
CACYBP	4.18193	4.15	4.26928	4.3411	4.27831	4.11943	3.56579	4.41048	4.30168	3.62163	4.30275	3.92437	3.46451	3.65599	4.25544	3.91437	3.80512	3.73025	3.68606	3.82446	3.97492	4.03558	4.02213	4.96225	3.85606	4.25698	3.69184	3.54962	3.76089	3.87921	3.50639	3.66344	4.05196	4.22496	4.33321	3.80298	3.91517	4.16512	3.70977	3.80721	4.16069	4.07007	3.77485	3.74216	4.01972	4.30054	3.89853	3.99762	3.78265
LOC727732///NBR1	5.99312	4.51264	4.9039	6.91837	5.39064	7.02331	6.08955	5.61188	7.38151	7.22548	6.5275	7.12506	9.1381	6.78378	5.55904	6.61907	7.00371	6.29165	5.77796	6.78314	6.09592	5.72364	5.23927	5.27245	6.74086	6.56724	5.85935	6.55573	6.89247	6.60632	5.51762	5.86371	5.55451	6.48205	6.0696	5.25568	7.46213	6.07935	6.87585	5.62336	7.57261	7.98813	5.73854	7.50054	5.99092	4.95939	6.20873	7.2776	6.2862
LOC727732///NBR1	8.28946	6.66375	7.91041	8.54695	7.59994	8.26254	7.70786	8.43266	8.88007	8.43443	8.09323	8.56263	10.8963	9.06264	8.57817	8.28936	9.12516	8.16396	8.69448	8.3414	9.03402	7.88502	7.56251	7.26403	8.62764	8.84179	7.74962	8.43994	8.37933	8.75879	7.60393	8.188	8.08264	8.9166	8.19612	8.72137	8.04958	8.2827	8.66382	7.49771	8.03629	9.28886	6.98457	8.90181	7.79859	6.2214	7.67779	8.46862	7.88379
DHX15	9.1395	9.18668	9.29681	8.4648	8.96288	8.49739	9.50093	8.38164	8.69838	9.20889	8.75207	8.89701	9.36541	9.64448	8.99507	9.34493	9.0662	9.52011	9.20978	9.57678	9.68014	8.8507	9.49456	9.17034	9.02815	8.66358	9.1858	8.97178	9.60145	8.26506	8.91844	9.10088	10.5638	9.22142	9.45077	9.61806	8.74587	8.30102	9.05245	9.03684	8.86257	8.73105	8.63856	8.81974	8.19469	9.95408	9.67611	9.22969	9.05638
DHX15	8.04089	8.13447	8.40568	7.58553	7.80818	7.76152	8.82996	7.49305	7.81919	8.53006	8.19014	8.18474	8.42771	8.76626	7.35526	8.18547	7.79467	8.05492	7.55404	8.41073	7.29101	7.27684	8.2222	8.12768	7.99271	7.88233	8.30664	8.27168	8.73255	8.13726	7.96578	8.24158	9.47965	8.03445	7.91971	8.1809	8.21261	6.66905	8.36958	8.2968	8.92995	7.93819	7.61872	8.54187	6.68825	6.86183	8.55316	8.85792	8.50866
UCHL1	4.09421	3.72467	3.62655	3.97225	4.05648	3.87144	4.12755	3.75816	3.87916	3.68536	3.5798	4.31902	8.04741	7.35234	3.89334	4.56243	3.55152	3.67313	3.55782	3.60905	3.91639	3.98079	3.71967	4.42754	9.03643	4.27689	3.83609	3.89673	3.80995	3.80632	6.42002	6.84674	3.71411	3.63142	3.69078	3.83682	4.12652	4.26746	3.72188	3.61019	3.72268	3.55011	3.63386	3.37969	5.93855	4.6189	3.82845	3.23495	10.8834
PSMD3	7.27858	6.88985	6.82697	7.15179	7.76958	7.17628	7.41434	6.63909	7.68285	7.48398	6.55333	7.51664	7.90643	7.40429	6.66209	7.15509	8.0809	7.35424	7.27914	7.56558	7.23714	7.31243	7.42202	6.56691	8.25701	7.34505	8.04043	7.76954	6.97325	8.2822	7.52648	7.23588	7.33963	8.02673	7.01708	7.26305	7.66146	7.09003	8.28333	8.38393	7.67211	7.97779	7.04989	7.53246	7.94457	5.55682	8.02259	7.27016	7.79245
ITGA5	7.44125	7.01641	7.01915	6.48631	7.72342	6.36722	7.07235	6.52178	6.25364	6.33504	5.95602	6.62487	7.14874	5.84902	5.43733	6.37067	4.70662	6.18516	6.34305	7.08328	6.41233	7.32091	7.56382	6.33078	7.75753	5.64551	7.42595	7.10212	6.7934	5.6877	7.69935	7.42059	8.0268	5.70135	7.27934	5.64067	7.88648	6.23393	7.06381	7.34795	6.07129	5.03487	7.25573	6.38548	7.07072	5.25011	8.79688	5.807	4.66175
CSNK2B	9.47525	9.61577	9.89316	10.0144	8.90238	9.17919	9.74641	8.98457	9.17937	9.00236	9.07839	9.28454	9.41022	9.94034	9.26452	9.15235	9.75428	8.67602	10.1503	9.02706	9.04264	9.08749	10.0768	8.84437	8.8361	9.11246	9.30732	8.83884	8.58233	9.25688	9.27792	9.38763	9.73365	8.87742	9.72818	9.81809	8.99045	8.8963	9.06606	9.50196	9.57877	9.83721	9.54028	9.50564	10.2554	8.88323	9.15015	9.944	9.07523
TRAP1	6.84268	6.94524	7.71496	7.04132	7.51047	7.49672	8.54379	7.92115	7.71653	7.99727	6.80477	7.9098	8.63343	7.78116	7.91648	7.75015	7.91698	6.10747	8.52701	6.6678	7.25098	7.01213	6.88528	6.71447	7.07426	7.75035	8.29807	8.40963	6.91502	7.12975	7.83506	6.7268	7.6571	7.52739	8.05062	8.25379	6.41697	7.85037	7.46148	6.79983	7.88748	7.38124	7.38923	8.31016	7.75938	6.35686	6.26759	7.64682	7.31541
IGF2R	5.2679	4.28835	4.0936	5.90722	5.05429	5.63967	6.39116	5.55827	6.16118	6.51036	5.83337	6.44677	7.7421	5.90407	3.83896	7.14815	5.94507	6.64325	5.54796	5.64178	4.68479	6.09133	5.91555	4.53907	6.40417	5.44884	7.00436	7.4868	6.25815	6.83647	5.63459	5.8251	6.77648	6.2596	5.2671	6.01828	7.98502	5.77433	5.05016	7.17257	6.60971	7.53394	7.74794	6.73008	7.98223	3.70846	6.26123	7.11582	7.50907
IGF2R	8.05948	6.5188	7.02399	7.97713	7.78349	7.3389	8.69153	6.96334	8.29387	7.7452	7.04147	8.05413	9.75995	8.60182	6.62672	9.35148	8.93059	9.44059	8.68354	7.8067	8.51989	7.37097	8.27999	5.53374	8.15917	7.30431	8.15628	8.6039	7.67786	8.66527	7.67074	8.30152	8.54449	7.82231	6.91776	7.6413	8.54958	7.73851	6.60682	8.47039	7.6364	9.10021	9.00054	7.29252	9.04502	7.03243	7.33658	8.19283	8.25104
RBM5	7.09061	7.14659	6.41579	7.98001	7.37177	7.71309	7.61155	7.79179	7.4092	8.21401	7.34147	7.74	7.10896	7.43778	6.48938	7.99624	6.81598	6.962	6.52595	8.04286	7.22051	7.04924	7.17753	5.31514	7.87712	6.6199	7.71652	7.36622	8.24031	7.60036	7.66708	7.88748	8.14681	6.93664	6.25368	8.23418	6.28363	6.77084	7.3644	7.75748	7.19606	7.2189	7.63396	7.42422	8.67779	4.0864	7.7101	7.90099	7.87486
RBM5	8.38561	8.57308	9.04675	8.43577	8.40746	8.11012	8.72887	8.68802	7.90076	8.5435	8.25669	8.35612	8.25443	8.32934	8.64315	9.05118	8.03954	8.69046	8.85965	8.96226	9.20519	8.55889	8.33827	7.69144	8.61217	8.09866	8.26525	7.87416	8.63831	7.84316	8.37296	8.93724	9.0687	8.38292	8.35693	9.41372	7.61856	7.92268	8.31482	7.81486	7.36799	7.80646	7.97701	8.24582	9.38832	7.73245	8.06205	8.4238	8.42733
SGTA	5.31373	5.17474	5.44182	5.42724	5.26971	5.07819	5.45351	5.5147	5.43944	5.71933	5.61868	5.56291	5.44079	5.25602	5.00486	5.06075	5.43238	5.02493	5.44362	5.12816	5.46788	5.30653	5.07647	5.15304	5.2507	5.68214	5.09627	5.47551	5.43905	5.16258	5.05697	5.01599	5.43767	5.10016	6.13801	5.83007	5.46324	4.67401	6.04635	5.24843	4.77343	5.15745	4.7752	5.27596	5.99219	4.79333	4.93402	5.37218	5.0962
PHGDH	7.13332	5.65662	5.40455	6.52489	6.06442	4.42849	6.54722	6.60151	4.70178	5.4397	4.62729	4.67417	4.33197	5.14297	3.73633	5.35447	3.82647	5.48191	6.81166	5.05837	6.1693	5.19659	5.02167	5.14955	5.0618	4.99078	6.42414	3.51969	3.32125	4.18581	4.94216	5.2529	3.38453	3.70098	5.47238	5.92106	3.44969	4.80352	4.72035	5.9857	5.51074	5.45259	5.36608	4.68033	5.08507	4.91832	4.95882	4.93926	3.39528
TRAM1	10.8443	11.3932	10.0269	10.2157	9.91637	10.3594	10.4245	9.82706	10.2136	9.95895	10.4544	10.4012	10.3061	10.6307	10.0062	10.6283	9.97836	10.6796	10.5174	10.3772	10.7262	10.0257	10.0283	10.4562	11.8814	10.6882	10.9525	11.1992	10.2802	10.3085	10.6089	10.448	10.4235	10.5568	10.5143	10.4561	10.327	10.2826	9.86677	10.4847	11.1623	10.3339	10.9497	10.4824	10.2927	10.8033	10.8398	10.1868	9.68315
TRAM1	9.01132	9.71633	6.68681	8.39299	7.36972	9.27876	8.89032	7.11419	8.55146	9.26444	8.98014	9.03617	9.07488	9.59177	6.85837	9.47036	8.96099	9.77729	8.7187	9.7039	8.18544	8.14102	7.31874	8.84117	10.631	9.03923	9.19484	9.38249	8.26178	8.90398	9.00277	8.60679	7.80707	8.8543	7.92978	7.57751	9.30294	7.42067	8.27299	9.47831	10.7848	9.50431	10.0418	9.67332	8.56969	7.4263	9.67874	9.14693	8.35825
PSMB3	10.0736	9.22396	8.89955	9.93762	9.81216	9.22649	9.46335	8.95839	9.92554	9.90452	9.45366	9.668	9.90729	9.39194	9.36457	9.58183	9.7901	9.2267	9.62944	9.71519	9.46216	9.09608	9.52856	7.96128	9.86617	9.38253	9.77568	9.86312	9.22203	9.51765	9.53915	9.67474	8.91314	10.1848	8.93391	8.8462	9.27677	9.51699	10.3038	10.0679	9.88077	9.85363	8.86562	9.36974	9.46431	7.9354	9.88195	9.17579	8.97809
GRK2	4.12478	3.71694	3.8272	3.97219	3.86451	4.02793	3.92888	3.97276	3.94892	4.15776	4.30756	4.42746	3.97499	3.94153	3.97821	3.77594	3.75887	3.88979	3.93076	3.68183	4.09638	4.02319	3.71219	4.17421	4.11865	3.88994	4.10222	4.45599	4.00806	4.1705	3.98348	3.75732	4.03175	3.57306	3.86781	4.05548	3.70645	3.95772	3.80437	3.92016	4.66348	3.72604	4.02747	4.00245	3.98094	4.35918	4.76104	4.0201	3.69822
GRK2	4.52059	4.54902	4.78846	4.64958	4.71088	4.49102	4.66368	5.07382	4.46434	4.20056	4.91714	4.36352	4.82312	4.6501	4.92236	4.26395	4.72824	4.84351	4.60514	4.51549	5.07351	4.71601	4.3752	4.22409	4.27787	4.5344	4.42155	4.30164	4.2769	4.69906	4.40861	4.42146	4.04991	4.07126	4.21269	4.47045	4.3642	4.42897	4.71226	4.47851	4.42225	4.65974	3.94847	4.55909	4.66228	4.14424	4.48626	4.21646	4.28668
MGST3	9.19733	8.52099	9.04329	9.43549	10.1872	9.4392	9.40604	9.36409	10.7602	9.60155	9.18459	10.6284	10.8495	8.70568	9.07122	10.1302	9.86326	10.285	10.0671	10.4977	10.3503	8.98386	8.94252	10.6586	9.01868	10.4428	9.19129	9.90894	10.0945	9.497	8.98118	9.92978	9.60171	10.412	7.84253	8.36968	9.93324	9.2223	9.46406	9.30506	9.64323	10.5082	10.0146	8.9924	9.3255	7.2841	8.22092	9.23723	11.2737
PSMB2	5.29689	5.71786	5.41127	5.88632	5.89917	5.53811	5.46186	5.82973	6.32711	6.22415	5.75662	5.49213	6.4758	5.60231	5.41523	5.96207	6.28514	5.65552	5.87732	5.92998	6.18647	5.4925	5.64992	5.05637	5.71686	5.60779	5.33363	5.43944	5.33323	5.56152	5.36994	5.69369	5.40702	5.27283	5.19924	5.27423	5.95134	5.52206	5.6618	6.55613	5.62022	5.83777	5.86906	5.98288	5.61816	5.04651	5.34576	6.16902	5.52597
COPS6	7.95994	7.57218	7.20527	8.23736	8.01575	8.3405	7.82778	7.01653	8.37272	7.22482	7.59504	7.89161	7.3532	7.18993	7.83518	7.1843	7.52375	7.03361	7.16513	7.66134	7.11989	7.45437	7.87141	5.81194	7.9731	7.30251	7.90719	7.6534	7.36893	7.55905	8.29826	7.68981	7.72792	7.61761	6.85398	7.66306	7.59999	7.30687	7.85934	8.39427	8.2871	8.43432	7.83626	7.41587	7.78499	5.13732	7.57432	7.46245	7.53247
RPL36AP37///RPL36A	9.75649	12.0113	11.8704	11.4094	11.0863	11.0229	11.5949	11.013	11.3646	10.255	10.727	10.6525	10.9944	11.8817	11.5461	11.1047	11.3414	10.8042	11.3335	10.7389	9.91533	11.4132	11.188	10.7535	10.1183	11.2773	11.2437	11.0532	11.0391	10.9595	11.239	10.9023	11.6373	10.7334	11.8685	11.2951	11.6325	10.3449	11.1259	10.6734	11.4293	10.5378	10.7166	11.5975	11.2167	11.7544	10.8743	10.8061	10.2713
PPP1CB	7.87496	6.96355	6.51033	6.8097	6.82891	6.65755	7.03302	6.58112	6.8322	7.20003	6.59832	6.48395	7.43136	7.52153	7.71523	7.52739	7.55133	7.88132	7.45147	7.63966	7.8539	6.84097	7.82022	7.15226	7.66557	7.09206	6.98612	7.02637	6.84048	7.2619	7.18433	7.19628	7.12635	6.70178	7.29657	7.23956	6.61812	6.4159	6.63319	6.84825	6.92727	7.8409	7.60041	6.98026	6.21293	7.39613	7.09913	7.33905	7.49982
PPP1CB	8.51433	7.4673	7.0836	6.73365	7.06033	6.74871	7.00252	7.26813	7.31995	7.34876	7.19527	7.67948	7.14847	7.76203	7.52683	7.63659	7.87027	8.4511	6.86246	7.00068	7.86035	6.27487	6.86212	6.56044	7.45569	7.49908	7.18437	7.31562	7.32761	7.31862	6.7484	7.75079	8.0513	6.49062	6.95538	7.20665	6.4016	6.07388	6.7984	6.78774	6.91361	7.38357	7.53468	7.25946	6.47737	5.02452	6.50037	7.63104	7.51967
PPP1CB	9.24546	8.25017	7.73811	8.49797	8.10117	7.89768	8.31191	8.0997	8.2343	8.44492	8.19886	8.25424	7.94045	8.13653	8.42528	8.15444	8.60167	8.35233	7.82228	8.00354	8.32931	8.43714	8.65754	7.96383	8.75708	8.57025	8.17844	8.56781	8.07997	8.3266	8.27985	8.55114	9.24966	8.22111	8.41324	8.39023	7.71576	7.74236	7.98074	8.06667	8.35407	8.65985	8.57783	8.06854	7.87247	8.94516	8.32647	8.34897	8.73676
PLEKHB2	6.88135	7.05411	6.79121	7.04093	7.06629	5.82061	6.48609	6.2912	5.87839	6.76578	4.20677	6.25501	8.07331	8.01214	7.27706	8.25109	7.21065	7.92379	6.8168	7.3843	7.70644	6.97397	7.08093	7.49323	8.35601	6.81828	7.4299	6.90272	7.29163	6.10181	8.07182	8.22655	7.49544	6.6581	7.63825	7.82173	6.20574	5.3301	5.88968	6.92904	5.98126	6.25589	6.97541	7.09012	6.84338	6.68013	7.28947	5.16542	8.8372
PLEKHB2	4.14927	4.28899	4.59433	4.1289	4.36361	3.7189	4.03047	4.32041	4.10793	4.45691	4.31992	4.13214	4.30691	4.22734	3.7035	4.16421	4.11265	4.20689	4.15716	4.17682	4.05458	5.34835	4.55473	4.67754	5.3442	3.90176	4.45317	4.80339	5.17752	4.03271	4.08654	3.99455	4.83977	4.47326	3.77456	4.24496	4.31157	4.17139	3.8663	4.26478	4.25028	3.83221	4.95746	4.70878	4.59098	3.80571	4.51375	4.23475	6.63786
LRP10	8.75328	9.44881	7.78087	8.14647	8.35354	7.72978	7.77813	7.61131	6.80531	8.57405	5.77692	8.37245	8.40708	7.00555	7.46317	7.88623	7.7054	7.63702	8.45943	8.69017	7.75692	8.09983	8.30198	7.9717	8.83695	7.83352	8.34324	8.05673	7.81332	7.92412	8.698	8.74109	8.25503	7.50469	7.87525	8.58883	7.04745	7.7707	7.83902	7.78076	7.49844	7.22386	7.60947	6.73518	7.35806	7.65464	8.63089	7.21595	8.87709
HSD17B4	10.7166	9.48705	10.3785	11.0088	10.9504	10.2814	10.3408	10.7479	11.807	10.7321	11.2851	10.7244	9.62478	9.60701	11.6364	10.0704	11.5459	10.0206	11.205	10.5564	10.2676	10.0165	10.3221	9.52658	10.0277	11.2135	10.1301	11.1231	10.5109	11.0778	10.2292	10.6114	10.6387	11.3605	10.9065	9.92912	10.6084	11.4145	10.2396	10.409	10.3247	12.0248	9.50941	11.2393	9.94807	10.6215	9.81074	10.855	10.0466
NAP1L4	7.03954	7.34258	6.96774	6.56453	6.54805	6.46146	6.96543	6.82119	5.90858	6.53871	6.66849	6.36796	6.44707	6.67404	6.42045	6.60875	6.96878	6.08646	6.4725	6.7707	6.74049	6.31635	6.50545	6.3402	7.04175	6.38492	6.28617	6.35657	6.47428	6.7696	6.54943	6.19453	7.00176	6.35424	6.61296	6.60739	5.55221	6.61759	7.17488	6.10751	6.81308	6.21414	6.61913	6.69927	6.75716	5.5909	7.17913	6.33699	6.71409
GSS	7.37226	7.45336	6.56768	6.41824	7.26244	6.39289	7.26305	7.47252	7.32699	6.53011	8.1394	7.09113	6.82524	6.65504	6.78415	6.4815	7.95284	6.13895	7.60589	7.20584	8.03586	7.13818	7.16955	5.15826	8.1722	7.35154	7.51503	6.85106	6.03759	7.57846	7.04851	6.9102	6.12989	6.03364	6.96843	7.77414	5.96327	7.31852	6.8739	7.19756	6.4156	6.41968	6.77754	6.5876	6.05366	6.56287	6.82443	6.65498	7.35858
SOX4	6.64236	7.92927	7.23529	5.03977	5.91376	5.15274	5.16631	4.26596	4.59042	4.58307	4.69897	4.25566	7.10145	5.37219	3.90147	5.99018	3.89594	5.04473	5.68747	6.2717	3.75316	6.73938	8.32793	7.21252	7.08192	4.19433	7.20106	6.31637	6.66375	4.34682	6.37589	5.47796	9.06546	5.66774	7.02513	7.33626	4.50188	4.52382	4.37618	5.75905	4.66129	3.93779	6.7215	4.40048	7.56219	4.30074	8.77959	5.17699	6.46695
SOX4	8.48274	9.56589	9.35062	6.69029	7.439	6.78923	7.23483	5.73888	6.24721	6.07578	4.8393	4.17985	9.66352	8.70401	4.70362	9.15176	5.54146	7.8858	6.92899	9.12057	3.99997	6.93128	9.86478	8.56264	8.44648	6.72411	8.78293	8.78368	8.58002	5.01998	7.89004	8.66997	10.4472	7.14885	8.31745	9.03978	5.75899	4.66345	3.77373	8.13124	6.44146	3.92421	8.37813	4.85781	8.09395	6.04186	9.97734	6.74208	8.4598
SOX4	7.75276	7.62519	7.94654	6.67601	7.38154	6.40281	6.05384	6.90314	5.62174	5.20548	6.13446	5.30485	6.35724	5.98748	5.00817	6.41995	5.16481	5.42235	5.71768	6.11602	5.41696	6.63182	8.14867	5.66404	6.469	5.38019	6.45302	6.21814	5.50519	5.37525	5.93463	4.74763	8.48865	5.32167	6.85707	7.49046	5.31797	6.36478	4.79917	5.79114	4.95476	4.66435	5.94946	4.90486	6.92351	4.42056	8.77002	5.34373	5.6029
BAP1	6.45227	6.27281	6.13662	6.54197	6.2073	6.16631	6.47808	6.03584	6.10071	6.39525	6.06615	6.87023	6.79541	6.27726	6.06442	6.34951	6.1817	6.00032	6.21558	6.21714	6.64273	6.52643	6.44804	6.59459	7.10279	6.63546	6.19715	6.66064	6.32937	6.80165	6.52336	6.6487	6.54283	6.52647	6.87	7.13997	6.61668	6.60702	6.97952	6.5731	6.40661	6.38149	6.50064	6.46074	6.58253	5.24891	6.78474	6.53713	6.34844
WDR77	6.4198	6.24521	6.15374	6.63278	6.49775	6.17953	7.25603	5.84269	5.13181	6.04456	6.18031	6.48149	7.01114	7.04941	5.84027	6.05303	6.40057	6.73112	6.84752	6.38327	6.15525	6.48879	6.09026	6.14437	7.36905	6.69773	6.41572	6.07866	5.71353	6.5162	6.27338	6.77253	5.80598	5.92458	7.61727	6.18883	6.76105	5.96466	6.34284	7.28275	6.01621	6.00249	7.40706	7.01309	6.01496	6.23529	6.88454	7.25388	7.677
WDR77	6.36866	6.04369	6.25581	6.19696	6.32287	6.19512	6.33035	6.03569	5.70879	6.22212	5.93873	6.59516	6.69701	6.12932	5.97395	6.28227	6.35934	6.47758	6.57143	6.17515	6.28381	6.52914	6.23568	6.57894	6.56516	6.27895	6.37826	5.84709	5.39491	6.57462	6.2329	6.67568	5.81028	5.83204	6.85082	6.59001	5.98737	6.16946	6.15987	7.24447	5.81815	5.96951	6.87767	6.4977	6.48993	6.70398	6.55451	6.7992	7.07154
IFI30	10.7868	9.99266	9.45846	9.1121	10.5523	8.54842	10.0486	8.79364	8.29295	9.63432	8.47611	9.23594	9.09234	9.53912	8.58745	10.1982	10.006	8.60922	8.46011	10.0174	7.43372	9.89542	9.76259	8.5782	10.6752	8.7768	10.6105	9.28558	7.71079	8.46116	10.3235	10.1617	8.74024	9.16787	9.60183	9.19043	8.41575	8.85	8.70805	11.8816	9.29481	7.30775	8.14296	8.89656	9.39214	8.73178	10.2633	8.86759	7.30801
CUL4A	6.48241	6.52529	6.23121	5.78287	5.68601	6.51929	8.12722	6.43508	5.72854	7.20068	4.81997	6.17981	6.87282	5.75104	6.86504	6.49043	6.95565	6.83676	6.34076	8.44656	6.65879	5.85758	6.85272	5.67024	11.2673	6.76213	6.95285	6.10868	6.78844	5.81208	7.59144	6.92409	6.82932	7.70938	5.89646	7.57481	4.70806	6.26646	6.55271	6.88332	6.87891	6.91827	6.23728	7.09872	6.82484	5.1863	6.73994	7.08584	7.21626
CUL4A	6.75882	6.83191	7.1609	5.98878	6.23707	6.21228	7.48632	6.30555	6.25317	6.56672	5.32562	6.49732	7.07799	7.03136	7.96975	7.04953	7.60117	7.39582	6.9377	8.62359	7.57482	6.8995	7.1239	5.03601	10.9315	6.88793	6.87257	6.69108	7.05744	6.02208	7.4692	6.88713	8.02695	7.76052	6.55993	8.20626	5.58458	6.62926	6.62591	6.48591	6.71124	7.27635	6.11074	6.94911	6.0967	6.07718	6.52976	7.05405	7.01382
ALDH2	10.5456	9.95596	10.27	10.7611	10.8769	10.7225	11.2684	11.5332	11.7751	11.4603	11.7758	11.7682	10.8552	11.4441	11.5816	9.51156	10.5148	10.9849	10.5314	10.5003	11.4046	10.6527	10.9282	11.1638	9.95703	11.3215	10.7148	11.7345	10.9083	11.726	10.557	11.5779	9.65311	10.3648	9.96343	9.36555	9.72898	11.8138	11.3487	9.84766	10.7768	11.5708	11.5273	11.7903	10.2451	9.00641	9.36572	11.3777	10.3819
VIM	7.95093	9.7907	9.1869	9.38197	10.8198	8.61502	9.92215	10.0247	9.32601	10.3767	8.27162	9.86979	9.45365	6.8531	8.99931	9.9799	8.35579	8.28756	8.53502	9.15137	8.31389	10.7955	9.62073	12.192	9.05515	8.91577	10.3164	9.62641	10.1393	8.92895	10.9471	11.0246	8.76559	9.49253	9.01555	9.22564	9.70745	8.89343	8.4678	9.3492	9.37212	8.44557	9.34124	9.00254	9.41104	7.46385	9.72892	9.59736	11.2245
SEPP1	11.8131	11.2083	11.6434	11.3174	11.4912	10.4537	11.5104	11.8554	11.6717	11.6758	12.1301	11.212	11.4783	11.4764	12.4633	11.4545	11.4987	12.1641	12.0675	11.4873	12.1352	12.0996	11.9851	11.9278	11.8646	12.482	12.036	12.7373	12.1386	12.7711	12.2355	12.5301	12.429	12.4247	11.7634	12.2635	12.4859	12.978	12.4751	12.3336	12.6093	12.8811	12.3797	12.4106	11.4987	12.3401	11.9153	12.7981	12.5434
CLDN4	4.30391	3.71627	3.58391	3.81222	4.11915	4.12657	3.42373	4.33534	3.64941	3.92947	3.87441	3.71897	4.26739	3.50832	3.48424	3.52275	3.89492	3.90348	3.92596	5.68437	3.77762	4.32772	4.63729	4.40068	3.70594	3.78765	4.23848	3.77859	3.6202	3.74394	4.45407	4.31589	5.09053	3.67308	3.63675	3.7479	3.70242	5.27523	4.00842	3.50732	3.77105	4.09884	4.86697	3.71263	5.66807	4.60105	4.71281	3.63325	3.79522
RPL37A///PLK1	13.0006	13.4293	13.4321	13.056	13.1973	12.4933	13.1699	13.1297	13.1236	12.651	12.961	12.9767	12.8279	13.2573	12.9839	13.2645	13.102	12.7658	13.1506	12.9992	12.8625	12.9511	13.0511	13.4007	13.0152	12.8484	13.127	12.6379	13.1615	12.7405	12.8713	12.9007	13.2961	12.722	13.5148	13.4037	13.1763	12.7475	12.8414	12.859	12.3196	12.7504	12.9386	12.9206	13.3928	13.4814	12.9938	12.9254	12.7689
DPYSL3	3.19492	3.31798	3.32142	3.49547	3.49519	3.38373	3.58598	4.17687	3.18139	3.20257	3.62806	3.30614	3.37937	3.42178	3.70794	3.31025	3.51043	3.49163	3.44054	3.40594	3.63533	3.22755	3.19995	3.15469	3.25665	3.01596	3.58955	3.14849	3.30994	3.26374	3.37925	3.84222	3.03864	3.37828	3.35437	3.09841	3.16033	3.09569	3.02704	3.17154	3.19792	3.37783	2.9522	3.55296	3.29826	3.35476	2.96433	3.23504	3.08411
DPYSL3	3.47549	4.22418	4.31447	3.98109	4.61767	3.56945	4.12629	4.92035	4.06841	4.05849	3.85105	3.5457	4.10881	3.59308	4.08197	4.59892	4.01682	3.69707	3.84774	3.90199	4.16068	4.6326	3.85812	4.16216	4.14793	3.59257	4.67997	3.89082	4.49687	4.03799	4.71965	6.3708	3.65587	3.94715	3.2975	3.41368	3.37741	3.84137	3.48388	3.61893	3.45478	3.45375	3.37142	3.68788	3.76304	3.67783	4.34061	3.64919	3.55328
CAT	11.0994	9.3482	11.3344	10.8349	10.9851	10.6776	11.5146	11.2517	11.0558	12.0449	12.0468	11.7954	10.6853	11.1219	11.3685	10.7367	11.5763	11.0082	10.7949	11.0194	12.7275	10.1076	10.1503	10.1884	10.7082	11.5629	10.8259	11.7711	11.0843	11.557	10.8554	11.24	9.858	11.1518	10.6572	8.69113	9.54738	10.8533	10.1745	10.8314	11.4319	12.0384	11.4655	11.0604	9.65769	8.94513	9.47166	11.4288	9.92423
PTDSS1	9.18846	9.76844	8.33348	8.57192	9.42646	8.97281	7.98461	7.59818	8.16228	7.61396	8.46843	8.45813	8.26956	9.93024	8.45636	9.27459	8.81729	8.87627	9.20762	8.26333	8.66803	8.4423	8.41521	7.75321	10.5371	8.46548	10.45	8.44159	8.28095	8.3447	9.08148	8.87022	8.41445	9.139	8.94021	9.35409	8.42411	9.11564	7.88617	8.53657	9.01211	8.64496	9.24995	8.30699	8.73501	10.3601	9.31634	8.21485	7.64407
TTC1	7.43954	7.46533	7.61594	7.42819	7.10241	6.72175	7.18377	6.77662	6.85944	7.43712	7.64604	7.24313	7.51784	7.11879	7.00925	7.44369	8.17995	7.03158	8.49339	7.21358	6.68345	5.85652	7.43324	7.67634	7.46275	7.58724	7.29374	6.93345	7.08255	7.03502	6.69406	7.42982	6.65857	7.82989	7.16996	6.80076	6.28645	7.80264	6.61326	7.35373	7.72197	7.76022	6.19866	7.22386	7.40873	6.42088	7.20337	6.66777	7.87627
EIF4E	5.02326	4.31007	4.32164	4.50742	5.10966	5.33807	6.61996	4.58894	4.80976	5.38462	4.68739	4.86795	6.36323	6.13126	5.19291	5.88655	5.32946	6.19459	6.2472	5.58921	5.33163	4.81898	5.90163	5.91989	6.10001	5.12663	6.04886	5.04394	5.68304	6.16214	6.19124	5.93447	4.70207	5.83547	5.79651	5.2955	5.1964	4.24787	5.69784	7.45492	6.77266	6.06417	5.91339	7.25317	4.49716	4.90468	6.12003	7.04816	6.70401
EIF4E	4.24973	3.86283	4.32738	3.69945	3.82686	3.91175	4.08713	4.15011	4.20903	3.93969	3.95346	3.63004	4.28444	4.36458	4.88773	4.25923	4.01757	4.13515	4.44726	4.14081	4.05407	4.0252	5.38141	4.45787	4.49948	4.59877	4.02368	4.36423	4.42464	4.56951	4.07922	4.7033	4.08774	4.90977	5.0781	4.56986	4.27399	5.02388	5.23218	4.59203	4.6184	4.94935	3.78608	4.63315	3.99665	5.16067	4.70322	4.47333	5.62505
EIF4E	5.62107	5.89627	5.95763	4.42012	5.68348	5.50226	6.3154	5.59222	4.99612	5.54577	5.2481	4.91603	6.15258	6.42285	6.54818	6.38488	5.81558	6.20408	6.85292	6.42127	5.93594	6.31724	7.50443	6.36324	6.4504	6.35236	6.43636	5.58447	6.02535	6.25383	6.5785	6.44017	5.70286	6.47484	7.20134	6.83437	5.51166	6.21662	7.06018	7.05495	6.28679	6.37518	5.91125	6.94152	5.74556	6.77371	7.14742	6.62946	6.79427
COL6A3	4.96283	7.88341	6.86395	6.96375	9.58631	5.04766	7.29491	7.84739	6.3261	6.51491	4.73674	6.61284	7.25835	3.98109	6.10601	7.63786	5.54612	5.31599	5.14408	7.15511	5.81072	9.63468	8.12557	7.82982	7.51456	5.66605	8.34136	6.6235	7.70798	5.72622	10.1951	9.73082	7.00887	6.96599	4.67547	5.55569	5.54935	5.81042	4.38769	4.95592	6.01588	5.18905	6.42934	5.60487	8.26654	5.60165	7.27226	5.90573	6.07587
GBF1	5.39945	5.45389	5.82672	4.76888	4.91419	4.71904	4.9654	4.61456	4.60489	4.45679	4.59944	5.19473	5.22575	4.95221	4.97916	5.34978	5.51724	5.04816	4.97067	5.30165	4.76034	4.36703	4.17248	5.076	5.85711	4.75539	4.89023	4.94938	4.92416	6.01497	5.44978	5.01861	5.17447	4.38327	5.28593	5.06282	4.89981	5.00371	5.18279	5.14055	4.82297	4.75466	4.89629	4.33001	4.87444	4.46601	4.03455	4.58864	4.5317
DDX23	6.71295	6.07746	5.32698	6.12929	6.29519	5.9455	6.43168	6.19348	6.4492	6.06569	6.55948	6.04272	6.19272	6.45118	5.50492	6.14227	6.25915	6.22592	6.10032	6.39786	6.91074	5.75423	6.64579	5.56735	6.75574	5.92251	6.45068	6.2597	6.36432	6.06665	6.09924	6.35316	6.35297	5.85465	5.7807	6.46394	5.75172	6.03578	7.15747	6.16544	6.81133	5.4408	6.34028	6.02345	5.24359	4.41909	5.81018	6.38384	5.80935
COX6B1	11.6038	10.9711	11.0457	11.4316	11.7214	11.2248	11.1013	10.8462	11.1152	10.6043	10.6212	11.3899	10.6916	11.9111	10.3526	9.92166	10.7972	10.7648	10.9042	10.9615	10.3209	10.3535	10.7378	10.0788	9.96887	10.9098	10.5425	10.5269	10.9556	10.1366	11.4381	10.2073	10.8403	10.8983	11.1507	10.6536	11.0163	10.926	11.0695	11.5944	11.0146	10.148	10.3253	10.2516	10.566	10.7438	10.7013	10.3725	11.4111
ATP6AP2	3.50045	3.89114	3.55237	3.53226	3.5873	3.43121	3.38424	3.86775	3.67882	3.47363	3.57856	3.51192	3.30305	3.43942	3.2861	3.50113	3.74727	3.2305	3.35036	3.57455	3.34083	3.32631	3.38883	3.52452	3.31978	3.62338	3.36001	3.36744	3.36342	3.59757	3.30932	3.30361	3.34303	3.3593	3.41327	3.55268	3.6002	3.53062	3.55851	3.21384	3.39457	3.66758	3.2894	3.5307	3.41066	3.9899	3.36911	3.41751	3.42373
ATP6AP2	9.76978	9.31348	9.46186	9.01425	9.45213	8.26832	8.81554	8.98167	8.90648	9.33054	9.05614	9.18613	9.80308	9.57713	9.19341	9.30965	9.6335	9.24261	9.52029	9.02924	9.47354	9.19706	10.3372	9.68614	9.06337	8.90103	9.57583	9.74821	9.84695	8.95378	10.0129	9.79598	9.49392	9.51698	9.63342	9.03605	9.09372	8.42029	10.2097	8.75639	9.4286	9.39186	9.02372	9.02718	8.74693	9.02256	9.37456	9.63727	10.4335
ATP6AP2	7.47948	6.77464	6.05178	6.99239	7.62345	6.87384	7.44833	6.44648	6.68106	8.20634	7.52265	7.8023	8.07003	7.78225	6.29065	7.53865	7.89607	8.04396	6.80584	7.72332	7.22063	7.12955	7.75731	7.69843	7.30497	7.2266	7.52061	7.54671	7.73199	7.13475	7.91055	7.96675	6.94909	7.32712	6.31715	5.9451	7.95484	4.62354	7.81796	7.1366	8.23177	7.88561	7.5714	7.9016	7.2534	6.67648	7.30411	7.94838	9.02746
CNN3	7.7072	6.3314	7.53148	8.38083	7.74508	8.32407	7.97605	6.00927	8.59016	8.56647	7.50052	8.2005	8.35382	8.08791	7.59588	7.57423	8.32375	9.23239	8.08929	8.31814	7.25561	7.21021	8.48776	8.32665	8.12574	8.29427	7.39608	7.77342	7.75227	8.23815	7.96718	8.08968	5.69164	8.35158	7.613	6.80264	7.26824	8.07266	8.99499	8.57144	8.56869	9.22251	8.88751	9.065	6.18297	6.1103	8.08957	9.73986	8.40177
TIA1	5.7248	5.73661	5.34612	5.12509	5.56571	5.55133	7.22698	4.9614	5.69694	6.78842	5.62987	5.54038	6.02102	6.89485	5.69025	6.0629	6.38957	6.23125	5.62927	6.7891	5.95432	6.35096	6.4862	6.49606	7.23195	6.10609	6.68623	6.86935	7.42752	6.2193	6.26976	6.63159	6.34713	6.3907	5.80654	7.0836	7.33184	5.852	6.3211	5.75874	6.37241	6.31104	7.43808	7.22135	6.59077	5.92687	6.56645	7.02766	6.23623
TIA1	6.51117	6.2436	6.12636	6.42121	6.29784	6.26775	6.91664	5.9762	6.53471	6.76843	6.45752	6.15107	6.48246	6.64169	6.3637	6.58291	7.34973	6.71477	5.84327	6.60838	6.60667	5.87365	5.74629	6.53626	6.38568	5.95539	6.35317	6.55996	7.03278	6.46878	5.32224	6.69083	5.82497	5.48361	5.12621	6.98471	5.84972	5.33962	6.05911	5.57227	6.15345	6.11882	6.8115	6.66439	6.35123	4.99606	4.57034	6.39574	6.01262
TIA1	7.14655	6.62676	7.25673	6.51221	6.85217	6.22549	7.41418	6.09593	6.72057	6.83705	6.46526	5.98982	6.9409	7.63944	7.14367	7.34147	7.53636	7.56203	6.52288	7.12826	7.79349	5.92468	7.25632	6.74379	7.14441	5.9436	6.94422	7.13239	7.78414	6.57375	6.3888	7.31791	7.17758	6.3969	5.91773	8.2319	7.01714	5.18811	6.95223	6.00267	6.38461	6.30707	7.57459	7.20618	5.45273	6.53247	6.17623	7.03876	6.35043
TIA1	6.38984	6.3271	6.92908	5.54481	6.07212	5.66265	6.43565	5.7595	6.17258	5.82996	5.56703	5.71576	6.02163	6.24623	7.09543	6.14507	6.00377	6.36609	5.81835	6.36555	7.22687	5.9434	6.88054	6.1235	6.85655	5.7697	6.30439	6.71793	6.98471	6.23074	5.78535	6.64907	6.76421	5.71631	6.50647	7.67468	6.45138	5.25113	6.70562	5.36245	6.03009	6.23287	6.56753	6.53743	5.63053	6.02444	5.60198	6.4563	5.38465
TIA1	5.59869	5.06578	5.23876	5.36335	5.03441	5.16996	6.36047	5.38622	5.42404	5.82175	4.77268	5.13396	5.79814	6.39781	5.81417	6.23421	6.31557	5.93946	5.75472	6.74191	5.94077	5.96005	6.55574	5.76941	6.70243	5.6228	6.20833	5.9706	6.79744	5.58354	5.90936	6.37402	5.98521	5.86003	5.67814	7.2549	5.99251	5.6175	5.83297	5.8531	5.70204	5.95731	6.82993	6.43166	5.7903	6.72329	6.02952	6.35775	5.68866
RHEB	3.3277	3.54528	3.71162	3.57408	3.52393	3.64722	3.54056	3.6469	4.61458	3.72095	4.10265	3.62536	3.60268	3.38348	3.66419	3.49171	3.83302	3.31984	3.52905	3.26371	3.69074	3.71773	3.60431	4.16662	3.36529	3.87763	3.45045	3.57105	3.45594	4.70002	3.64851	3.70246	3.42381	3.59276	3.46214	3.72498	4.03973	3.53952	3.63865	3.66393	3.87527	3.67195	3.36405	3.64142	3.59351	4.08692	3.82299	3.42207	3.48084
RHEB	4.76926	4.43055	4.71669	4.40858	3.88056	4.12123	4.50578	4.18969	4.38211	4.28435	5.28926	4.36073	3.97635	4.34756	3.74164	3.89411	4.15541	4.598	4.06026	3.77124	4.4029	3.85391	3.86167	4.17194	3.36699	3.77527	3.89672	4.00036	3.94957	4.20229	3.52689	3.97461	3.98753	3.8836	3.6935	4.02523	3.85625	4.31728	4.50726	4.04925	3.92763	4.14141	3.80817	4.76325	4.22483	4.15317	3.88188	3.94207	4.58214
RHEB	12.2823	9.96258	9.91769	9.79677	10.0899	9.4398	10.1144	8.6518	10.471	9.34956	9.71579	10.1119	10.0281	10.6469	10.2016	10.2139	9.81128	9.82373	9.54465	9.79748	10.3153	9.10118	9.6423	9.24485	10.4133	9.64702	9.92324	9.70897	9.90469	9.60679	9.77582	10.0575	10.0065	9.8261	9.90006	9.85618	9.93381	9.28525	9.47685	10.5245	10.0827	10.1934	10.1895	9.997	9.27216	9.93694	10.1903	9.90819	9.84858
NPEPPS	6.50522	5.30237	5.30907	6.13821	5.71536	5.3321	6.82838	5.60017	6.26016	6.61261	5.0656	5.38203	7.67544	6.45978	5.99552	6.64883	7.21711	6.19779	6.24213	6.45125	6.44358	6.78384	7.65576	7.64693	7.68326	6.04175	7.47144	6.24828	6.20965	6.88933	6.69836	6.53607	7.77356	7.32327	6.96134	6.51159	6.70241	6.69688	7.3938	7.19963	6.17797	7.52469	6.55413	7.47557	7.61759	6.981	7.69633	6.92944	8.41529
NPEPPS	7.18498	7.12789	6.77789	7.03237	6.72552	6.67455	7.55375	6.10093	7.22264	7.2461	6.00109	6.78113	8.43422	7.07065	6.62347	7.54874	7.84323	6.94118	6.67988	7.15713	7.32067	7.09765	7.87741	7.72806	7.79822	6.90659	7.68572	6.69516	6.89816	7.17782	7.10534	7.85714	7.81896	7.44741	6.26094	6.85077	6.46149	6.85433	7.19545	7.44485	6.25344	7.86211	6.4185	7.09091	7.28228	5.68883	7.57839	7.5597	9.07525
BUB3	6.15758	5.43792	5.04812	6.08899	5.71114	5.60602	6.59066	4.69261	5.90656	5.52427	5.16423	6.27033	7.29547	6.68351	5.36519	7.05999	6.54346	6.91272	7.10448	6.43507	5.52803	6.35338	6.20255	6.06238	7.30459	5.97988	6.42785	6.64741	6.87412	6.08468	6.79073	5.92625	6.13233	6.64695	6.89795	6.95936	6.92154	6.28996	7.04105	7.371	7.72627	7.09174	7.87194	7.05598	7.27803	5.03015	6.25799	6.87981	5.69546
BUB3	8.15217	7.81797	7.07969	7.35889	7.04722	7.0243	7.68215	5.49818	7.29065	6.55878	6.25122	7.79559	8.15334	8.33818	6.55648	7.92606	7.90132	7.31852	7.92711	8.20625	5.38788	7.13646	8.11975	6.3607	8.62485	7.85168	7.74692	7.71414	8.13273	7.53787	8.37743	7.74195	7.59817	8.32117	8.64289	7.3946	8.32803	6.33264	7.75978	8.50487	9.23497	8.37389	8.60263	8.25494	7.41336	8.25566	7.74642	8.07136	7.14708
BUB3	8.7289	8.0937	7.74896	8.34601	8.77741	7.74484	8.42021	7.45378	7.92884	7.57929	7.13247	8.42718	8.92865	8.99655	8.04248	9.08388	8.63619	8.64404	9.26961	8.51076	7.87018	7.88838	8.24736	7.22793	9.15544	8.07597	8.28722	8.04306	8.53298	8.20421	8.68794	8.3177	8.09188	8.45356	8.69334	9.29124	8.25072	7.27097	8.91254	8.77959	8.67229	8.48088	9.2956	8.29231	7.6456	8.75604	7.99885	7.91732	7.08327
RUVBL2	8.10811	7.9382	7.78995	8.38917	7.73462	7.76868	7.33455	7.05125	8.15065	7.05343	8.11598	8.00921	7.43786	7.52597	7.23022	6.97603	8.12452	6.40696	7.44787	7.42382	7.88137	6.9128	7.60597	6.57358	7.48316	7.80865	7.28314	7.27609	7.18513	6.86235	7.10808	6.72176	7.07593	6.47947	8.83256	7.98917	6.89711	6.84941	7.53239	7.57596	7.40353	7.21409	7.02976	7.32952	8.03448	6.71983	7.70755	7.39502	6.37828
MAPKAPK2	8.54651	6.5669	6.98355	7.73532	7.51865	6.46019	6.70087	7.16399	6.99427	6.41404	7.09347	7.2294	7.45846	7.42285	6.9275	7.5774	7.44344	8.32837	6.99768	7.65344	8.49725	7.10825	7.31103	6.34539	7.00499	7.03548	6.78145	7.63654	7.34899	6.92645	7.77171	7.06582	7.73656	7.30635	6.50402	6.50314	6.92064	7.17847	7.35073	6.8838	7.19081	6.97699	7.71512	7.30097	7.63375	6.3748	7.79968	6.64705	7.05401
MAPKAPK2	3.58097	3.39147	3.37507	4.23104	3.38113	3.53263	3.2796	3.58984	3.90167	4.08896	3.75191	3.94989	3.78671	3.92617	3.393	3.9483	3.56533	4.23002	3.19467	4.28565	3.46041	3.57134	3.44908	3.74448	3.50859	3.66748	3.44046	3.86613	4.22389	3.28876	3.47443	3.75566	3.19074	3.73938	2.9704	3.18674	3.54315	3.41893	3.73551	3.75434	4.23991	4.04257	4.39254	3.87679	3.67912	3.38057	3.47118	3.68409	3.67698
SCRN1	4.05246	4.90966	3.94576	4.06214	3.88789	3.99576	4.12441	5.05723	3.93608	4.01979	3.8471	4.0062	4.5398	3.88205	3.72603	5.17203	7.06387	4.10727	3.94388	4.0184	4.47059	5.85045	6.17544	7.79807	8.75646	3.75559	4.12965	4.00042	4.67554	4.06717	4.38661	5.28234	4.26277	4.04859	6.65054	4.30114	6.51318	3.94705	3.99487	3.72158	3.82947	3.73148	4.27709	3.41456	4.37949	5.09489	3.98402	3.96651	4.12929
TALDO1	9.87826	10.0456	9.38257	10.0049	9.37409	8.92136	9.94523	9.18796	8.95513	10.5566	9.50519	9.6525	10.866	8.88112	9.01355	9.15134	11.3503	8.7293	10.3637	10.0668	9.83094	9.09885	9.12645	8.1792	9.93442	8.70012	9.82009	8.95196	8.92821	9.02684	10.6804	9.34032	8.89937	9.39801	9.76121	8.46224	8.34806	9.767	9.48178	10.1848	9.57809	9.74775	9.87605	9.00974	9.52342	8.17243	10.0889	9.15042	8.36035
JUN	7.98142	7.85183	7.80435	7.15862	7.40185	7.44638	7.67192	8.49871	7.148	7.64441	9.28478	7.87358	8.52099	8.08961	7.89058	7.7127	6.90639	8.43819	6.86215	7.50921	8.05383	8.67568	8.31062	7.77993	8.55086	8.06361	7	7.75074	7.34594	6.98554	7.54173	8.6202	7.88079	6.82404	7.82651	6.7269	6.66172	6.65459	5.39345	6.96703	6.31991	7.4103	8.17053	7.15064	8.12428	8.58613	8.97221	7.08453	9.70814
JUN	4.32965	4.89752	4.8743	4.39329	4.43063	4.94531	4.49425	5.59236	4.64181	4.1539	6.82797	4.69067	4.23385	4.23281	4.55976	4.12945	4.71166	4.20544	4.31779	4.19497	4.09164	7.44729	6.00818	5.08385	6.00367	4.95336	4.99249	6.06614	5.61036	4.94874	4.99867	4.44289	6.04807	4.71397	5.87323	4.902	5.22207	5.06301	4.72394	4.77078	4.80562	5.03272	6.99643	5.81661	7.46082	4.14324	7.85494	5.41232	7.44602
JUN	7.39062	6.40871	7.54662	5.80655	6.02396	6.84241	6.21091	7.2991	5.74766	6.28167	7.55845	6.26519	7.64203	6.71738	6.49032	6.89595	5.38582	7.22314	5.66872	6.84748	7.46302	6.62357	6.8614	6.35141	6.88194	6.85513	5.56215	6.90798	6.61858	5.37214	6.54499	8.05661	6.61253	5.87571	7.4138	5.87926	5.57022	5.66251	4.18966	6.08404	4.75633	6.20183	7.51595	5.60357	6.60798	6.88302	6.92305	5.99123	8.91691
NQO1	3.48041	3.62151	3.69684	4.3946	5.79598	6.28639	3.75182	3.7084	3.59129	5.19221	3.84375	3.97507	7.43037	3.49824	3.25691	3.70271	3.58297	3.5121	6.4623	3.37903	3.6877	3.69468	3.57947	3.70044	5.99201	3.82285	4.3999	3.85492	3.56442	3.88959	6.3701	3.73907	4.01731	6.65445	3.48721	3.57673	3.85451	4.21754	4.36345	3.67484	3.54534	6.66578	3.53121	3.76857	6.3225	4.28387	8.86133	3.65413	4.06889
NQO1	3.84355	6.13849	4.6055	8.1262	10.1731	9.88585	4.15577	4.05053	3.79517	8.88011	4.37325	6.8204	11.4104	4.05419	5.01083	7.94184	4.22977	5.57693	10.6872	4.22138	5.78564	4.87913	5.40892	5.37179	9.46241	3.83685	6.9705	3.96372	3.56131	4.18764	9.76586	4.76677	6.607	9.92611	6.58499	3.91973	3.81602	4.48801	7.97569	3.8255	3.53114	9.78844	3.74032	5.78319	9.08115	6.74188	11.7752	4.02829	5.35881
SHC1	4.30485	5.0982	4.59589	5.3219	4.87494	5.01317	4.90398	4.6299	6.18995	5.66097	4.67723	4.96614	7.7488	6.30812	4.30968	5.42275	4.53451	6.83859	4.51899	5.73545	4.90603	4.44301	4.20342	6.08927	4.93761	4.09621	5.38294	5.75131	5.95886	6.70214	5.28293	4.07807	4.81794	4.36241	4.48739	3.67558	6.0282	4.43055	5.62324	4.53748	5.77026	7.024	5.87495	6.34843	5.43672	3.38666	4.39996	4.82314	5.50543
GSTO1	11.5689	11.0541	11.1271	11.0314	11.4286	10.8418	10.5688	10.9464	11.5431	10.8802	10.5857	11.6862	11.4988	9.75136	10.9999	10.8049	11.5398	11.5352	11.5728	11.9897	10.0429	10.7612	9.95239	10.1818	11.1475	11.4881	10.9427	11.9544	10.8176	11.2196	11.5472	11.5727	10.0767	11.5202	10.642	10.104	10.544	11.8414	10.8299	11.7703	11.4241	11.8036	11.7845	10.3668	11.259	10.1611	9.81045	9.98169	9.99064
SQSTM1	9.77997	9.74652	9.24745	10.3559	10.1759	9.46265	9.62128	8.98743	10.5872	10.556	9.43058	9.68363	11.6906	8.94427	9.20003	10.4139	12.3801	10.2388	11.6235	9.8373	9.43041	9.71383	9.50267	8.82454	11.4214	10.2324	10.9256	10.5873	8.98801	9.34594	10.106	10.7001	9.57339	11.7368	10.4041	9.07422	8.46249	10.4218	8.23872	12.5064	10.5754	11.5045	11.0863	9.63678	11.179	8.82302	12.2494	9.95603	10.244
VBP1	8.4719	7.72087	8.20853	7.50334	8.36429	8.16316	8.44343	6.99213	7.35593	7.44211	7.13617	7.73574	8.45384	7.95559	8.3721	8.5402	7.93176	7.97817	8.78711	8.25708	8.00977	6.53036	9.1357	7.36837	7.26302	7.72076	7.55676	8.35443	8.27308	7.05133	8.55551	8.5394	8.28058	8.01319	8.64807	7.75711	8.14433	6.81147	8.92628	8.64116	8.55211	7.85492	8.28706	8.80314	7.3998	8.64238	7.91732	7.93493	8.32282
JUNB	5.35252	6.4256	4.97343	6.65994	6.52984	5.96951	6.50356	7.3409	6.03458	7.44309	5.99162	6.76606	6.22552	5.42728	6.30272	6.17197	6.13022	7.08192	5.02982	5.33995	5.21312	7.87832	7.0294	6.79622	5.97417	7.28359	7.35464	5.44356	7.10511	6.38547	6.59231	6.92863	6.43822	6.20296	6.11889	5.27921	6.7571	6.02766	6.91702	5.46242	5.7516	4.00959	4.86868	7.01107	5.7902	6.36719	6.55309	6.45961	8.09169
ITGA3	4.46994	4.15548	3.66673	3.86408	4.45786	4.80453	3.70755	5.53906	4.6294	3.94068	4.64979	4.14312	3.71765	3.91582	4.27518	3.74795	4.1487	3.8659	3.72371	3.75617	3.9292	4.15112	4.88806	5.43637	4.1198	4.24109	3.95582	3.89082	3.85885	3.83698	4.26437	4.20454	3.65226	3.38839	4.17651	3.72005	3.89742	4.02334	4.02579	3.75835	3.5376	3.69878	3.56349	3.71556	3.65496	4.22011	4.66271	3.51228	6.03051
MARS	8.60512	7.79882	7.4127	7.55875	8.07797	7.49902	7.56702	6.8692	7.43355	7.82107	6.66128	7.12566	8.08475	8.08976	6.50096	7.20936	6.89872	7.05279	7.84204	7.02392	6.79687	7.14741	7.61462	7.34308	7.75803	7.14179	8.85378	7.4879	7.47861	7.37441	7.74142	7.88435	7.66376	7.51123	7.71838	7.43371	6.87755	7.27189	7.86928	8.18744	8.3004	6.56148	8.39794	7.75167	7.42203	6.62548	8.10923	6.07557	7.41651
RRM1	4.03776	3.97273	3.70876	4.66443	4.2986	4.9452	6.45874	3.97755	4.01767	4.36237	4.51142	5.80616	6.01749	4.73386	3.89323	4.8494	4.52945	5.86537	4.26315	5.00637	4.33639	3.74718	4.21942	3.98042	4.37853	3.73951	4.55005	4.63491	5.16109	4.2359	4.68021	3.988	4.21477	3.93888	3.63548	3.37847	4.26992	3.72187	4.36795	5.27918	7.82208	5.64937	5.93895	6.42759	4.32034	3.91364	4.16792	6.90831	4.68531
RRM1	7.54268	7.58829	7.23244	6.82913	7.25003	6.95081	8.02417	6.62425	5.48029	6.13562	7.3349	7.89992	7.73194	7.44819	7.46924	7.87839	7.97427	8.22292	8.22276	8.11335	7.85918	7.58738	8.82738	7.70573	8.29989	6.41246	7.40699	7.56554	7.92242	7.49392	8.79644	7.47111	8.63813	8.06317	8.13666	7.40616	7.61082	7.02421	8.59287	8.10739	8.97389	7.9188	8.07845	8.15208	7.26667	7.3095	8.77762	9.55085	6.6673
DKC1	5.76427	6.25298	5.34782	6.11847	5.62363	6.41386	6.26658	5.12092	5.72857	6.21279	4.49988	5.89643	7.35083	7.49392	6.14376	6.98433	6.34683	6.60945	7.2293	6.59176	5.9647	6.18507	7.21052	5.14069	5.71988	6.07394	7.70379	7.2366	6.74818	6.00574	7.12409	6.68395	6.60446	5.48646	6.97124	6.17087	5.92657	5.36436	7.47406	6.53288	6.96686	6.08037	6.65253	8.17491	8.2377	5.5642	7.20337	6.48818	5.40866
DKC1	6.75983	7.72424	6.75676	6.89686	6.32112	6.54164	6.85984	6.04566	6.33619	6.68042	5.41545	5.9448	7.70172	7.96237	7.44784	7.60176	6.96566	7.30127	8.29421	7.13535	7.16716	7.62119	8.19228	5.16527	6.51476	6.77033	8.46348	7.81718	7.42123	6.85576	7.6819	7.19877	7.77412	6.61784	8.5868	7.86822	7.26586	5.87824	8.16079	7.73899	7.3003	6.59135	7.22501	8.44254	8.90254	8.36701	8.32881	6.98933	6.09731
SUPT5H	6.12841	6.2442	5.67861	6.63577	6.47927	6.52967	6.11174	6.48224	5.85436	5.77122	5.94457	6.16194	6.19304	6.66783	5.4532	5.83696	6.13785	5.82017	6.47213	6.13963	6.43041	5.5209	5.28569	5.9155	5.50312	5.34585	5.72997	6.23093	5.65204	5.232	6.02823	5.70639	6.03913	5.13498	6.51279	6.30599	5.49525	5.39868	5.95616	5.9987	5.18269	5.11951	5.53962	5.62345	6.82391	4.0551	6.0796	5.51079	5.94045
[truncated: 20,423 more rows]
[truncated: 172 more columns]
