# Supplementary material for: Genetic Analysis of Platelet-Related Genes in Hepatocellular Carcinoma Reveals a Novel Prognostic Signature and Determines PRKCD as the Potential Molecular Bridge
Source: Biol Proced Online. 2022 Dec 3;24:22. doi: 10.1186/s12575-022-00185-9 (PMC9719151; doi:10.1186/s12575-022-00185-9)
Supplement: Supplementary file 14 — Additional file 14: Supplementary file 4. The corresponding survival and pathological data in the GSE14520 cohort. [file 12575_2022_185_MOESM14_ESM.xlsx]

## Sheet: Sheet1
id	futime	fustat	Gender	Age	Tumor Size	Cirrhosis	TNM	BCLC stage	CLIP staging	AFP
GSM712542	225	1	1	61	small	1	3	3	2	high
GSM363404	360	1	1	46	large	1	3	3	4	high
GSM363400	1668	0	1	58	small	1	2	1	0	low
GSM363393	120	1	1	46	small	1	3	3	3	high
GSM363391	1719	0	1	55	small	1	2	0	0	low
GSM363388	1719	0	0	58	small	1	1	0	0	low
GSM363386	300	1	1	61	large	1	3	3	2	high
GSM363384	1548	1	1	43	small	1	2	1	0	low
GSM363378	957	1	1	47	small	1	1	1	0	low
GSM363376	1845	0	1	62	small	1	1	0	0	low
GSM363371	1989	0	0	69	small	1	1	1	0	low
GSM363368	462	1	.	.	.	.	.	.	.	.
GSM363366	1569	0	1	73	large	1	1	1	0	low
GSM363364	813	1	1	49	small	1	1	1	0	low
GSM363362	174	1	1	53	small	1	2	1	0	low
GSM363360	1599	0	1	71	small	1	1	1	0	high
GSM363358	1617	0	1	56	small	1	2	1	0	low
GSM363357	264	1	0	47	large	1	2	1	0	low
GSM363355	273	1	1	53	small	1	2	1	0	low
GSM363354	312	1	1	66	large	1	1	1	1	high
GSM363352	486	1	1	51	small	1	2	1	1	high
GSM363350	1887	0	1	43	large	1	1	1	1	high
GSM363348	429	0	1	41	small	1	1	1	0	low
GSM363346	429	1	1	51	large	1	3	1	0	low
GSM363344	1161	0	0	52	small	1	2	1	0	low
GSM363343	1953	0	0	30	small	0	1	1	1	high
GSM363341	1962	0	1	32	large	1	2	1	1	high
GSM363339	1962	0	0	49	small	1	2	0	1	high
GSM363337	1965	0	0	53	small	1	1	1	1	high
GSM363336	240	1	1	63	small	1	1	1	0	low
GSM363335	1782	0	1	45	small	1	1	1	0	low
GSM363333	405	1	1	48	large	1	2	1	1	high
GSM363332	378	1	1	54	large	1	1	1	1	high
GSM363331	1095	1	0	54	large	1	1	1	1	high
GSM363330	378	1	1	50	large	1	1	1	0	low
GSM363329	1596	0	1	56	small	1	1	1	0	low
GSM363328	360	1	1	63	large	1	1	1	0	high
GSM363327	1803	0	1	52	small	1	1	1	0	low
GSM363326	1116	1	1	37	small	1	1	1	2	high
GSM363317	1884	0	1	58	small	1	1	0	1	high
GSM363316	1641	0	0	35	small	1	1	1	1	high
GSM363315	1962	0	1	43	small	1	2	1	1	high
GSM363314	1713	0	0	48	small	0	2	1	2	high
GSM363313	1098	0	1	71	large	1	2	1	0	low
GSM363312	1659	0	0	53	small	1	2	1	0	low
GSM363311	570	0	1	77	large	1	2	1	0	low
GSM363310	705	1	1	41	small	1	2	1	0	low
GSM363309	1590	1	1	34	small	1	2	0	0	low
GSM363298	1608	0	1	52	small	0	1	1	1	high
GSM363297	90	0	0	58	large	1	3	1	1	high
GSM363296	825	1	0	52	small	1	2	1	2	high
GSM363295	1647	0	1	63	large	1	1	3	3	high
GSM363294	1878	0	1	25	small	1	2	1	2	high
GSM363293	1845	0	1	54	small	1	1	1	0	low
GSM363292	1797	0	1	53	small	1	1	1	0	low
GSM363291	1503	1	1	54	small	1	1	1	0	low
GSM363290	1641	0	0	63	small	1	1	0	0	low
GSM363289	1626	0	1	46	small	1	1	1	1	high
GSM363288	1809	0	1	56	small	1	1	1	1	high
GSM363275	1794	0	0	67	small	1	3	1	1	low
GSM363274	807	1	1	53	small	1	2	2	2	high
GSM363273	1740	0	1	56	small	1	1	1	0	low
GSM363272	1689	0	1	65	large	1	2	1	2	high
GSM363271	861	0	1	52	large	1	3	3	0	low
GSM363270	639	1	1	58	small	1	2	2	1	low
GSM363269	1581	1	1	55	small	1	1	1	0	low
GSM363268	1680	0	1	56	small	1	1	1	1	high
GSM363267	1437	1	1	54	small	1	2	1	1	low
GSM363266	75	1	1	35	small	1	3	3	1	low
GSM363265	1953	0	1	41	small	1	2	1	1	low
GSM363264	534	1	1	43	large	1	3	2	1	low
GSM363263	90	1	1	39	large	1	3	3	2	high
GSM363251	588	1	1	47	small	1	3	3	2	low
GSM363249	1776	0	0	60	small	1	2	1	1	high
GSM363247	1587	0	1	44	small	0	1	1	0	low
GSM363245	1725	0	1	47	large	1	3	3	3	high
GSM363243	1674	0	1	69	small	1	1	1	1	low
GSM363241	1626	0	1	55	large	1	1	1	1	high
GSM363239	1266	1	1	54	small	1	2	1	1	low
GSM363237	1725	0	1	69	large	1	1	1	1	high
GSM363235	984	0	1	41	large	1	3	2	2	high
GSM363232	1737	0	1	49	small	0	2	1	0	low
GSM363230	144	0	1	40	large	1	2	1	0	low
GSM363226	1812	0	1	54	large	1	3	3	0	low
GSM363224	1737	0	1	70	small	1	1	1	1	high
GSM363222	1452	0	1	59	small	1	1	1	0	low
GSM363220	1626	0	1	59	large	1	3	2	2	high
GSM363218	456	1	1	48	large	1	3	1	3	high
GSM363217	1635	0	1	58	small	0	3	3	1	low
GSM363215	558	0	1	48	small	1	1	0	1	high
GSM363213	1728	0	1	50	large	0	2	3	0	low
GSM363211	267	1	1	61	large	1	3	3	3	high
GSM363209	1824	0	0	45	small	1	1	1	1	high
GSM363207	1599	1	1	53	large	1	1	1	1	high
GSM363205	1740	0	1	70	small	0	1	0	0	high
GSM363204	423	1	1	53	large	1	3	3	2	high
GSM363202	1800	0	1	33	small	1	1	1	0	low
GSM363200	717	1	1	26	small	1	2	1	1	high
GSM363198	1737	0	1	41	small	1	1	1	0	low
GSM363196	1731	0	1	42	small	1	1	1	0	low
GSM363194	135	0	1	44	small	1	2	2	2	high
GSM363192	1566	0	1	50	small	1	1	0	0	low
GSM363190	144	0	1	41	small	1	2	1	1	low
GSM363188	1719	0	1	35	small	1	2	1	0	low
GSM363186	228	1	1	45	small	1	2	1	0	low
GSM363184	489	0	1	34	large	1	3	2	1	low
GSM363182	1581	0	1	50	small	1	1	1	0	low
GSM363180	1413	1	1	52	large	1	3	2	2	high
GSM363178	1719	0	1	42	small	0	2	1	0	low
GSM363176	1521	0	0	65	small	1	1	1	0	low
GSM363174	2013	0	1	48	small	1	2	1	2	high
GSM363172	201	1	1	67	small	1	2	1	0	low
GSM363170	1599	0	1	59	small	1	1	0	0	low
GSM363169	1182	0	1	45	large	1	3	2	2	high
GSM363168	1614	0	1	51	large	1	3	2	1	low
GSM363166	1614	0	1	59	large	1	3	1	1	high
GSM363164	1656	0	0	27	small	0	1	1	1	high
GSM363152	249	1	1	39	large	1	3	3	4	high
GSM363151	2013	0	0	70	small	1	2	1	1	low
GSM363150	99	1	1	68	large	1	2	1	1	high
GSM363149	432	0	1	53	large	0	1	1	0	low
GSM363148	1572	0	1	64	small	1	2	1	2	high
GSM363147	861	1	1	44	small	1	2	2	1	low
GSM363146	1647	0	1	50	large	1	3	3	2	low
GSM363145	990	1	1	43	small	0	1	1	0	low
GSM363144	1533	0	1	72	small	1	1	1	0	low
GSM363143	978	1	0	48	small	1	2	0	0	low
GSM363142	1383	1	1	28	small	1	2	2	2	high
GSM363130	1854	0	1	72	large	1	2	1	0	low
GSM363129	105	1	1	34	large	1	3	3	3	high
GSM363128	903	1	1	36	small	1	2	1	0	low
GSM363127	666	1	1	55	small	1	2	1	1	high
GSM363126	1785	0	1	65	large	1	3	1	1	high
GSM363125	495	1	1	43	large	1	2	1	1	high
GSM363124	1605	0	1	67	small	1	1	1	0	.
GSM363123	1281	0	1	48	large	1	2	1	0	low
GSM363122	1662	0	1	49	small	1	1	1	0	low
GSM363121	1536	0	1	39	small	1	3	3	3	high
GSM363115	1998	0	1	74	small	1	1	1	0	low
GSM363109	1656	0	1	50	small	1	2	1	0	low
GSM363108	1464	0	1	49	large	1	2	1	0	low
GSM363107	210	1	0	71	small	1	1	1	1	high
GSM363106	438	1	1	53	large	1	3	3	2	high
GSM363105	285	0	1	36	small	1	2	1	1	low
GSM363104	1077	1	1	59	small	1	1	1	0	low
GSM363102	1137	1	1	49	large	1	2	1	0	low
GSM363101	1689	0	1	50	small	1	1	1	1	high
GSM363100	102	1	1	56	large	1	3	3	4	high
GSM363099	927	1	1	50	large	1	3	2	2	high
GSM363098	1707	0	1	60	small	1	2	0	1	high
GSM363087	1620	0	1	40	small	1	1	1	1	high
GSM363086	1815	0	1	44	small	1	2	1	2	high
GSM363085	1644	1	1	49	large	1	3	2	2	high
GSM363084	1878	0	1	67	large	1	1	1	0	low
GSM363083	1599	0	1	45	small	0	1	0	0	low
GSM363082	1710	0	1	64	small	1	2	0	0	low
GSM363081	156	1	1	34	large	1	3	3	1	low
GSM363080	69	1	1	49	large	1	3	3	5	high
GSM363079	234	1	1	53	large	1	3	3	2	high
GSM363078	1737	1	1	47	small	1	3	1	0	low
GSM363077	1581	0	1	40	small	1	1	0	1	high
GSM363076	690	1	1	35	large	1	3	3	3	high
GSM363075	540	1	0	54	large	1	3	3	1	low
GSM363074	1731	0	1	41	small	1	2	1	0	low
GSM363073	795	1	1	41	small	1	2	1	1	high
GSM363072	312	0	1	49	small	0	1	1	0	low
GSM363071	414	1	1	35	large	1	3	3	3	high
GSM363070	1710	0	.	.	.	.	.	.	.	.
GSM363069	408	1	1	34	large	1	3	3	2	high
GSM363057	1815	1	1	63	small	1	2	1	1	low
GSM363056	576	1	0	59	small	1	2	2	2	high
GSM363055	219	0	0	55	large	1	1	1	1	high
GSM363054	1614	0	1	51	large	1	2	1	0	low
GSM363053	1710	0	0	57	small	1	1	1	0	low
GSM363052	429	1	1	46	large	1	3	3	2	low
GSM363051	618	0	1	43	large	1	3	2	2	high
GSM363050	1626	0	1	32	small	1	2	2	2	high
GSM363049	1872	0	1	45	.	1	1	1	0	high
GSM363048	609	1	1	50	large	1	3	2	2	high
GSM363039	1584	0	1	54	large	1	1	1	0	low
GSM363038	453	1	1	41	small	1	2	1	0	low
GSM363037	1836	0	1	54	small	1	1	1	0	low
GSM363036	981	1	1	65	small	1	2	1	1	low
GSM363035	1683	0	1	40	large	1	1	1	0	low
GSM363034	1377	1	0	30	small	0	1	1	0	low
GSM363033	1092	1	1	63	small	1	1	1	1	high
GSM363032	747	0	1	52	large	1	3	1	1	high
GSM363031	1584	0	1	58	small	1	2	1	0	low
GSM363030	135	1	1	58	small	1	3	1	2	high
GSM363029	1539	0	1	48	small	1	1	1	0	low
GSM363017	381	1	1	50	large	1	3	2	2	low
GSM363016	60	0	1	44	large	1	3	2	1	low
GSM363015	1791	0	1	39	large	0	1	1	1	high
GSM363014	1821	0	1	61	small	1	1	1	0	low
GSM363013	231	1	1	58	small	1	2	1	1	high
GSM363012	135	1	1	61	large	1	1	1	0	low
GSM363011	528	1	1	57	small	1	2	2	2	high
GSM363010	1860	0	1	47	large	1	1	1	1	.
GSM363009	1767	0	1	50	large	1	2	1	1	high
GSM363008	1752	0	0	50	small	1	2	2	1	low
GSM362994	1644	0	1	49	small	1	2	1	1	high
GSM362993	114	0	1	50	small	1	1	1	1	high
GSM362992	1929	0	0	41	large	1	1	1	1	.
GSM362988	1533	0	0	52	small	1	1	0	1	high
GSM362987	1812	0	1	60	small	1	2	1	0	low
GSM362986	1935	0	1	55	small	1	2	0	0	low
GSM362984	1542	0	1	49	small	1	2	1	0	low
GSM362983	1926	0	1	32	small	1	1	1	1	high
GSM362982	1938	0	1	39	small	1	1	1	0	low
GSM362978	864	1	1	61	small	1	1	1	1	low
GSM362977	1989	0	1	41	large	1	1	1	0	low
GSM362976	2010	0	1	50	small	1	1	1	0	low
GSM362972	1980	0	1	45	small	1	1	0	0	low
GSM362971	1443	1	1	52	small	1	1	1	2	high
GSM362970	2019	0	1	39	small	0	1	0	0	low
GSM362966	1983	0	1	58	small	1	1	1	0	low
GSM362965	1998	0	1	57	large	0	2	1	0	low
GSM362964	2022	0	1	50	small	1	1	1	0	low
GSM362960	1983	0	1	21	small	1	2	1	1	high
GSM362959	285	1	1	45	small	1	1	1	1	high
GSM362958	846	1	1	56	large	1	2	1	0	low
