# Supplementary material for: Genetic Analysis of Platelet-Related Genes in Hepatocellular Carcinoma Reveals a Novel Prognostic Signature and Determines PRKCD as the Potential Molecular Bridge
Source: Biol Proced Online. 2022 Dec 3;24:22. doi: 10.1186/s12575-022-00185-9 (PMC9719151; doi:10.1186/s12575-022-00185-9)
Supplement: Supplementary file 15 — Additional file 15: Supplementary file 5. The RNA-seq information of 227 cases in the ICGC-LIRI cohort. [file 12575_2022_185_MOESM15_ESM.xlsx]

## Sheet: Sheet1
id	DO45207	DO45245	DO23536	DO23529	DO45299	DO45097	DO23534	DO45165	DO45139	DO23514	DO45177	DO45133	DO45233	DO45195	DO45171	DO48733	DO45275	DO50813	DO45225	DO45257	DO45093	DO48751	DO50822	DO45121	DO48677	DO48679	DO23539	DO45091	DO50805	DO48747	DO45253	DO45249	DO48736	DO48706	DO45125	DO45193	DO23552	DO45273	DO48695	DO45183	DO48732	DO48727	DO48743	DO45157	DO48760	DO50850	DO50857	DO50855	DO48712
1/2-SBSRNA4	0.396109	0.77599	0.15517	0.118522	1.05867	0.669397	1.03129	0.28382	0.472844	0.382352	0.526214	0.407709	0.301622	0.210063	0.301678	0.337016	0.471814	1.1636	0.250373	0.209104	0.0968229	0.423762	0.449126	0.497091	0.225238	0.473008	0.320359	0.0603792	0.297967	0.156742	0.312603	2.5306	0.968972	0.510383	0.43425	0.45593	0.17328	0.683631	0.239459	0.388321	0.420702	0.456219	0.548287	0.362266	0.416258	0.282678	0.0945704	1.33669	0.508285
A1BG	819.279	1.8097	419.3	183.626	0.430415	504.027	613.945	278.099	1.40069	118.84	391.286	318.899	329.137	553.434	62.3436	301.594	1.64094	576.003	116.335	397.404	91.6393	837.539	566.411	210.656	455.123	245.016	182.673	582.519	522.049	5.86074	84.4376	57.775	118.137	361.944	913.134	229.914	113.091	182.544	248.525	634.66	21.6814	373.112	467.225	289.211	981.575	698.641	539.139	128.773	185.148
A1BG-AS1	197.606	0.754307	108.844	48.1898	0.653337	128.379	85.1415	70.8698	1.06295	31.2884	92.6139	83.1566	91.6177	115.231	16.0248	75.0298	1.70021	108.513	30.2046	92.0877	19.7209	194.878	154.525	59.9552	118.034	53.4278	37.741	149.695	103.008	2.80581	21.9593	12.4595	29.3444	91.7839	119.021	60.674	31.6319	27.51	72.8158	155.545	6.4424	101.123	121.43	71.3173	262.434	179.253	159.744	30.6336	47.3865
A1CF	49.7198	0.133622	29.2046	43.4026	0.0430427	20.2047	17.7438	23.6907	4.93537	24.3917	35.289	22.7463	17.1078	19.2848	35.9985	25.8403	5.22642	27.4751	24.5949	20.4115	17.9606	27.5418	19.6383	28.4456	36.1707	12.7603	20.6899	28.8553	12.0815	2.08701	30.6063	2.21907	18.3508	34.3701	17.3831	37.7091	17.5704	14.0232	40.3663	24.8661	24.6746	39.014	17.8786	18.2987	19.298	28.6786	25.6367	12.8529	25.5542
A2LD1	8.55081	2.03512	3.84518	4.29442	5.66507	6.63269	3.04529	5.26095	6.29634	4.12125	8.75783	5.6637	5.05813	6.51055	7.80898	6.47581	1.8535	7.88947	3.80046	8.99699	2.34417	12.8454	8.21223	2.30652	8.42756	4.67872	6.81828	6.30624	8.29921	5.94996	3.74032	5.51787	4.61997	6.91168	11.3216	2.7895	5.26578	4.02413	8.39542	6.88564	5.53162	7.12512	5.79071	3.62802	6.35331	5.06093	2.72326	3.17775	4.34616
A2M	130.324	22.2465	263.206	69.6687	26.0722	74.5678	30.8095	445.707	74.6231	78.9896	551.702	93.9282	313.702	798.054	280.098	486.594	328.729	449.517	314.943	865.126	294.285	1123.02	590.349	1209.52	33.2754	170.947	25.9377	1036.76	453.179	190.283	282.828	206.402	1515.9	43.5852	25.9296	42.2446	167.189	181.087	57.4619	613.997	354.89	294.413	564.277	784.58	1090.45	1342.57	454.297	970.364	749.289
A2ML1	0	68.7256	0	0.0559938	0.148517	0	0	0.0968601	0.13016	0	0	0	0.177093	0.0171994	0.0307622	0.111798	0.158401	0	0.0662281	0	0	0	0.0853971	0.0272336	0.120667	0.0664467	0.210708	0	0	0	0	0.152191	0.390561	0.0731034	0	0.045948	0.0446964	0.193872	0	0.35006	0	0.0357873	0	0.0557019	0.032474	0	0.0229184	0.202188	0.0427875
A2MP1	0.128799	0.208902	0.242277	0.144187	0.188953	0.225254	0.216892	0.160505	0.337709	0.299426	0.23382	0.222604	0.130287	0.229665	0.189201	0.317842	0.315959	0.220448	0.214668	0.362967	0	0.124075	0.19546	0.230227	0.0971288	0.225137	0.238822	1.09325	0.169007	0.365568	0.410108	0.313647	0.188504	0.227722	0.220116	0.0863065	0.335316	0.451158	0.096173	0.153215	0.172706	0.053664	0.142229	0.711853	0.169585	0.0833133	0.276235	0.276581	0.190823
A4GALT	1.06797	9.79769	0.912235	0.718818	1.06397	0.695922	0.465307	1.4629	2.94623	0.778357	1.23754	0.425623	3.18558	0.915859	0.419597	1.06716	0.618275	1.52774	2.8503	2.5566	0.349353	0.35487	0.829574	1.19451	0.625475	1.12907	0.512039	0.926342	3.39814	3.31219	3.29405	18.8108	2.12848	0.372091	1.03367	0.724927	0.907844	3.16477	0.513893	0.772384	0.917754	0.410831	2.26772	4.303	0.421333	1.09809	0.648445	2.68761	1.47891
A4GNT	0.14631	0.0856366	0	0.0231763	0.497251	0	0.000482	0.00568629	2.59038	0.0494862	0.186061	0	0.201108	0.0312074	0	0.0779422	0.0997887	0.021811	0.232018	0.0221061	0	0	0.0165962	0.0347476	0	0.0335493	0	0	0.0348756	0	0.122595	0.560667	0.0996854	0.0518919	0	0.0490271	0.0308327	0.129766	0.0305061	0.189788	0.148374	0.012823	0.0235438	0.26592	0.0275085	0	0	1.86368	0.188443
AA06	0	0	0	0	0	0	0	0.0330285	0	0	0	0	0	0	0	0.020047	0	0	0	0	0	0	0	0	0	0	0	0	0	0	0	0	0	0	0	0	0	0	0	0	0	0	0	0	0	0	0	0	0
AAA1	0.767778	0.528602	0.0172901	0	0	0.404009	0.0132729	0.91785	1.59326	0.554625	0.203533	0	0	0.00835603	0.135466	0.0318212	0	0.0456726	0.655684	0.128971	0.0154471	0.588466	0.695132	0	0.006735	0	0.1084	0	0.177275	0.0712806	0	0	0.0384457	0.216672	0	0.109222	0.252516	0.187117	0	3.77152	0.0438236	0	0.0864369	0.344889	0.0151785	0.355776	0	0.327253	1.80745
AAAS	15.2948	12.9954	14.0033	23.6154	16.572	22.7	21.9946	11.7251	25.9418	16.8916	13.5768	15.6788	16.0218	9.82349	16.254	13.2369	31.4091	25.9774	14.9291	13.6457	11.214	24.3962	22.0648	16.6865	21.5729	21.4861	25.4625	10.8719	14.8953	31.4242	14.8248	29.5815	22.1668	20.2105	32.6298	19.7867	14.4083	30.9801	18.153	16.4882	20.9464	16.4666	16.4075	14.3805	11.3782	12.4656	12.1185	27.8616	18.3015
AACS	3.45357	10.5202	2.21294	4.00091	13.6178	2.12934	1.09316	3.89273	7.85454	2.05922	1.65856	1.39569	3.0377	1.07926	1.26787	1.26657	16.1519	2.35033	3.0024	10.0343	3.85245	1.48874	2.7668	2.96358	0.779219	4.10769	2.06622	0.752082	2.41941	5.84531	1.93487	9.76061	3.5847	1.8294	2.21041	5.64981	8.883	5.44289	1.69509	1.65462	4.16748	1.75377	3.15113	3.42978	0.971386	0.678412	1.4078	4.51533	3.29052
AACSP1	0.0266937	0	0	0	0.0482428	0	0.0625525	0.0829109	8.48518	0	0	0	0	0	0	0	0.607913	0	0.034781	0.123458	0.0201069	0	0.0146749	0	0	0	0.0353062	0	0	0.0325501	0.0309722	0.234286	0.0211603	0	0.0192764	0	0.103463	0.316885	0	0	0.175231	0	0.0814377	0	0	0.0160011	0	0.0792359	0.0797517
AADAC	85.267	32.6533	215.805	502.49	141.676	337.75	201.611	79.1991	44.0897	311.307	193.491	307.166	106.095	169.169	295.44	68.1025	6.07899	158.298	79.7805	98.814	22.0276	201.98	142.512	74.2901	139.454	131.513	298.79	194.128	119.045	3.27297	106.104	10.0219	58.5082	80.3343	45.7997	34.6131	101.729	65.888	242.571	166.064	75.5875	263.842	125.92	189.422	211.066	153.51	155.804	134.694	171.721
AADACL2	0	0.258836	0.16031	0.0326169	0	0	0.159291	0	0	0.0573256	0.0146906	0.0310007	0.0565281	0	0	0	0	0.0752154	0.0407184	0.0735021	0	0	0.00441947	0	0	0	0.243348	0.205036	0	0	0.145918	0	0	0	0	0.0314483	0	0.178791	0.0764372	0	0	0.0577035	0.02969	0	0	0	0.0872727	0	0.12623
AADACL3	0	0	0	0	0	0	0	0.00769234	0	0	0	0	0	0	0	0.00558652	0	0	0	0	0.00687091	0	0	0	0	0	0	0	0	0	0	0	0	0	0	0	0	0	0	0	0	0	0	0.0048067	0	0	0	0	0
AADACL4	0	0	0.0221936	0	0	0.111175	0.0259183	0	0	0	0	0	0	0	0	0	0	0	0	0	0	0	0	0	0	0	0.0277809	0	0	0	0	0	0	0	0.0224778	0.0583235	0.0186681	0.0440236	0	0	0	0	0	0	0	0.0186585	0	0	0.014753
AADAT	5.18445	0.986126	2.67537	3.06956	0.23286	0.622917	9.63608	2.68803	2.59135	3.18134	6.5268	3.66139	2.37617	20.352	2.45117	0.810537	0.835014	9.80423	3.10142	2.72237	0.46445	7.0476	3.6057	0.294166	4.51682	1.98396	5.37204	1.34823	1.126	0.62253	3.84417	3.72215	1.25041	2.78292	11.217	1.65996	6.23396	5.46731	3.56823	0.98807	4.31652	8.51311	2.58564	2.07826	8.02618	1.05175	1.77599	0.820914	4.12301
AAGAB	9.09541	24.7395	9.631	9.63389	35.4973	7.62934	8.01082	10.3767	26.0806	15.5608	12.1837	7.0094	8.86784	5.90852	10.2712	6.86383	23.6869	7.90335	7.61229	7.10586	9.93874	14.0566	11.5394	10.1299	5.8258	12.4216	6.13221	11.6505	8.43675	10.3698	8.88176	16.852	9.90697	7.57577	7.7862	15.2649	18.5431	10.2025	8.90768	14.4083	11.7988	5.79231	10.7745	7.28979	7.50631	8.0536	7.44433	19.5267	8.90622
AAK1	1.68915	2.00736	1.45348	1.88213	1.50085	0.778658	1.19127	1.32619	2.08767	1.89265	1.32957	0.977601	1.30618	0.738915	1.15645	2.2693	3.62596	0.954761	1.76619	2.17469	1.30058	1.12826	2.18074	2.06917	0.993131	1.36578	1.46959	1.24446	1.13612	1.40722	1.46102	2.47992	1.42421	0.449486	1.0379	0.761017	1.32856	2.36048	1.66509	0.850075	3.44066	0.96082	1.85766	2.55985	0.862691	1.87695	1.52203	1.01419	1.25432
AAMP	27.2882	47.937	42.1622	31.2879	91.521	47.2822	32.7585	42.4675	51.993	37.2336	30.2126	29.709	34.0757	22.5558	37.9313	20.5083	54.5245	28.4836	36.1533	24.0121	53.8368	51.8068	35.4038	39.41	39.4593	46.9968	29.0927	37.4275	35.6848	35.4983	27.1237	32.4029	38.7789	32.8631	25.9408	78.6271	21.0036	44.0571	25.8093	37.0445	47.4183	38.9866	38.0461	34.4218	31.2661	32.5974	36.3741	38.5012	31.464
AANAT	0.0721739	0.280836	0.155055	0.048181	0	0.183553	0.0311195	0.0817074	0.325765	0.25063	0.190073	0.0836448	0.140695	0.0533988	0.000487	0.0791169	0.392439	0.142129	0.152132	0.0654725	0.0585262	0.200626	0.032769	0.0858297	0	0.184361	0.20516	0.0460789	0	1.4081	0	0.168916	0.094815	0.0466886	0.064402	0.0524494	0	0.511981	0.655746	0.101688	0.990305	0.0376863	0.124623	0.0978919	0.124019	0.021172	0.0376045	0.181928	0.121184
AARS	15.2173	24.4286	24.2823	32.1353	56.3331	51.4274	17.64	41.5445	16.642	38.2892	23.9871	30.1473	38.2769	18.6225	48.3403	61.6265	82.1588	27.2164	28.1189	45.1064	26.2286	45.3856	36.0148	30.6003	28.1907	64.6059	43.3978	30.228	31.299	27.9082	24.3593	30.5836	25.1179	43.3064	22.0662	54.497	31.0633	28.2187	70.5036	21.8751	48.7407	41.3518	27.5661	49.0228	29.9332	46.1957	30.0599	23.525	30.4061
AARS2	5.46419	2.71532	3.90242	3.31799	6.92258	8.01408	5.23386	10.0642	7.71429	3.60957	2.48199	5.27231	3.6175	1.99271	3.81403	4.31953	4.99983	4.28942	7.15554	6.36731	1.82648	3.63672	4.51763	4.74082	6.93943	4.49309	12.8378	5.01991	3.07302	4.90247	5.12337	7.62003	4.52501	6.82875	3.97295	9.03434	5.11146	5.63452	8.72145	4.32968	8.38529	3.05139	4.21641	3.46149	2.75914	4.56749	3.61976	8.2918	5.90666
AARSD1	10.3658	11.5742	18.2546	9.47455	19.1446	22.4791	8.66065	10.4212	39.8624	11.7817	12.4601	18.2427	10.0182	10.9649	10.8159	7.60001	16.6147	14.2936	16.042	14.3618	8.16205	17.5328	14.7668	9.47647	15.6267	16.5434	24.5927	9.49105	14.5597	26.8435	18.501	15.3288	12.7583	12.5266	14.5795	21.9116	11.5159	18.7309	21.3246	17.5386	15.8993	10.7591	12.6599	9.95251	8.23672	12.7705	10.7688	18.1437	10.5286
AASDH	2.24953	3.15962	3.77163	4.2551	4.25702	4.07189	2.6912	2.96951	1.57961	4.65485	3.6859	3.18776	3.63909	2.81675	2.61771	2.94842	3.84392	2.2345	2.61887	4.85972	0.482539	3.20876	4.13697	3.36116	3.35046	2.29967	2.90881	1.51813	1.8867	2.9908	3.60277	4.03219	4.06754	3.60141	2.20812	2.39542	2.20564	2.89096	3.50768	1.29399	3.53531	2.50116	2.83969	2.66021	2.25946	2.48963	3.05481	2.03694	2.42635
AASDHPPT	10.6494	7.95309	12.8483	15.4402	15.1844	13.8713	10.9613	13.9835	10.2687	17.0203	13.622	9.87845	9.54778	7.90623	12.0823	9.09317	12.0644	7.99283	11.4265	10.77	8.96254	14.3967	10.6436	8.41519	13.117	7.3664	10.6146	15.294	7.15542	4.51852	14.1348	19.4024	8.67311	10.7046	8.4792	9.01545	12.724	12.2081	10.9627	11.9251	9.20372	10.125	8.52231	10.7756	6.58297	11.8536	9.39071	11.63	8.76092
AASS	26.6969	1.14258	60.8349	24.1228	1.90357	27.2331	87.4183	3.93035	11.4553	31.1528	33.148	244.96	8.00325	47.7942	71.7552	5.31492	2.31524	26.3508	23.3358	8.5317	1.75247	8.06623	15.7941	1.34783	106.201	7.53944	15.0101	33.0815	1.73443	1.16057	23.8248	6.0592	1.5265	19.5119	45.8514	9.9127	13.5147	11.862	13.5152	2.18332	16.1657	49.0254	14.7666	8.41742	27.7103	2.96291	56.86	1.61783	2.15575
AATF	12.2802	22.5206	20.46	14.1331	39.0478	19.0156	9.09446	16.9593	32.0568	18.2896	10.2591	22	10.5213	8.66859	19.3295	15.0777	43.8429	11.0824	14.5548	14.7617	12.2961	25.5271	15.96	15.3067	15.1436	18.6536	17.0678	20.9358	18.5485	37.5854	16.8932	19.6986	17.344	18.2231	6.92393	32.5615	23.8581	23.2741	31.1803	15.1481	27.2964	7.23594	14.0335	16.6716	11.4125	15.7337	21.9608	16.3824	13.2649
AATK	0.299363	4.98431	0.206783	0.118438	22.8319	0.111969	0.0897781	0.480637	0.533731	0.142921	0.25098	0.0993634	0.877482	0.214961	0.107222	0.209116	0.566311	0.289256	0.50713	0.631031	3.11208	0.259231	0.265899	0.395658	0.0849462	0.410185	0.313475	0.192939	0.62034	1.06294	1.33257	5.62955	8.19669	0.0752353	0.313778	0.912119	0.41983	0.463033	0.211771	0.0839074	0.498896	0.0959862	1.98132	0.658372	0.159048	0.582065	0.098531	21.243	2.98718
AATK-AS1	0.0335075	0.109995	0	0	0.104269	0	0	0.0911579	0	0	0	0	0.119843	0	0	0	0.0944468	0.0198945	0.0426097	0	0.107357	0	0	0.0385679	0	0.833707	0.0853514	0	0	0	0.0361005	0.15923	0	0.0425316	0	0.0333304	0.0297642	0	0.00186526	0	0	0.00533153	0.773178	0.0635782	0	0	0	0.196147	0.293267
ABAT	106.832	1.65494	51.7418	43.4923	3.09625	37.326	76.2128	32.9727	18.5812	49.9578	141.152	65.4308	78.0435	77.245	61.5997	47.6004	1.89367	37.9622	28.3113	29.4236	20.3169	66.4652	115.487	23.4306	128.586	41.7667	30.2097	65.0003	28.6806	1.82522	69.2978	10.8211	16.9484	29.8813	69.7076	56.89	29.8489	15.2685	62.6501	28.4947	26.1686	79.9715	74.6125	39.0377	84.4946	47.0182	57.7386	17.7065	33.9846
ABCA1	15.5184	3.90614	7.95736	16.7886	2.17034	1.22577	11.4393	8.08293	6.23272	11.5131	10.9214	4.06439	16.9167	21.3085	11.2338	14.8347	9.68766	7.04338	13.1981	21.7518	5.79758	7.41544	8.68911	4.11501	1.58039	5.20329	11.59	10.5405	4.71937	8.56608	9.05188	3.98652	7.93916	10.7696	7.39394	16.4153	19.0739	14.3361	7.86162	13.597	10.5314	4.81857	13.0049	15.4632	11.1836	14.8988	8.25378	16.2441	8.79297
ABCA10	1.54056	0.318767	2.92172	0.337969	0.859417	0.712957	0.460237	1.1042	0.552907	0.513528	1.54857	0.732202	2.28991	2.32574	0.571449	2.26472	0.488014	6.34369	4.78983	0.459644	0.117868	4.19426	0.259311	1.2799	1.74049	0.780959	1.42568	0.614513	0.627444	0.523216	1.04008	2.23158	1.444	0.253865	2.14599	0.124357	0.640192	1.28251	0.455998	1.88389	6.63508	2.2305	1.95652	1.63528	1.20173	3.02597	2.24013	1.74775	1.2758
ABCA11P	2.38921	2.19554	2.73082	1.72416	3.87199	2.4136	2.12804	3.72424	2.43321	1.66782	2.29763	2.0459	2.75072	1.22953	1.34959	1.34455	3.05767	1.6034	1.96825	1.93667	1.38606	3.22021	1.76911	2.65302	2.9222	2.00132	2.90087	2.99214	0.869732	1.22513	1.71679	6.15012	1.85351	2.27174	2.57523	4.30788	3.96896	4.51754	1.71601	3.66448	1.10073	1.87359	1.25789	2.39673	1.00013	1.36691	1.78301	2.08661	2.50186
ABCA12	0.0998542	1.75599	0.0825824	0.0492032	0.164933	0.0511024	0.156365	0.103963	0.0843565	0.0520518	0.10732	0.0414321	0.377975	0.0301931	0.0697774	0.124244	1.87568	0.0411975	0.0587461	0.0533319	0.0327142	0.0635215	0.0590491	0.134788	0.0387238	0.133043	0.111589	0.094959	0.0231777	0.103763	0.135976	0.25467	0.0420648	0.092812	0.120793	0.0890845	0.0741019	0.163286	0.0513542	0.207159	0.0648136	0.0733178	0.0492984	0.0646327	0.0765901	0.121669	0.0615201	0	0.109511
ABCA13	0.0667914	1.30868	0.0187718	0.0117296	0.0319953	0.135193	0.385256	0.163883	0.323696	0.0685962	0.0630264	0.0544432	0.0199465	0.319871	0.0353264	0.0467177	0.111276	0.0937403	0.0718116	0.221391	0	0	0.0075829	0.0380384	0.0268904	0.0201614	0	0.0133835	0.0290118	0	0.126243	0.172002	0.0550515	1.58708	2.37905	0.0716694	0.00828517	0.215593	0	0.0086177	0.795211	1.45085	0.0412549	0.0190832	0.0489641	0.00482613	0.404991	0.0447175	0.0362382
ABCA17P	0.123015	0.393838	0.112356	0.0297651	0.953559	0.0306735	0.0478051	0.0460456	0	0.199096	0	0.0210626	0.0981663	0.177255	0.0781817	0.0492557	0.207635	0.0825327	0.049669	0.107623	0.0832359	0.165613	0	0.147366	0	0.0771302	0.0692064	0.192423	0.147409	0.163114	0.0632188	0.114745	0.134107	0.0678728	0.0540468	0.0663441	0.0229171	0.498566	0.0101356	0.148713	0.0352553	0.147078	0.0795684	0.0438647	0.0472747	0.0464811	0.150039	0.295101	0.125055
ABCA2	11.8272	16.2632	6.89127	12.1733	9.40075	8.92165	6.63212	7.09659	7.31111	3.70685	8.74865	11.4859	5.35257	2.50638	6.9132	7.38808	8.47726	9.47935	14.2637	2.82319	3.04229	8.34605	8.11772	4.73727	8.17809	9.49861	10.6976	5.61276	6.47929	9.52382	13.9663	13.4633	5.38806	2.15637	10.8909	6.48034	4.0019	10.1367	7.08357	3.37491	8.34074	3.52805	11.4088	14.6733	6.9238	8.02964	2.00325	20.4657	5.75634
ABCA3	1.52815	2.57188	0.764741	0.917622	4.63138	1.16373	0.192919	0.66645	0.302371	0.192296	0.597136	0.244492	0.980608	0.147054	0.179704	0.350855	4.23847	1.97287	0.735624	0.389627	0.601033	0.768641	0.225287	1.09788	0.230584	0.592517	0.2967	1.36875	0.252681	1.22406	0.752168	3.53756	0.755828	0.172696	0.452324	0.341304	0.526352	0.932028	0.933999	0.441977	4.17319	1.23645	0.612486	0.771808	0.181701	0.147	0.347746	1.10705	1.04535
ABCA4	0.211457	0.258326	0.368966	0.147779	0.213967	0.282284	6.74752	0.356155	0.466877	0.464753	0.175134	0.196743	0.162421	0.29285	0.461737	0.384738	0.198142	0.857513	0.168905	2.60301	1.50874	0.114185	0.728136	0.186985	0.198361	0.395353	1.58917	0.920688	0.461276	0.295739	0.339364	0.292104	0.262946	0.213504	2.83358	0.464456	0.499912	1.82029	0.307326	0.459309	2.07685	0.145663	0.527918	0.252072	0.510942	0.429682	0.263048	0.450237	0.211035
ABCA5	14.8966	3.41072	7.89598	3.0775	4.23525	10.0046	8.0753	8.43388	6.10655	3.53115	8.16656	9.98433	7.90262	9.55744	5.91252	11.3391	6.45628	21.9698	17.4308	8.88857	3.24196	14.1574	6.24743	9.99581	13.9124	5.10272	12.4827	8.12513	5.82325	2.39706	14.5083	5.13594	9.07451	8.28324	19.7378	3.7863	16.0853	11.7916	10.3703	15.376	9.26856	4.49582	6.2528	9.72159	4.96626	4.72861	12.2945	9.38361	7.77904
ABCA6	27.2051	0.316219	72.5007	26.1914	0.354193	4.89974	27.1018	14.0514	3.72989	26.1371	24.7455	58.6682	19.7838	29.4477	34.8723	8.87528	2.1966	34.1099	42.7218	21.9431	2.86719	9.2498	15.2354	7.98238	14.9761	5.46054	14.1183	38.8945	9.61205	1.12756	19.3838	3.34879	5.89263	10.6817	20.9912	2.96445	28.4475	12.4537	47.199	5.60238	10.1057	66.8394	15.5505	12.1446	15.6649	21.9025	22.7974	2.68151	9.4067
ABCA7	2.81531	8.06591	1.22488	2.01336	9.85551	0.83042	1.23678	1.35815	5.2085	2.0244	2.26946	1.26023	1.86735	0.464551	1.01218	2.33536	4.30088	3.33237	3.47356	1.32551	0.319973	0.464637	1.28925	3.32369	0.364459	2.25949	1.85559	0.869443	1.67889	4.60127	1.98328	4.46699	4.32173	1.14339	3.62415	1.75399	2.43752	3.99275	0.836594	0.528675	3.6575	1.5315	1.82544	3.33437	1.39927	0.936828	1.18699	4.38119	2.51187
ABCA8	7.0539	0.273591	29.4771	21.5104	0.228002	14.6447	15.7831	2.20915	14.1842	9.60943	11.1768	55.1364	4.98813	11.4743	10.2802	3.55756	2.71202	23.2262	13.3503	1.38144	13.7092	0.145875	9.12378	6.87317	15.5098	5.13602	11.1401	28.0215	0.999252	1.13245	0.504984	2.20321	0.738233	5.95085	11.4356	14.4038	4.14312	1.31636	22.8425	0.75733	5.84893	34.9964	10.2786	7.86703	8.78097	5.83779	11.7465	0.534633	1.39608
ABCA9	3.0864	0.315244	9.25473	3.13917	0.951651	0.756153	4.92213	3.56386	0.402001	4.34209	4.60083	5.88234	6.324	5.73527	2.01707	3.58796	0.399642	10.2706	1.72944	2.20916	0.0546216	5.0973	1.05639	1.28788	2.23523	2.29873	15.6322	2.60018	2.68462	0.495429	1.92142	3.92395	1.69762	1.1813	9.08933	0.256491	3.62303	3.06653	8.13777	2.63962	5.46967	1.95461	3.05276	6.0273	2.74583	2.16547	5.46289	1.04515	3.3033
ABCB1	24.1754	0.273441	30.0312	36.6946	0.178417	14.7925	2.04534	16.9361	15.5729	6.42359	29.2048	27.0166	12.4201	8.15424	23.3395	15.3936	12.3894	11.2128	14.4762	18.5204	49.9964	85.8359	43.836	0.959788	27.3154	19.0481	21.6232	18.9682	17.7856	1.89484	19.4559	14.821	1.14027	6.29623	4.57811	0.228717	23.6392	9.48793	47.8708	18.3149	25.2121	18.7339	24.3151	16.0183	6.93801	30.8684	7.27345	0.929523	9.2048
ABCB10	10.8681	5.85005	5.41931	10.4192	10.1162	2.23357	5.54383	9.28681	8.04077	8.25322	9.78119	7.92578	5.10997	3.92669	10.6359	5.69669	10.8977	4.77163	6.78841	16.0057	4.37484	5.95869	6.72521	14.9929	9.28574	5.59567	7.10763	8.8705	4.66698	4.94255	9.53895	4.84954	10.7354	9.12934	10.808	6.18993	6.1675	9.09846	10.8091	9.01559	4.20704	5.97343	7.11706	6.87889	5.52844	3.76025	5.46636	6.79949	6.98736
ABCB11	50.0687	0.340224	17.4168	1.51583	0.0657222	0.142307	37.612	15.7148	0.0985249	19.5801	17.5262	79.6017	7.17943	28.1099	55.3477	12.986	0.0709883	10.8404	45.4063	14.559	0.256784	0.0392704	8.01712	2.94508	44.0805	4.32432	19.3712	33.746	2.03639	0.0768128	47.8412	0.732908	1.4156	8.931	6.32103	0.904181	6.31707	5.62983	32.844	1.55359	6.30878	69.2493	11.9913	7.53463	14.7231	6.85455	16.6071	0.0771606	4.40979
ABCB4	89.4399	0.55473	36.7107	28.7486	0.238592	155.439	71.5654	8.25077	3.10818	16.6794	110.001	117.337	26.9549	40.9748	30.7655	36.9012	4.39779	49.6096	19.5712	9.32171	16.0628	2.94718	22.965	4.31199	146.924	16.3132	68.8022	12.4354	10.9282	1.71409	19.0113	4.38143	0.525186	27.8252	132.059	10.2917	16.114	7.01484	84.0108	10.5683	11.2271	25.4334	27.9493	25.8854	107.194	29.0629	26.493	2.78195	11.5408
ABCB5	0.155773	0	0	0	0	0.0332641	0	2.05529	0.203666	0.0592549	0.0905667	0.0626842	0.124957	0.0449525	0.0538945	0.0124214	0.0930182	0.0190538	0.0423124	0.604194	0	0	0.0948291	0	0	0.048326	0	0.0806539	1.04137	0.0858871	0.567734	0	0.0246497	0.0119185	2.56936	5.47104	0.156788	0.627304	0.0356888	0.021207	0.0686252	0.0905384	0.0313741	0	0.0536746	0	0.0183664	0.0584393	0.026947
ABCB6	11.4541	4.91097	14.7525	18.8941	16.8146	18.7677	7.23917	12.1167	21.1191	10.7306	6.33694	14.2234	4.8071	4.44758	27.0779	4.88624	12.0616	11.8971	12.9339	14.1272	15.9556	23.5289	19.689	3.94257	13.5493	20.6611	32.8113	6.99158	3.89208	8.47368	15.6339	4.93898	12.8526	8.74505	9.36991	5.92131	7.9496	26.1238	11.705	2.45265	12.3678	18.6292	11.6123	9.28095	5.32476	3.4443	4.2833	5.23187	5.63632
ABCB7	7.77069	5.86389	12.2508	9.7006	12.605	11.3037	12.2268	8.43246	4.18555	15.8998	9.22617	7.71992	6.17569	6.37674	14.2972	5.90327	16.0027	6.73042	9.71683	6.96011	6.19282	14.6252	10.6377	7.44384	7.46702	4.27577	5.40413	11.15	8.51811	8.52375	6.83558	7.6169	7.99776	8.37878	4.88836	19.1519	10.0937	6.59965	11.3843	9.00399	8.05718	7.75007	7.93683	6.98018	6.91521	7.9991	9.14155	7.27373	8.38587
ABCB8	7.29209	5.49611	6.76311	8.32581	12.511	5.36189	6.03124	5.0253	13.6756	5.35524	8.07266	10.3392	5.6926	3.55448	10.6754	5.87728	12.5039	7.3008	4.30825	5.70274	4.39247	6.4212	6.60824	8.42182	5.6736	10.1876	6.50895	6.5665	6.25215	6.1206	7.03259	5.52743	5.63812	5.94056	15.0609	5.80399	7.05896	9.5279	7.79889	5.97389	6.34164	4.13865	7.38557	4.7964	5.4458	4.77463	5.93246	13.3015	5.96905
ABCB9	0.586541	1.14647	0.314921	1.34144	1.89922	0.483456	0.885088	0.620688	1.34433	0.417611	0.521531	0.303928	0.658838	0.0895015	0.502281	0.248454	2.43569	0.43083	1.61182	0.782572	0.429628	0.71077	0.97906	0.501727	0.24209	0.838598	0.360356	0.169337	0.366519	1.31898	1.9573	1.28304	0.655333	0.226345	0.823012	0.832214	2.53417	1.82235	0.594605	0.358817	0.853659	0.574449	0.681343	0.678053	0.139282	0.280502	0.136415	1.32719	4.05658
ABCC1	1.81191	10.455	1.15365	0.465408	22.9997	0.390666	0.548627	2.47708	11.7204	2.63865	2.03989	0.456898	2.86399	0.75184	2.32366	1.81075	5.82406	0.933293	5.38766	2.70198	2.65241	2.41006	5.47916	1.27303	0.378558	2.83759	5.82965	1.21781	3.16127	10.9229	3.71363	17.7872	2.25727	0.237285	1.58106	1.47064	1.50597	6.35589	0.471824	0.674771	7.18024	0.357491	1.99865	3.30765	1.03425	1.38804	0.791135	3.32944	1.73783
ABCC10	2.82056	3.0507	2.51065	2.90074	4.81459	2.17622	2.81847	7.07261	5.54993	2.3405	2.03592	3.30496	2.6787	1.37803	1.57389	3.05068	5.26583	3.15367	4.43957	4.32181	1.69547	2.68181	1.89818	5.33435	2.40701	2.53701	4.75787	2.72449	1.4889	2.86202	2.4554	5.89834	5.30802	1.67689	2.99953	3.83143	3.44406	6.57847	3.15951	3.16928	6.34281	2.55081	2.70267	3.65246	1.15879	2.53963	2.31689	9.22692	3.25805
ABCC11	1.68417	0.167568	0.234561	0.307589	0.201329	0.164939	1.27343	0.679217	0.184864	0.512645	1.13634	0.49756	0.831313	0.614914	0.624925	0.642754	0.142719	0.609976	1.20983	1.21922	0.146933	0.366992	0.354266	0.204782	0.275862	0.284807	0.658341	0.32438	0.310439	0.464825	1.41874	0.166284	0.283051	0.581729	3.66294	1.65436	0.513094	0.73428	1.05053	0.429065	0.79939	1.13186	0.716097	0.583341	1.08336	1.23288	0.65373	0.338317	1.43288
ABCC12	0.125623	0	0.0351584	0.0135351	0	0	0.139041	0	0.0618021	0.054579	0.0679348	0.0477808	0.0875818	0.0931319	0	0.0290127	0	0.101493	0.0701639	0.089713	0	0	0	0	0.125547	0.0363195	0.125833	0.0265564	0.0785685	0	0.136233	0	0	0.0690751	0.390755	0.149389	0	0.24374	0.0476872	0	0.108341	0.0448966	0.0252337	0.030697	0.0395993	0	0.0400572	0	0
ABCC13	0	0	0.0807748	0.0472894	0.0337003	0	0	0	0.307134	0	0	0	0	0	0	0	0	0	0	0.21396	0	0	0	0	0	0.00957149	0	0	0	0.0876612	0	0	0	0.153121	0.0130869	0	0.166313	0.0234709	0	0.578144	0.0859233	0.303969	0.0296137	0.00879323	0	0	0	0	0
ABCC2	38.7792	0.589279	48.3869	109.094	0.199164	25.2091	17.827	64.6078	13.6323	56.195	42.6871	65.5689	13.7683	67.1912	153.053	37.626	21.3047	47.9154	48.8719	36.5512	31.718	117.589	117.245	51.7175	72.7183	60.4905	137.041	41.613	19.9397	1.3264	63.6655	2.66907	24.8582	79.6089	16.5729	28.3908	11.5222	42.674	121.358	25.9446	47.2091	52.6061	64.4278	38.5815	25.2164	54.0619	32.4652	7.60952	26.8605
ABCC3	61.4201	83.9665	41.8547	2.43492	117.852	13.6312	27.952	29.462	45.3442	1.81704	24.326	60.4329	31.7174	48.337	34.8635	27.0315	17.4673	77.1438	76.4998	29.5718	36.814	73.182	28.1414	14.2717	6.1113	57.4845	64.5289	1.95143	23.1683	6.3431	63.5543	21.409	35.7631	10.1475	24.9399	12.298	5.84918	51.5313	62.3271	24.0781	139.47	32.9136	40.1575	49.1852	30.3135	42.1226	9.56362	87.2835	47.4273
ABCC4	5.84069	3.00461	1.01314	0.26028	0.262245	0.0399597	2.053	5.40408	9.2223	0.502158	4.86192	0.125207	3.06362	0.403336	0.814237	2.06642	5.82161	1.78798	3.46044	2.00788	1.58474	0.095927	0.732924	0.923881	0.229572	0.452247	0.265176	10.2098	2.14578	1.70502	1.32732	8.59393	3.21802	0.644021	0.496891	0.446991	4.06068	3.3504	3.95085	0.729661	5.46472	3.9541	2.72374	3.47915	1.5827	0.561636	0.428861	1.21789	2.1037
ABCC5	4.84788	5.69413	6.69342	5.10759	6.08465	1.42941	8.80837	8.40217	13.6214	3.23641	6.17262	3.51259	4.38357	1.1541	2.74281	4.05761	6.37392	5.04022	8.43345	7.55414	2.45296	2.11211	3.33771	4.71076	1.49039	3.37309	3.43396	4.10261	4.22057	3.84696	5.21747	6.77505	4.89036	2.3577	6.45199	9.18512	5.31523	14.9523	3.06947	2.94241	11.4157	3.60281	4.50067	7.55816	1.88928	6.08408	2.78989	3.57768	5.9561
ABCC6	41.0764	0.641125	21.363	27.9776	1.46447	25.1233	49.3201	18.5575	13.5786	15.9491	16.9917	30.1145	26.8723	12.1548	21.3435	17.1839	1.87589	34.5848	29.4553	11.0645	7.60385	31.8571	17.1963	7.02665	20.3546	31.1484	30.1314	27.1722	21.0606	4.30538	20.6165	3.41892	12.4922	10.2307	47.2932	18.8142	19.6267	13.9045	51.8651	14.7023	24.769	15.9235	19.1676	16.6364	22.1562	9.99472	18.6182	9.04379	35.0483
ABCC6P1	17.9265	0.212536	15.0424	11.5389	0.044334	13.5339	38.7346	11.4737	10.3993	14.4424	10.2206	14.3122	29.4995	4.82893	7.07829	11.9162	1.08389	33.8935	18.1097	6.38814	2.18872	21.6254	11.3919	8.20983	10.0136	21.0973	34.4151	8.85895	9.60294	3.46385	15.1416	1.13023	10.3633	8.52545	33.5856	0.387655	16.5964	12.564	18.867	16.4072	13.4147	5.35949	8.92189	7.8715	11.1775	4.73182	16.3117	9.4777	48.5844
ABCC6P2	3.64369	0.0876474	2.61076	5.93335	1.26863	4.59464	5.52985	2.35148	7.58096	4.1463	2.92689	1.91602	2.79712	0.96187	5.38276	2.8856	1.79916	3.06402	2.19023	2.63469	1.64535	6.04026	1.97867	3.27532	3.45368	1.98793	5.94711	0.879306	2.14218	1.26676	2.03405	1.6187	2.74304	3.42269	8.42435	2.7893	3.05799	1.47856	4.24715	5.00577	1.04129	1.59886	2.13659	1.4863	1.44492	1.09988	2.11532	2.84306	6.65825
ABCC8	0	0	0.113333	0.0519341	0	0	0.0749851	0.117846	0.177257	0.23466	0.0902827	0.182755	0.115015	0.143777	0.344185	0	1.32584	0	0.108648	0.0816165	0.18711	0.0636708	0.171	0.0680303	0	0.106159	0.158788	0	0.0785685	0.239927	0.314777	0.368001	0.672513	0.0700156	0	0.0903968	0.618675	0.278769	0	0.558064	0.0865021	0	0.119329	0.0697079	0.394583	0.07878	0.078865	0.709235	0.0967099
ABCC9	7.79628	2.30377	3.79579	9.37586	1.08414	7.99676	6.70112	2.29308	2.22185	3.78501	8.99235	7.78974	4.29174	4.02636	9.90202	3.77809	2.23726	3.64503	6.46879	4.378	0.613286	3.09353	2.19715	1.36745	11.3801	4.29004	4.09364	8.18498	1.26869	1.51064	1.58999	2.8425	1.17604	7.16246	7.42113	3.92251	2.00587	3.31471	5.33701	2.08174	6.56371	7.32498	3.10016	4.1595	2.18533	4.12171	5.67829	1.38981	1.06228
ABCD1	3.6543	3.25222	5.18997	3.32703	14.994	10.7568	8.22944	8.41965	7.76582	10.169	3.85336	2.91567	4.47028	1.28605	10.365	8.85714	22.2413	4.36047	5.2923	3.55242	14.0255	6.24308	6.3879	4.38888	2.77522	3.65977	6.92008	8.36807	12.7258	13.9769	5.32117	3.72269	6.56405	7.93424	4.34326	3.68474	3.83629	8.17598	9.99767	8.11623	5.55338	1.7606	7.86966	7.05427	4.03447	5.24641	3.333	4.94157	6.41762
ABCD2	0.0956498	0.0181288	0.172332	1.1087	0.0323943	0.0151813	0.0733203	0.0859051	0.0530566	0.721283	0.20058	0.023573	0.215117	0.0320383	0.0383016	0.184876	0.162084	0.0258499	0.330614	0.0740161	0.135047	0.0676343	0.780598	0.118152	0.0130812	0.038028	0.0463015	0.133075	0.0496087	0.161306	0.131937	0.0926449	0.228627	0.0088504	0.0553142	0.0322055	0.116651	0.245085	0.0116582	0.217845	0.120629	0.0104425	0.151769	0.312386	0.0504805	0.0255538	0.110462	0.134875	0.108131
ABCD3	31.077	15.9274	28.783	48.866	8.96492	29.26	50.692	32.9444	23.095	37.2813	25.4545	34.4709	31.9227	34.3856	29.2995	23.0524	21.251	48.9925	26.0135	40.0747	27.328	50.4971	30.3484	23.0579	33.1038	21.1306	28.692	44.4179	12.6056	9.08943	42.4263	25.3545	17.1961	29.4702	30.9646	62.907	40.1215	33.8381	50.3774	19.5819	27.6429	39.9972	36.2536	25.5396	41.5952	29.3606	12.9418	11.8903	40.8916
ABCD4	11.1423	4.856	8.15072	12.2469	11.1877	10.5495	9.48544	8.95994	10.3442	4.67237	7.59226	9.94825	8.32901	6.37608	4.13702	5.84804	6.65007	10.9948	9.74794	13.0333	6.1846	6.63696	8.38435	10.288	10.358	7.7212	9.73355	5.66624	10.0464	13.8383	7.26538	12.2107	14.1156	9.74781	6.44475	6.69599	6.24514	17.47	11.6492	17.7328	9.29148	10.7917	7.02732	8.35839	9.82186	6.92333	5.23801	13.2613	11.5028
ABCE1	6.39073	12.4393	6.49199	14.8244	25.5949	10.3799	7.03752	13.2783	8.628	17.8526	12.9196	9.01642	12.8653	15.4089	10.9519	11.414	9.62862	8.88506	11.5551	18.4906	10.2907	18.8737	16.164	15.017	11.5987	7.67771	11.5279	11.6493	7.30365	7.92068	13.9936	12.9499	10.1969	16.7892	6.98246	14.987	5.21224	13.8431	12.641	7.1265	12.5697	19.4605	11.6157	13.5573	8.33825	17.4105	4.54156	12.2496	8.60104
ABCF1	15.1737	14.4178	18.505	21.4936	34.9441	37.3722	10.3792	17.0352	35.3583	17.45	15.1473	29.56	17.7201	9.83071	15.85	19.942	28.035	12.8873	31.1388	19.1594	12.7316	18.6369	15.711	19.8977	27.6271	21.006	26.9811	31.3392	17.141	34.2384	17.4789	24.4402	19.3319	24.3153	10.9733	33.1197	28.9186	17.5196	27.2194	18.7557	34.7527	15.1546	21.9906	20.9901	13.5102	24.5573	20.683	25.5914	21.7661
ABCF2	7.01748	3.93347	9.41027	10.6853	18.0285	13.9572	5.13471	12.265	18.8161	11.7607	10.8591	15.6103	8.86332	5.57491	13.253	8.52176	25.5632	6.52142	8.05338	11.3422	10.0716	10.47	11.8755	8.76428	12.7498	14.4009	7.20244	16.5467	8.12457	10.0782	5.92586	11.5209	8.38332	12.3976	7.98559	23.3831	9.25838	8.5783	9.07279	6.61979	16.0125	9.97708	12.1343	13.5503	4.948	12.2356	11.2446	10.7107	5.90382
ABCF3	13.1654	12.9853	18.4455	16.1325	21.2097	23.0688	13.8373	13.4532	24.8171	16.1858	12.4317	18.57	12.5047	13.5105	15.8336	10.8339	20.8328	18.157	15.4613	21.7298	19.7468	15.2042	12.9901	17.2274	19.0737	12.1871	20.2381	16.1107	13.2956	29.2258	14.6861	18.8542	16.1814	18.9891	20.1227	21.551	17.8934	19.5432	19.8339	16.2603	18.3457	12.714	17.678	15.608	11.4187	17.1157	13.8202	19.2899	24.113
ABCG1	3.01724	9.46236	4.96379	1.84814	2.29911	0.960658	0.747362	5.14381	4.51032	4.89191	3.35522	0.823205	5.41094	1.11243	2.67768	3.61962	6.97983	1.75552	3.82412	6.07408	18.4164	0.384871	3.7489	2.95129	1.05117	2.88388	4.96944	1.8786	6.4428	17.7686	5.07803	5.70516	3.73075	0.924493	1.1615	1.68101	2.08865	4.76699	1.43542	4.19642	4.48167	1.13382	8.64922	6.00893	2.91573	4.76276	4.05496	4.31207	3.21929
ABCG2	1.54008	0.416422	8.16639	30.9433	0.298827	26.4906	8.86135	3.29756	0.605042	20.0186	3.51344	11.0614	2.34426	3.73797	15.1356	1.63534	0.366744	2.74851	1.42094	2.38544	6.00743	74.3599	17.034	0.782377	20.4404	7.79231	12.9633	5.07219	2.50072	0.523103	5.62268	3.05688	0.959905	1.21517	3.56835	0.946939	1.43501	2.23451	25.1889	0.692809	0.808143	14.8648	3.83068	3.16275	1.15905	2.37297	1.0645	1.16897	3.00069
ABCG4	0.098231	0.031555	0.0413445	0.0301409	0.0494687	0.0246576	0.0207106	0.0881117	0.104644	0.097968	0.119116	0.0213598	0.0855671	0.0203093	0	0.0539272	0.194211	0.0977284	0.0549278	0.125624	0.0245357	0.0732357	0.060993	0.0941196	0	0.0872238	0.0918237	0.0249208	0.0467712	0.0627274	0.0788875	0.319964	0.107625	0.0256916	0.0748935	0.0273521	0.237107	0.323959	0.053663	0.0230852	0.0778701	0.011143	0.0606636	0.0714697	0.0778151	0.0536538	0.0868259	0.0529814	0.0440897
ABCG5	54.8629	0.167167	26.5553	9.30627	0.133709	20.6212	80.7279	17.2801	0.282176	9.66795	14.6394	18.7979	36.3794	17.7792	11.0847	12.7076	2.25973	85.5072	51.5489	12.7302	7.25882	24.533	9.70834	22.4763	31.9271	17.9342	34.7175	23.8477	19.341	1.95073	41.0934	3.99498	1.81103	2.16123	68.6949	41.9376	26.3506	31.0628	24.6219	14.1537	29.5473	38.3115	19.4413	19.2381	24.6495	11.7409	20.4768	0.395783	37.3859
ABCG8	41.8861	0.182634	37.3112	11.2058	0.0465079	29.5448	43.3151	14.9721	0	10.4057	17.3818	28.931	26.9914	4.76761	17.8779	8.79371	1.64986	33.1333	45.6971	9.62294	15.2066	17.1044	10.3375	20.3375	46.7199	11.6285	43.7558	21.5781	12.1074	3.06796	25.9724	2.41389	0.50162	0.304538	35.2442	53.1738	15.7102	9.43473	31.4072	7.4941	14.7317	35.5616	19.8249	25.6563	23.7202	14.8183	20.8621	0.88375	30.6848
ABHD1	0.680597	0.591414	2.63399	6.63425	1.63664	16.717	10.4566	0.745959	1.07294	4.44682	2.5379	11.9281	0.695799	0.947493	0.546059	0.837257	0.691187	2.58729	0.3703	0.729975	0.723827	0.875904	2.69313	0.706144	6.28695	1.95279	20.969	0.817957	0.867266	1.31327	1.1111	1.46874	0.9295	1.04893	10.9793	1.98023	0.936302	2.59034	6.52121	0.876557	0.642356	1.14435	0.829286	0.793097	0.68437	0.702301	0.557296	1.66891	0.847986
ABHD10	11.1749	5.08568	8.92001	11.8617	17.0148	20.5911	9.27446	9.09113	8.14166	15.7724	11.8919	7.58421	11.2914	7.12352	15.8985	5.45565	10.9996	8.06119	9.51173	14.1214	7.28471	14.1364	13.898	7.23007	14.5189	10.7596	13.0314	10.5294	7.9362	9.0747	12.1059	10.8055	8.74815	19.5592	27.7835	12.8345	7.71756	11.4347	7.20434	12.24	7.7419	8.68303	6.85121	8.09319	8.77207	8.59071	8.85662	9.84451	9.47945
ABHD11	10.221	43.4891	7.91001	2.43408	82.6728	6.83313	11.1446	13.5487	10.2751	3.96334	10.6228	6.79442	8.15013	5.69215	8.01323	6.57454	28.9385	10.8178	7.01257	6.67384	9.96423	7.84108	3.45563	16.9882	10.6889	9.89211	6.73476	7.73904	13.0753	12.852	12.3534	30.9555	16.1035	3.81536	38.814	15.6364	10.9469	22.2936	7.6561	3.81706	19.6514	7.8122	13.4184	11.2457	10.23	4.12706	6.81097	7.64832	11.4414
ABHD11-AS1	0.100511	27.7544	0.138027	0.0255897	59.7996	0.315756	0	0.211207	0.129145	0.0741103	0.214708	0	0.157217	0	0	0.240253	0.0741489	0.0561475	0.0300949	0	0.0585374	0.0965701	0.0507057	0.0530815	0	0.096915	0.119827	0.0518545	0.125172	0.148329	0.199656	0.321002	0.107272	0.0573016	0.166886	0.144959	0.106799	1.18836	0.0763931	0	0.103682	0.102937	0.0757182	0.137585	0.0566082	0.0465842	0.205389	0	0
ABHD12	33.1433	58.3363	11.1086	8.44709	54.319	15.4719	19.1361	27.685	49.3988	13.8685	14.5091	12.0274	12.6522	7.29322	28.9386	12.6896	56.1787	29.9924	19.7707	18.3437	36.1927	47.3744	14.8376	22.9626	10.6503	24.6249	23.6026	21.261	25.0441	33.7483	14.806	25.0041	19.6147	9.74813	23.0678	18.3829	50.6286	28.7901	17.4506	18.5877	21.2211	14.5536	19.4035	21.497	12.6554	18.4718	13.228	19.0536	19.0606
ABHD12B	1.93906	0.0441704	0.167133	0.127786	0.0838905	0.92946	0.0909954	0.348173	0.135949	0.168381	0.358545	0.0619914	0.338206	0.0911953	0.0767167	0.272813	0.283726	0.117418	0.272332	0.366165	0.428302	0.131966	0.167867	0.207599	0.527539	0.242648	0.0596891	0.227788	0.144928	0.0731005	0.21466	0.32634	0.135534	0.597288	0.369364	0.175914	0.410543	0.218037	0.303458	0.614591	0.465543	0.15735	0.22237	0.248813	0.465162	0.27215	0.271743	0.262829	0.404989
ABHD13	9.43232	1.81318	2.30001	2.83768	5.57681	3.02099	2.89132	4.67998	2.82595	4.9674	5.18717	2.40557	4.36953	3.7255	2.57869	2.67299	2.41175	2.58308	6.06153	3.71804	1.32009	2.99813	2.16116	2.03206	3.34794	1.58581	2.34501	6.28463	2.34332	2.08766	2.73391	3.96966	3.07329	3.0826	3.13342	5.75605	4.92113	2.72873	1.74179	4.45485	2.88085	2.12143	3.82505	4.17485	2.72032	2.994	3.17383	2.99127	3.54488
ABHD14A	10.4151	2.21065	9.43579	12.5506	11.1622	13.7517	12.4034	6.3874	17.422	5.8738	8.30949	8.69592	6.27977	4.91408	7.92932	6.05007	5.94097	15.3577	8.73759	9.19662	18.035	7.30816	8.89655	11.7144	9.57444	8.41019	29.856	2.86371	9.39531	22.3581	8.58024	5.03799	10.3305	7.51538	9.90762	8.95514	6.83174	12.1242	8.96937	14.8404	7.30527	7.59414	8.07912	6.24204	9.62194	13.2943	4.45424	12.3587	15.6097
ABHD14A-ACY1	53.6083	5.44784	74.4379	87.2434	39.5709	105.415	108.812	49.7632	32.8188	35.0247	85.5766	99.9229	55.7937	74.613	66.2712	30.2231	18.4082	172.451	23.8282	69.5356	73.5158	91.0786	80.0679	30.4176	113.464	45.6154	79.4759	57.3308	61.0869	25.2204	39.4448	14.316	32.0684	47.8892	101.538	47.6592	13.75	55.9557	136.811	69.1021	22.8651	94.7878	87.332	41.1104	96.4956	60.4374	21.6287	66.4724	88.8352
ABHD14B	34.2225	4.70572	34.3202	35.2941	24.1656	88.6149	42.44	27.39	36.46	38.8576	42.1633	55.6006	22.7456	35.2022	53.4286	36.1964	17.9557	90.0894	34.5384	33.3812	53.152	95.5989	57.2187	44.924	81.1984	70.551	55.0165	19.6897	59.9742	27.2184	36.2552	17.5245	34.3361	18.7485	55.553	12.6459	7.16346	28.478	46.5154	51.6752	14.2859	37.8776	41.1347	24.4921	42.6065	48.1379	15.7647	45.0573	44.463
ABHD15	9.78384	10.4767	7.29976	8.23267	10.5628	10.1581	9.59908	1.76948	4.15275	3.07245	7.89108	15.9894	6.42071	4.34235	2.90082	2.36739	7.69154	6.18474	6.84869	3.43576	1.26168	5.89631	3.63676	3.06852	9.81966	7.01483	6.27643	4.80366	1.18959	7.90889	13.5233	7.5191	4.3646	5.12878	7.65794	6.54197	14.4117	3.16173	3.38621	4.5546	3.84908	13.6425	9.85892	5.42812	8.69689	3.99819	2.99848	10.3659	4.96119
ABHD16A	21.2808	12.4742	26.0172	22.7512	30.4892	56.3241	16.19	19.0575	24.5979	35.5464	19.5807	29.5225	18.06	10.0371	24.203	18.3932	29.1403	22.297	27.7825	24.192	29.5701	20.6383	19.4318	17.4075	24.2379	24.9461	40.7687	35.7138	24.0031	20.5496	18.3011	22.5595	18.0379	31.201	24.9475	42.5565	19.4541	26.2552	32.9695	31.1494	26.6281	15.6183	27.2687	24.0149	14.1747	25.0832	23.921	29.9385	27.6034
ABHD16B	1.02923	4.8028	1.03512	0.925132	2.21842	2.03534	7.9177	1.29572	1.934	0.533614	1.53051	0.587182	0.58779	0.555062	0.6982	0.69972	1.54205	2.60247	1.61643	1.49734	0.636476	0.733593	0.827331	0.948411	2.01542	5.53787	1.20477	1.0759	1.14834	2.4268	0.573239	2.8149	1.51156	1.09903	1.45347	1.67446	1.24269	1.85182	0.683914	0.339228	1.37237	0.6233	1.27488	1.392	0.844371	0.712063	0.191264	3.72607	1.53707
ABHD2	56.2498	15.8191	19.2555	35.4204	68.1319	17.787	16.6362	17.2456	12.2016	10.6409	23.5718	25.0777	37.888	22.8294	18.9436	6.3441	25.2024	21.5219	18.5173	13.5738	46.061	45.99	18.379	9.67107	19.5068	12.4261	11.8997	39.6392	14.515	4.12673	57.024	19.6301	7.09566	6.4252	20.3879	19.7591	46.7456	15.4453	38.071	19.3966	44.1504	39.0717	23.8978	20.5953	28.9303	25.7603	12.4566	23.5971	21.8122
ABHD3	15.8874	29.861	11.3594	9.82488	33.6069	8.54253	19.2308	53.7134	61.5449	18.2709	15.8876	12.5691	10.0632	12.6134	22.4981	15.5675	50.0598	11.668	18.0735	14.259	10.8959	10.8259	12.8056	65.5252	9.81094	8.55295	22.1389	12.7132	13.6963	6.66606	25.1624	34.3787	37.5252	12.5953	16.6269	161.954	36.139	23.434	6.14105	42.1812	35.3764	6.80623	12.8646	17.6685	15.3581	24.8778	15.791	12.6869	17.2057
ABHD4	14.878	137.342	8.39981	14.6079	30.8847	10.5932	8.98316	18.611	7.555	20.2747	10.2622	8.74349	10.4843	5.30789	22.0372	17.406	18.4199	11.0064	8.84837	16.5238	14.5639	19.6289	27.0033	16.051	11.3477	16.3756	37.6494	6.04492	17.0787	8.08988	14.325	15.43	18.4536	15.7359	7.66888	9.77921	32.9685	15.9639	23.0788	6.55727	21.6763	5.22724	12.5252	15.3421	5.58555	17.7888	13.4817	9.78125	11.9267
ABHD5	4.02474	5.03729	3.1151	3.46711	4.30334	3.13682	2.14517	5.28297	4.50613	4.29013	4.76343	3.06744	3.80732	7.48498	3.08005	4.42766	6.08609	5.60118	6.2709	3.89707	3.22919	3.83671	2.93625	4.93999	4.55283	3.12681	3.89265	2.84065	3.54569	3.84721	5.80362	3.22596	2.93085	3.57016	4.83682	3.48489	7.42267	3.2672	3.71259	3.15427	3.14677	1.97687	3.88973	3.93062	3.36548	4.28995	2.51691	4.30441	2.83289
ABHD6	8.77544	0.886468	12.9831	27.5523	2.93608	12.2704	18.337	6.81995	9.79316	17.6816	18.5276	19.6265	9.47501	13.9352	25.0801	5.64188	10.5854	12.1472	5.24986	6.13949	14.4993	10.2407	13.379	9.06774	9.0417	12.0634	16.9638	6.23401	7.75088	3.9523	7.7132	3.08502	5.29268	11.9719	10.9726	12.9486	8.96186	7.24813	17.71	24.9064	7.65326	9.75905	13.4861	11.4315	16.907	12.2756	6.75088	9.46676	12.3269
ABHD8	6.48725	1.68811	5.17659	7.51619	5.415	7.18409	8.68705	4.87059	9.33356	3.56747	6.34246	5.20637	6.07409	1.96872	4.43656	2.98157	10.8297	6.72482	4.37189	7.43749	7.08929	6.14899	4.2413	4.0707	6.16618	7.02669	7.22163	4.59317	5.4359	15.712	4.66695	4.39235	2.96985	6.3351	15.047	7.57976	7.41623	5.28922	5.71935	5.21945	7.66209	5.42397	5.75773	6.77473	6.7018	5.35797	3.99882	6.14415	5.87627
ABI1	20.7628	15.3985	11.7955	9.84883	34.222	9.25774	16.7968	14.077	17.713	16.2568	15.4608	10.4885	15.8935	7.28893	17.1792	14.4257	13.6103	10.3422	12.8349	10.8235	9.87985	13.4632	7.00527	26.8163	10.8395	11.5956	10.108	10.7118	12.2697	13.5284	13.518	21.4118	14.0584	8.51366	13.8962	9.78256	7.79048	14.4038	12.465	12.5813	11.8367	6.888	11.6455	15.188	7.29149	11.8642	9.0928	14.3318	12.0997
ABI2	3.96589	9.97041	3.7549	3.82799	4.43147	1.20851	2.56596	3.76251	6.36769	2.90682	3.84298	1.48221	4.39485	1.23186	1.37092	3.01159	6.86655	3.50297	4.89237	2.7662	2.11698	4.50722	2.01771	3.5599	1.42994	2.34298	1.49775	2.7863	1.93577	2.44321	3.50277	12.0256	3.70953	1.94393	1.77268	4.33314	3.47551	8.48648	1.06689	6.01018	4.84922	3.55558	5.06544	5.19888	2.23161	2.87842	1.85082	6.94065	4.64038
ABI3	2.78096	0.562171	3.77404	1.93993	1.32213	1.46644	0.697813	5.42345	5.98936	6.52983	3.09109	1.00086	3.7718	1.75436	1.18584	2.69731	9.12305	2.29867	4.58099	4.33356	1.30757	0.455839	1.89684	2.25329	1.01046	4.67996	1.93561	1.33008	6.87499	12.1702	1.70135	8.67719	3.59838	1.10705	1.40865	1.71293	0.827159	5.92196	1.65872	2.29339	5.88459	0.590556	3.56423	5.14392	3.01269	3.26802	0.859783	5.27279	3.31048
ABI3BP	3.39097	5.68642	0.575011	0.173729	0.63679	0.166781	0.237611	4.57393	0.658863	0.601906	10.0223	0.104943	12.1883	0.474944	0.834516	8.01513	0.973192	0.421265	4.57306	0.229912	0.195393	0.0702231	0.130096	0.856544	0.260344	0.893776	0.0838565	4.39178	1.98866	3.41174	0.700299	1.71821	2.05648	0.182855	0.646025	0.128904	0.457699	1.73063	0.128815	0.461053	0.17169	0.131005	5.14057	10.772	0.346629	3.85327	0.158018	4.60493	3.47428
ABL1	7.12691	6.92193	3.33784	8.92232	6.77402	3.31515	4.83212	7.07866	10.3375	2.90185	4.91306	4.7285	7.08616	2.36873	3.96709	4.84953	15.1556	4.3348	7.54912	6.41463	6.43253	7.11178	5.18666	8.25422	4.35016	5.14345	5.80096	5.16891	3.97337	5.48741	10.3946	16.7402	8.29912	5.10617	7.44811	6.93779	6.68085	7.74855	3.71854	5.8682	4.25791	2.01566	6.96895	8.39691	2.45705	3.99472	3.29548	8.33623	5.10942
ABL2	2.61443	3.99542	1.72506	2.43646	1.85495	1.68938	1.53945	2.79827	1.93077	1.83674	2.12938	1.4448	2.21578	0.907184	2.10113	3.60561	3.7116	1.43366	4.71953	3.4153	0.763531	3.13578	3.61575	4.6751	2.86045	2.78457	2.24424	2.07535	1.57662	2.29125	2.3926	3.02721	3.32085	1.88032	1.57455	3.77036	1.86749	4.26881	1.94577	1.96298	2.23616	1.72541	3.02032	3.48336	0.945019	3.64243	2.61303	2.12323	1.47357
ABLIM1	11.9969	14.5902	13.6031	39.2142	69.1381	20.0475	9.2489	7.334	9.19716	14.4333	10.5927	17.3591	8.1615	35.0621	37.2526	7.85994	11.1947	8.96288	18.3209	8.36917	9.50186	11.8744	10.3045	8.341	22.03	11.4952	15.6842	8.74417	7.33616	3.76087	26.6704	28.1129	7.31718	5.91361	4.97869	7.06041	4.54274	11.7991	25.1839	8.23806	18.2805	12.1032	9.25228	13.6178	6.05225	10.059	4.20041	9.3664	7.6362
ABLIM2	1.1415	1.08641	0.752389	0.26317	0.853057	1.59712	0.120916	0.817897	1.74049	0.285972	0.520889	0.779301	1.04952	0.178095	0.504794	1.11485	1.47634	0.480421	0.514227	1.02133	0.550927	1.32193	5.46959	1.81595	0.80573	1.02389	0.979946	0.176438	1.85639	0.792448	0.519038	3.48077	1.5133	0.115271	0.189659	0.355189	0.613985	1.46592	1.16183	3.76106	1.66984	0.770481	1.26977	2.48067	0.34877	1.14606	0.319407	1.40067	0.921183
ABLIM3	7.49092	1.46727	4.61318	5.67349	2.4941	5.74822	25.6468	9.68243	11.0545	4.404	12.3197	18.0836	9.18772	61.4878	19.0328	14.8109	6.41307	34.6577	19.2547	37.9172	10.0495	11.4004	11.0722	7.00605	1.57799	16.375	9.43449	10.0081	11.0136	4.297	10.1885	7.48442	8.64184	3.59357	4.84534	1.97777	6.1237	17.5973	13.2603	6.22431	21.8512	18.223	10.8341	21.0006	15.7799	10.9451	4.61751	9.08614	13.4246
ABO	0.235111	18.3223	0.0679245	0.296656	0.0138321	0	0.158928	0.315459	0.0643594	0.0479086	0.925634	0.0785024	0.243213	0.0218701	0.227923	0.107914	0.020615	0.0892692	0.127765	0.200068	0	0.0396192	0.0964833	0.202685	0.118985	0	0	0.0353513	0.0866242	0	0.080971	1.63734	0.249879	0.106375	0.186513	0.0156323	0	0.477338	0.264783	0.0695716	0.536155	0	0.373262	0.546187	0	0.106998	0.0630198	0.959352	0.719201
ABP1	0.0508445	18.5198	0.0373716	0.112099	0.0325645	0	0.0903766	0.321011	0.0651967	0.0151537	0.0716659	0.020346	0.908257	1.19216	0.30943	0.122608	0.0593605	0.0159663	0.089913	0.0644412	0.0262821	0	0.0298731	0.0490798	0	0.34838	0	0.0751826	0.294798	0.226308	0.0512819	0.177073	0.155538	0.0911636	0	0.12061	0.289592	1.73123	0.11305	0	0.114832	0.0230814	0.865963	0.232559	0.62648	0.0681105	0	0.124747	0.0948986
ABR	3.61635	7.99349	2.26672	1.10363	50.8466	0.700821	1.08459	4.73932	4.37657	3.02804	5.14508	0.911636	5.95216	1.08078	1.21059	3.22894	8.95046	1.63899	5.83492	3.71649	1.91158	0.195828	1.66615	5.37562	0.685141	3.10795	1.32798	1.3503	3.09023	10.597	2.79788	16.3513	4.39757	0.409581	1.62079	1.24303	2.01316	7.39216	1.29182	1.01876	5.1137	0.876752	3.66729	7.19249	1.90883	2.64017	0.69656	4.24263	5.49563
ABRA	0.0172484	0	0.0122982	0	0	0	0	0.0133935	0.0169623	0	0.0166871	0.0383139	0.0203312	0	0	0.0436665	0	0.0498475	0.0160295	0	0	0.0107163	0.0284471	0.0379867	0	0	0	0	0.0273753	0	0.0800522	0.0597037	0.0119808	0.0279428	0.0373671	0.00827256	0	0.0731849	0	0	0	0.0219796	0.0205197	0.0371115	0	0.0103393	0	0	0.00856651
ABT1	7.74757	3.47928	7.13522	8.75304	21.4122	22.7311	6.16747	12.2556	19.3357	10.5364	6.82613	9.06499	7.54708	7.26908	7.51163	10.279	8.75951	8.17659	14.4633	10.1816	8.84019	10.1129	8.9388	12.6722	10.9482	9.71861	12.8973	8.45255	8.79168	12.4987	7.09982	11.074	13.4206	14.0575	8.78003	19.2765	10.7768	12.6241	8.6609	11.9768	16.2534	6.89554	11.9695	7.94554	8.2516	12.4291	9.33785	15.4214	10.9589
ABTB1	10.3416	9.14319	16.3986	5.73151	88.9021	4.67199	8.47971	9.14659	19.3941	7.264	10.4338	9.55663	5.97902	3.96775	8.52018	5.1005	11.5975	11.966	9.46631	7.60932	6.96339	10.8637	7.26607	13.827	6.611	11.4536	6.80856	4.24722	13.2766	22.4939	8.77435	23.1196	13.75	2.43262	15.3635	7.0605	4.60225	24.6787	8.04096	4.18035	13.0246	4.5397	8.90217	10.8253	6.52911	9.08791	4.94176	9.58517	6.72947
ABTB2	7.62891	5.03534	3.95299	1.40996	2.71748	5.34604	6.60904	2.44136	1.17868	2.86793	2.54834	5.55237	3.17477	1.37844	6.15694	4.37192	1.72828	3.31318	3.55303	4.06381	4.78499	2.87505	3.46052	4.45667	7.20584	5.21724	3.94614	3.33231	2.72733	1.53237	4.47247	1.85849	2.58903	3.37181	4.16659	2.50895	4.2595	2.81766	9.13747	2.9543	7.43572	5.0745	3.99765	4.17334	3.34508	5.99502	5.60388	2.80413	1.93513
ACAA1	64.6707	47.4989	100.359	226.68	16.5419	208.095	434.594	73.3097	80.9358	129.105	146.866	183.228	95.6277	200.388	148.923	52.4912	46.4792	320.266	71.5914	41.5341	135.605	110.182	64.5847	79.4387	138.507	126.82	163.39	91.2719	90.82	44.5884	49.7552	49.5408	93.0506	92.1076	172.773	155.167	151.54	91.1337	221.378	83.1396	76.0424	111.066	93.6099	56.0376	185.038	72.3252	102.26	57.8492	147.441
ACAA2	104.835	23.5317	197.114	149.098	39.7439	191.612	185.561	92.2724	90.5628	90.518	179.684	167.047	117.687	234.051	161.688	84.2722	111.121	141.596	121.327	52.2607	51.9525	94.0755	95.5695	85.0337	175.413	51.7627	115.966	148.153	81.3564	27.9129	135.218	44.7546	72.7054	61.1951	166.635	106.41	136.306	36.8766	188.661	61.7855	126.434	237.776	100.389	87.9059	290.212	123.693	98.3849	26.5028	157.409
ACACA	3.31315	25.2287	3.31409	11.0385	5.92946	3.76371	2.60507	8.88426	12.1046	3.45219	4.99024	5.77635	3.85019	2.52738	7.17145	4.40983	14.6142	3.59833	3.55052	6.56652	3.65268	10.0417	5.51703	5.23568	5.45551	3.70464	4.90754	7.2922	2.42521	4.22767	6.04117	3.27404	4.11308	7.03867	6.23726	19.8622	7.41181	7.33325	5.12966	7.31419	5.05395	3.72296	5.7454	4.97463	1.81462	2.87586	2.18764	4.32287	6.00314
ACACB	17.2324	2.06555	6.13387	5.15232	0.645953	7.57685	15.4302	3.17188	3.32894	5.09825	10.2726	8.48922	6.51103	9.9205	12.0176	7.5052	6.18487	7.7572	14.4982	18.7607	2.1371	1.00023	4.42286	9.08823	11.511	3.09109	4.52836	4.54996	4.03692	2.94205	23.5524	4.75772	6.24391	1.84966	30.7056	5.832	10.4883	8.11434	9.02092	2.05163	8.13663	15.1392	12.5219	8.69804	11.0594	8.21626	5.70553	3.49108	12.2928
ACAD10	10.1103	4.42911	6.40823	12.5118	5.71161	9.05317	11.9326	8.64566	6.58146	8.24569	8.94316	12.8997	8.34614	7.00163	16.6692	8.76133	10.3016	10.8104	5.4132	23.0858	4.68438	16.8518	16.3408	11.0341	16.3628	8.70739	7.66099	7.3048	5.21333	5.38831	9.06223	9.10156	9.52694	10.2277	15.3	16.4879	10.2173	10.8835	20.915	6.97955	9.71712	8.99326	11.6577	9.90259	10.4989	18.373	5.78324	8.41868	13.2942
ACAD11	25.0656	4.84986	30.5774	85.9883	8.73504	30.4082	170.711	17.2301	14.3332	47.2058	31.6232	23.9062	27.2929	36.0725	25.3527	10.3011	7.68492	38.5981	10.7262	14.1296	6.39916	23.4339	21.387	11.1235	34.5797	12.1952	22.3807	23.2703	7.53749	9.51788	13.5503	27.2518	13.418	14.5319	57.3561	31.4038	11.8559	21.7215	19.5694	14.0551	17.8192	47.8374	27.1084	12.986	37.996	14.474	18.329	16.4057	15.8432
ACAD8	11.6272	9.21943	11.6252	9.8193	11.5732	11.6182	24.9973	11.2594	14.6178	11.2617	14.3935	12.9387	10.9248	10.4098	10.6666	10.5477	10.9354	14.3904	7.43543	12.2831	3.41285	20.0952	11.9441	11.5432	13.7548	9.76104	10.729	16.6688	8.1654	7.04121	15.171	15.5786	13.1917	10.3967	13.129	6.8768	12.6532	15.1289	12.4378	11.7325	14.5499	13.0354	7.38551	6.85352	14.6602	12.1587	8.05607	13.1015	11.9398
ACAD9	10.9935	10.0504	13.1725	16.0747	13.1075	16.5556	10.4001	13.3076	19.8822	10.4345	12.6421	13.0295	12.1806	8.68782	16.185	9.59093	16.7051	13.4065	19.0748	17.2282	15.4361	29.3225	15.7839	15.6205	16.0022	14.6601	14.9273	11.7448	15.1481	12.9401	16.776	16.9463	14.7737	14.3505	9.05378	23.7034	9.05347	13.9862	19.9454	13.1555	18.3959	17.4455	13.7913	14.6774	11.9814	15.6849	10.5106	16.308	17.8599
ACADL	6.83312	1.75071	7.35297	2.25488	0.0790415	9.85439	9.17278	3.50991	1.42082	3.90242	12.8326	12.3612	0.859706	11.4099	22.7346	2.8413	3.24808	8.6976	1.29997	2.95299	0.203144	0.0305245	4.57007	0	20.0789	4.03695	10.2334	0.0534929	3.92664	0.508853	7.04658	1.57128	0.0261368	4.65266	6.62091	0.233008	2.64293	1.86789	8.94284	1.09899	3.16134	0.0969727	6.37777	3.62356	3.42669	2.91166	1.61604	0.349831	4.14155
ACADM	34.3998	25.474	43.7159	39.4224	18.8418	55.0629	31.6987	44.5758	16.8844	34.0203	83.5936	57.857	43.1254	50.9311	61.6598	35.1296	23.6445	29.8079	29.9439	69.116	16.2672	37.5333	46.3287	17.4429	78.4624	20.9048	14.5905	93.0548	18.8647	6.96305	57.0288	18.5606	13.1328	51.7097	27.2156	49.6406	36.1587	26.9829	59.6307	14.5453	30.7473	32.8267	43.2109	27.4844	68.4929	33.5593	20.579	11.08	61.4203
ACADS	31.6961	4.82816	8.39409	25.4261	26.0727	39.2378	8.31803	27.3227	16.2037	12.0299	30.8503	15.0167	17.6367	46.1461	14.987	10.0032	24.3233	22.314	13.8234	21.88	7.99953	32.4485	31.6192	33.7579	38.748	23.0255	13.3889	6.89032	19.4995	18.6156	56.1753	16.7032	38.6636	20.3987	18.9341	14.1116	36.5389	10.494	28.3121	26.6692	9.06553	8.7514	19.9593	8.08251	43.0799	10.1703	8.51654	20.1062	50.2875
ACADSB	19.4873	2.27539	21.1302	48.1221	5.83238	30.0199	21.2791	49.657	9.28759	50.4889	48.8121	57.8752	26.2206	47.3695	111.192	27.5932	6.87816	5.00892	56.6873	22.8714	11.5181	44.1503	65.8004	97.684	151.58	23.3448	18.1933	40.1359	9.71467	1.74219	70.4933	6.26127	26.5609	100.292	13.1109	64.846	37.0363	15.9428	71.115	61.8824	20.9288	54.8679	32.2155	13.1142	49.253	18.0629	64.002	15.3138	44.1107
ACADVL	76.5462	109.142	181.808	429.157	406.525	383.485	174.6	148.756	140.064	218.782	177.869	117.113	196.166	355.915	200.708	284.854	67.6211	472.398	54.8934	246.54	26.2035	188.191	175.951	297.72	193.8	145.774	113.913	129.888	335.012	137.406	93.3757	204.973	257.896	79.5824	261.647	90.9932	84.8134	245.669	344.922	240.824	185.139	105.826	141.76	147.912	266.905	141.152	181.324	118.04	181.774
ACAN	0.219411	0.157792	0.1297	0.0462318	0.633167	0	0	0.334412	0.9889	0.0942152	0.255474	0.0402009	0.089678	0	0.0205997	0.053456	0.999075	0.628654	0.584697	0.371709	0.00558738	0.0209661	0.0422703	0.210225	0.0307399	0.0395444	0.0407864	0.0595057	0.0776864	3.40906	0.0793375	0.463226	0.267501	0.0159664	0.0652471	0.00368152	0	1.42522	0.00775681	0.109769	0.493721	0	0.0635672	0.212718	0	0.0710928	0.00972863	0.29289	0.0810907
ACAP1	1.2751	1.14591	3.36333	0.437462	1.38398	1.08908	0.991572	1.82804	3.29627	7.30882	2.50629	0.336914	5.56294	1.27251	1.34345	5.76454	3.27939	1.41664	5.20343	1.64194	1.20226	0.192962	3.30146	5.25954	0.69362	2.91787	1.95462	2.05114	5.26799	24.9148	2.68113	18.6727	13.547	0.440872	2.11336	0.830213	0.697471	8.64894	0.347104	1.74998	3.31575	0.250772	4.38343	8.75512	1.07032	1.99907	1.67108	8.81357	4.63657
ACAP2	5.7219	9.01562	5.19582	4.91673	7.9579	2.87199	2.99586	4.75432	4.71728	7.42115	6.95481	3.62933	4.78941	2.26089	4.527	6.22679	6.40724	3.04217	7.85841	6.29495	3.13139	4.71553	4.44374	7.05968	3.67863	3.68789	2.28915	4.39379	2.55679	3.35319	5.8377	5.32941	4.89781	3.44463	2.2507	4.68475	4.57131	5.55402	3.90808	4.02064	6.03411	3.80882	4.8925	6.97182	2.8252	5.22208	4.23792	4.39614	5.97382
ACAP3	11.1293	4.49391	2.60877	11.8755	11.8168	10.4131	4.55392	8.75392	24.9427	3.64011	5.58612	7.35589	4.70772	4.16906	4.67923	5.30594	14.0285	11.5918	10.8363	5.80484	7.51539	5.97679	5.12509	5.39487	8.01748	6.08009	8.40648	3.32794	6.40818	17.2093	10.4242	19.1379	8.2116	9.77357	17.279	12.1308	2.89562	16.7314	6.93435	3.82286	8.79561	3.23153	8.17478	9.73802	2.16512	4.16154	2.31871	13.8774	9.78877
ACAT1	77.4524	5.29253	107.093	90.0241	25.5933	197.306	74.1304	140.33	51.1393	122.76	161.918	82.7563	124.968	146.731	185.881	210.827	75.8794	70.1461	45.7134	67.1434	22.763	141.119	177.703	80.4418	193.512	170.499	50.3596	117.845	117.758	38.0233	108.979	57.4713	92.5432	102.522	69.4629	39.7213	188.544	50.7158	114.216	276.09	36.1243	58.0331	142.111	40.9352	261.819	119.687	100.481	90.4626	66.9478
ACAT2	39.4681	27.5201	18.1032	22.1058	53.5266	47.4526	7.92059	68.6315	47.0216	40.7365	35.0092	33.6705	29.2357	55.9901	28.2291	18.1522	52.9654	38.4383	21.2473	39.2973	64.1476	181.112	59.5388	69.9457	54.7587	41.1952	28.1541	147.914	31.4449	30.7757	16.063	17.5981	49.6545	28.2985	19.7119	67.199	86.0913	22.5594	26.958	67.663	15.8266	21.0075	36.0267	31.3237	35.844	74.4372	61.0748	22.5381	66.9439
ACBD3	13.3623	24.5568	11.0522	13.8193	22.9074	14.6635	5.33317	17.0212	16.8627	16.9376	13.5632	10.0542	12.9074	13.445	16.0612	23.0994	30.0138	6.74984	11.2425	32.8439	8.81918	8.97796	13.7545	19.9725	12.2871	11.9793	7.75853	15.1055	11.7679	10.4028	11.7184	12.5871	13.3907	17.0917	13.3891	12.404	17.8584	16.3239	13.6512	18.7392	9.34236	8.30936	20.466	17.8534	12.2382	28.5041	24.55	12.5182	10.7004
ACBD4	26.8725	6.35971	32.7812	13.5247	8.7701	20.9572	52.7028	8.28263	15.195	9.54502	20.354	26.2219	22.9369	11.9636	7.60674	9.76885	5.21725	81.6298	25.6594	7.79523	4.90362	13.168	9.89561	23.7435	27.467	14.9534	15.6775	8.64632	16.3554	7.86331	32.3703	12.0464	15.9153	21.4082	63.215	27.7605	8.60977	15.0754	23.8126	6.93279	29.5309	25.8851	19.8307	14.2931	28.4933	11.7157	11.5783	22.7768	23.5798
ACBD5	24.9375	7.26879	24.5446	20.6277	28.5915	20.9389	13.0592	16.6725	17.5289	18.1523	21.0904	21.0758	19.7757	9.26329	28.3167	13.5752	18.4917	13.4975	12.0917	19.263	15.1937	30.8772	10.3202	39.5806	32.097	8.81232	6.01003	22.878	11.7671	9.49357	27.2043	10.4736	12.2291	14.1954	24.0386	5.35571	20.3204	9.81989	33.8799	10.0082	8.64461	10.9702	17.9596	14.5988	12.2651	14.6879	13.8104	8.55872	16.6617
ACBD6	9.91686	6.76223	10.8511	9.12501	14.6607	12.0486	4.41889	13.9611	19.3315	10.6258	7.97117	6.0187	5.33528	3.138	12.9342	9.36857	24.3543	5.67622	18.5902	15.6884	8.58624	16.8943	12.7199	22.8879	7.96427	11.5844	8.93144	7.96189	9.57035	21.2874	10.5903	8.31452	19.3039	20.5142	6.02472	16.5422	12.9995	8.18669	8.66838	17.1305	7.85217	8.65456	8.46531	7.46752	7.00092	9.72378	13.1406	12.5051	7.77803
ACBD7	0.942973	0.676954	0.0782895	0.215146	0.14991	0.20576	0.296994	0.103746	0.399337	0.231294	0.120741	0.187438	0.132696	0.120625	0.31714	0.0384333	0.657547	0.076882	1.1434	0.0317537	0.915718	0.409157	0.159639	0.224926	0.0925907	0.0314573	0.747575	0.201004	0.0444003	0.128703	0.278741	0.192677	0.120047	0.451722	0.39615	0.21471	0.699768	0.110896	0.111716	0.130187	0.102088	0.481743	0.303622	0.306502	0.144493	0.0788067	0.169513	0.0445674	0.186345
ACCN1	0.156178	0.200294	0	0.0286455	0.0306481	0	0	0.315081	0.0704133	0	0.16229	0.0309595	0.259616	0.173426	0.0736558	0.153848	0	0	0.0332395	0.0262157	0.046495	0.0780481	0.0590444	0.0206037	0	0.159634	0	0.0573877	0.177531	0.0371716	0.0646526	0.0760435	0.0283794	0	0	0	0	0.151902	0	0.115753	0.0880791	0	0.111954	0.0346558	0	0.101738	0	0.0679306	0.221068
ACCN2	0.335395	0.429221	1.53528	23.7046	4.00624	4.19601	0.17349	0.323353	1.38722	2.34453	0.192959	4.39911	0.341339	0	2.37746	0.133847	0.292049	0.217984	0.58216	0.106088	0.759435	0.79728	0.14308	0.467803	0.442629	0.211865	2.09751	0.0986511	0.211947	0.326524	0.834247	0.844967	0.415591	0.846239	0.0489792	5.81061	1.2568	0.713756	0.0704362	0.0859193	0.360808	0.369907	0.195039	0.33203	0.0321807	0.0807492	0.625919	0.330312	0.21923
ACCN3	3.06452	2.0958	6.24888	2.02309	0.33427	3.06551	1.26442	0.346728	5.24457	0.424653	0.351715	1.80048	1.40062	0.695256	1.04076	0.248958	3.87199	1.47645	0.854491	0.599336	0.195288	0.367022	0.304749	0.669395	2.23837	10.5116	6.39792	0.86745	0.45608	1.03802	1.51291	1.02052	1.03928	0.659587	1.37671	0.758168	1.49031	2.01695	3.4423	1.50269	2.10641	1.23897	1.13025	0.340826	2.05969	0.172848	0.597126	19.4484	0.432961
ACCN4	0.0652077	0.195897	0.0243805	0.000555	0.145513	0	0.0725739	0	0.0303143	0.0341985	0.0403669	0	0	0.0608985	0	0.0678739	0.0676839	0.0240098	0.0337486	0	0	0	0	0.0229609	0	0.0830493	0.119553	0.0353854	0	0.0429858	0.062409	0.0875582	0.0508973	0.0332565	0.0691446	0.137576	0	0.158991	0.0543215	0.0416631	0.0162618	0	0.029199	0	0	0.0250113	0.018476	0.0748842	0.048801
ACCN5	0.245306	0.232278	0.220737	0.241732	0	0	1.14305	0.664797	0.343859	0.352333	0.522956	0.42307	0.130793	0.0600919	0.377205	0.201009	0.175772	0.663703	0.107111	0.158095	0	0.0820806	0.53255	0.0309899	0	0.261342	0.946048	0	0.126507	1.03599	0	0.151979	0.246627	0.645365	0.958042	0.176783	0.356827	1.15848	0.354141	0.126261	0.659215	0.731804	0.283504	0.726074	0.224817	0.215795	0.197945	0.201023	0.119313
ACCS	7.83527	4.53567	4.2038	6.78636	7.72775	9.72916	6.50511	6.12897	4.0394	14.9467	7.97967	13.451	3.00821	4.26797	13.1494	5.63186	2.84695	30.1873	2.55166	4.02306	0.700911	11.7591	10.1062	2.28941	7.08858	12.5736	8.34838	5.26419	4.68276	15.6895	13.1206	16.0261	4.07862	2.87447	13.5827	7.74592	2.795	13.1562	12.1488	4.701	13.9136	6.81127	4.08995	9.51022	5.95493	8.714	0.729684	4.20073	5.58333
ACCSL	0	0	0	0	0	0	0	0	0	0	0	0	0	0	0	0.0971779	0	0	0	0	0	0	0	0.029191	0	0.045255	0	0.0285914	0	0	0	0	0	0	0	0	0	0	0	0	0	0.055968	0.0606048	0	0	0.0755736	0	0	0
ACD	2.70442	4.87996	3.68733	3.14315	10.2083	3.33076	5.48843	3.73144	5.83818	4.08559	2.38875	2.98101	2.50956	1.05521	4.00189	2.63458	7.62787	4.21528	3.17563	3.86651	3.37125	5.17003	2.47728	2.71311	2.9601	8.2076	4.01644	1.91525	5.58375	11.1003	2.26129	6.98027	3.69918	3.47577	3.70238	8.18177	2.62786	7.07063	4.66822	2.6844	6.71722	2.93738	2.85576	5.20156	2.07161	2.07322	2.71524	4.49373	3.76155
ACE	1.62496	5.39754	0.838454	2.49706	24.9895	0.587456	0.366928	1.50491	2.88566	3.41787	3.17585	0.846903	2.86333	0.437135	0.705579	1.31419	1.89075	1.42929	2.11449	1.17174	1.29095	0.513494	1.18474	3.51767	0.544124	4.70647	0.892924	1.91618	2.3293	13.7808	2.71307	15.5968	5.87377	0.513338	1.70074	1.21108	1.50035	3.81579	0.909163	1.86266	2.2532	0.789036	1.20697	2.05352	0.851247	1.76767	0.856795	3.96742	1.64413
ACE2	0.282636	5.69621	0.125276	0.254792	0.219534	0.281393	0.154867	1.96467	11.8209	0.228589	9.9493	76.987	0.649428	1.52791	3.13602	0.223852	45.8207	0.810197	0.0905633	0.127056	0.0602748	0.0335523	3.83207	0.342379	21.0072	3.81132	48.2659	0.0891988	0.130816	0.52696	0.334795	0.827706	2.18294	11.0003	10.4111	1.24389	16.8455	1.81203	2.44754	1.72587	0.126129	0.0388524	0.707918	0.343181	0.173766	0.0725303	2.73425	0.660426	0.12756
ACER1	0.106344	0	0	0.0460346	0	0	2.04841	0	0	2.61837	0.0253542	0.15383	0	0	0.289963	0.0671878	0	0	0.0482702	0	0	0	0.0600628	0	0	0.0556509	0	0	0	0.0776879	0.157554	0.192633	0.103928	0	0.531015	0	0	0.0031953	0.0423656	0.0788965	0	0.230941	0.0480075	0.0515337	0	0	0	0.115059	0.0372774
ACER2	0.596574	0.556318	1.28393	1.11329	3.23073	0.172267	0.350826	0.688815	0.252118	0.907272	0.773979	0.417341	0.541877	0.67677	0.331816	1.06183	1.1337	0.547061	0.614577	0.914203	0.0918807	0.608506	0.973034	0.918525	0.161652	0.329399	0.391054	0.673682	0.163584	0.0936786	0.556848	0.734537	0.466896	0.301358	0.247339	0.629934	0.8022	0.849775	2.4585	0.299427	0.387142	0.657878	0.408237	1.00409	0.534947	0.267676	0.935121	0.392785	0.44382
ACER3	3.13056	3.99343	1.77552	1.62829	3.8222	0.891268	0.601539	2.90627	2.71523	1.94872	3.12835	1.04324	2.48771	0.924163	0.759897	2.79567	3.79758	1.33779	4.18978	2.05157	0.743713	1.33711	1.5575	2.26854	0.45862	1.36508	1.29813	1.99793	1.73372	2.20968	2.1935	1.65684	1.7935	0.45885	1.10721	1.0878	4.3839	2.84214	1.25968	1.22305	2.87915	1.35114	1.72391	3.21297	1.35858	1.36283	1.2785	1.12053	1.50083
ACHE	2.00645	25.5499	0.136173	0.307209	6.11488	0.0929988	0.199289	0.709901	0.98035	0.74545	0.557205	0.0510189	4.38199	0.554697	0.16595	0.618133	24.6574	0.104738	0.865541	0.522346	4.28785	0.0200142	0.294341	2.12489	0.0323476	0.763934	0.199274	12.138	0.803521	2.0427	1.92147	1.98461	0.558215	0.0591456	2.30918	0.228298	10.0803	2.88371	0.420341	0.0460867	0.76006	16.5454	6.58795	1.52743	0.0652926	0.358221	0.324238	0.561409	5.98034
ACIN1	26.1628	167.255	20.5657	27.326	62.3567	24.8552	30.8423	30.9769	52.591	26.9468	19.0571	21.6392	28.2635	25.6739	17.7932	31.3739	29.402	50.2082	34.6577	34.5371	16.5445	43.2561	30.1923	41.1074	20.2772	31.3249	66.1441	12.6993	36.1976	43.0479	30.2324	69.9947	64.6015	26.167	50.1485	36.3944	46.5668	86.9607	30.5494	30.9329	57.6289	20.0459	29.8388	32.27	17.5528	23.8633	24.9718	51.1689	41.1486
ACLY	12.5936	46.9613	16.26	16.1417	29.6665	14.0046	9.57256	33.0054	48.3454	20.7653	28.534	24.4516	16.7821	6.4342	17.1453	14.6084	48.6265	10.8724	10.6736	32.2529	15.101	20.2691	15.5482	35.771	16.595	10.753	12.6527	21.6378	15.2566	22.3135	10.2248	24.2462	22.7647	13.8398	21.015	33.1436	23.5246	19.966	26.5407	27.3869	20.5939	8.15706	25.8792	23.8809	9.77237	25.0935	12.7567	17.0332	27.5486
ACMSD	50.7052	1.15444	35.4386	25.0688	0.148496	67.2338	47.8207	20.0684	5.8578	13.2567	35.5292	60.8086	26.3513	52.3898	19.9121	15.4064	16.3457	36.2489	37.321	34.6809	8.39898	20.2673	10.8574	2.45926	27.6754	3.16064	16.7492	36.5901	29.3628	3.23423	116.422	11.8278	13.7204	1.38767	39.3453	5.49925	32.2811	20.9268	4.00282	17.1187	19.4232	81.4319	34.2639	41.4383	45.1627	25.4223	40.7697	3.44864	26.6172
ACN9	4.70701	6.29577	2.64073	6.32371	9.95271	13.1996	6.70163	3.14019	5.23885	6.54962	7.87304	7.43525	3.379	3.51414	3.42713	2.98634	9.61463	3.87035	1.89487	6.10095	13.8077	4.27455	5.73073	3.5156	8.91963	5.76044	3.75325	5.02345	2.97816	4.07404	7.37718	2.37707	2.72857	7.21591	2.37102	6.04276	5.53878	4.74334	6.99711	4.84042	3.15507	4.12855	4.57799	2.79799	2.69847	3.43224	3.7024	7.24553	3.96156
ACO1	29.2656	12.5327	32.3279	28.2503	20.3237	47.3959	39.9695	18.0665	14.8553	34.2637	49.0083	48.2587	34.4904	44.5702	37.4393	22.4188	34.9759	23.2548	25.9676	33.8653	13.637	48.7958	27.9875	51.782	71.4169	23.1716	24.3443	85.0586	17.4613	12.4749	59.6108	11.3917	22.9697	27.0512	33.9636	24.5433	64.9636	10.3985	34.1847	22.1867	13.3901	42.0643	28.9519	40.2485	54.8086	26.7619	74.8955	24.6036	21.2728
ACO2	27.4745	45.8418	12.6708	23.2185	104.631	26.3699	20.2585	35.3912	38.1831	29.7726	29.992	32.4534	34.4849	20.4375	49.4903	28.8792	62.369	29.4648	31.2701	47.5935	37.7194	50.7927	35.4601	33.3571	35.4834	31.0832	25.6631	65.9725	30.7884	55.5805	37.4558	39.2542	24.9837	36.1132	32.0283	16.0592	29.7968	29.3948	40.6722	24.583	40.821	29.112	45.7264	34.4148	36.1618	22.8218	28.9994	27.3877	32.9041
ACOT1	6.59789	1.42389	3.25373	8.22622	1.04623	12.6191	3.42267	5.39402	2.19758	2.55554	3.36924	3.21748	5.74822	2.5908	3.09737	1.3475	2.25078	4.47484	6.99339	3.81484	7.62743	7.74121	4.66843	4.7776	9.16512	1.24603	3.76518	2.62645	5.02596	1.32794	4.97029	1.90818	3.68068	1.99405	1.34194	2.66248	2.32453	3.45996	4.05305	3.99241	2.20563	1.40673	1.88665	1.78461	7.31757	3.4144	1.192	3.52168	3.90071
ACOT11	0.305016	2.72748	0.435904	2.96351	5.27092	1.7381	4.46833	1.8722	0.514072	0.344023	0.532038	0.190825	0.640093	0.532255	0.199762	0.191585	1.0125	0.275966	0.726023	0.196731	0.225005	0.0316503	0.173857	0.53997	0.535572	0.232113	1.68365	0.108442	0.310043	0.912353	0.533739	1.46066	1.12616	0.113123	14.2457	2.99027	0.880068	0.607151	0.0737856	0.252381	0.706304	0.0944022	0.651788	0.375369	0.472448	0.161831	0.0688866	0.943627	0.241655
ACOT12	8.73285	0.234782	8.00415	34.1173	0.0948498	12.491	29.6693	15.2459	4.29226	7.13475	32.6542	15.876	16.6098	26.4498	15.7834	17.6371	2.28615	59.6214	20.9714	22.643	28.4835	9.08998	1.6423	46.1549	14.6478	7.01526	17.7314	31.6244	24.7621	0.137201	5.23279	1.3781	21.729	18.2885	38.3591	5.05695	14.8616	9.38993	39.7593	4.13451	23.4186	62.8723	20.3185	17.372	36.7213	13.1571	15.4525	0.189973	26.8689
ACOT13	13.042	3.54321	15.165	13.5746	9.91193	39.2982	23.393	7.78779	14.1478	20.5598	15.717	22.1193	11.3972	15.3817	15.8129	15.2587	9.20111	23.7442	11.4523	14.657	11.1271	11.3195	12.3528	10.411	26.4225	20.8801	44.9347	17.1322	9.01225	14.3782	12.197	9.98911	9.51488	24.7963	28.285	12.2072	19.4161	15.8947	21.7853	15.3759	9.73272	8.81613	11.4925	8.58817	12.6319	12.0484	11.2497	13.2859	12.2427
ACOT2	11.8859	4.20362	6.2397	27.3682	6.73615	20.9086	9.77614	19.2996	3.85603	7.60193	14.1295	12.8167	10.1295	8.51177	12.3769	8.10983	4.00783	8.88963	22.8306	8.64078	16.9285	25.873	10.8228	15.9506	22.3759	5.72726	11.0213	10.12	14.6721	4.06244	12.1987	4.30347	9.01213	8.7054	2.27974	19.9149	5.50885	5.31211	12.4628	15.053	8.98696	11.2215	7.46469	8.68887	10.4024	9.04804	7.21303	8.77379	14.0915
ACOT4	7.65502	1.54286	4.06342	3.04832	10.9749	10.4642	11.0648	3.94862	3.95618	3.44977	6.29648	6.42641	6.20895	5.07289	4.95835	6.84365	0.475578	8.2028	10.446	8.61362	3.0373	18.9217	6.772	4.7805	8.44214	2.37157	10.0211	2.3898	8.09415	1.6891	7.64705	1.58221	3.75939	2.39958	3.672	3.61708	3.355	5.05112	9.17042	4.50037	5.17103	13.5497	3.62841	4.00319	10.4907	7.49139	2.49598	4.17314	11.6149
ACOT6	2.12514	0	1.74529	0.579262	0.923942	1.94002	8.46481	0.531809	0.61743	0.478194	1.57981	0.755858	0.777056	1.528	1.37862	1.43319	0.750334	1.41566	1.31861	1.98619	0.461858	2.94279	1.76656	0.396143	3.32062	0.79022	2.88955	0.513474	0.658825	0.154256	0.925989	0	0.451257	0.711399	0.562089	0.255619	0.481643	1.0097	0.965301	0.901219	0.24561	3.54262	0.755044	0.729607	1.52511	1.15278	0.456512	1.12309	1.07345
ACOT7	13.8523	4.64917	7.6233	6.84072	61.2577	10.6997	12.263	12.5304	20.7162	12.2245	8.33447	7.7481	7.31244	6.59786	10.9006	5.54861	45.2343	8.62499	11.7293	5.95732	25.141	17.6837	8.70194	5.93309	8.15827	19.0943	11.1165	4.65288	17.8125	28.0526	10.7125	15.4769	6.69207	14.48	15.9784	10.9048	11.2333	19.0598	6.27907	9.33681	11.2491	6.26414	8.6681	8.51312	5.39321	6.87837	7.58307	11.1876	6.98135
ACOT8	14.8576	13.3445	11.0521	10.8095	17.7342	18.2	18.2682	11.5953	16.463	10.2367	12.9111	13.6414	10.722	5.43058	13.3714	9.0919	13.3634	13.7067	9.51816	9.72718	13.6543	16.9304	11.9502	11.1116	10.1909	15.7979	13.2848	14.7918	14.4131	18.1758	8.11845	10.1997	10.7577	12.0975	14.962	15.3261	39.3479	15.9733	12.8511	14.2301	9.1125	7.44079	11.4094	10.5526	8.53093	10.0934	12.2554	12.5779	14.2938
ACOT9	10.9284	12.5029	10.3595	9.58565	14.868	9.34496	5.72693	13.2003	25.2971	19.2782	10.435	6.74254	8.45754	6.29508	14.758	7.7825	33.7366	15.8325	11.1575	8.78985	6.95612	7.47181	8.14638	8.73826	4.22261	9.4805	12.4702	8.73085	12.0045	25.6691	8.84029	20.6422	9.53747	3.42205	6.97764	9.17825	6.36642	16.8538	15.0737	9.93908	11.0494	5.75796	10.7608	12.1061	5.87407	7.39828	4.4928	9.41088	7.61008
ACOX1	26.9002	23.2371	51.4774	24.4489	12.1265	23.9567	46.022	16.2364	16.6891	14.8786	27.2887	48.8416	27.8151	25.4422	12.9429	11.0202	9.71161	39.7588	38.0733	12.6764	33.7949	21.5451	12.6348	14.8763	26.5979	16.826	23.6153	19.8911	17.1382	3.72488	97.0941	9.62198	10.1786	7.9288	30.3886	16.9344	19.1192	28.4255	88.1949	13.0955	34.8505	39.6554	29.0115	18.7053	35.8855	17.5557	17.2332	13.9866	34.9675
ACOX2	61.5121	0.522424	93.4344	41.2207	0.495055	58.6698	174.309	24.4106	3.32948	75.4062	48.6937	67.4962	46.0649	31.7895	41.5145	16.7245	8.23269	115.674	34.745	19.9441	57.4446	31.6971	43.0823	23.9156	79.5945	31.5896	62.0262	38.9792	27.6955	2.5588	16.731	6.36909	34.8439	36.6527	58.0992	41.5528	21.6078	25.2835	79.5594	33.7859	10.8836	41.5829	36.6035	20.2373	66.6918	16.4086	61.0527	28.4258	53.4117
ACOX3	7.52205	2.52101	2.17036	5.11076	5.23938	4.13986	7.25989	4.2463	3.96552	3.61393	6.45645	6.13991	5.92179	5.45801	8.32099	4.29308	7.04509	8.87628	2.98852	5.95291	2.46857	5.95562	6.3968	5.08574	5.4555	3.41028	4.90335	4.38886	4.2781	10.1192	1.91792	6.2674	6.34659	3.99073	10.0987	3.44033	4.86196	4.46269	5.03517	11.9081	6.04319	4.32045	7.30733	10.1331	6.82173	7.33414	3.17269	4.78996	2.86667
ACOXL	0.103477	0.15732	0.159787	0	0.21063	0	0.142932	0.133554	0.323832	0.18579	0	0.151594	0.10087	0.0596899	0.0692867	0.0884853	0.0923399	0	0.160946	0.0563063	0.068389	0.0348083	0	0.121078	0.0938389	0.103042	0	0.0134499	0	0.878131	0.194354	0.347529	0.30514	0.0689985	0.572584	0.227611	0.0732941	0.515122	0.0339404	0.0675125	0.041687	0.0245264	0.150314	0.137048	0.0373941	0.0384789	0.0885423	0.153159	0.0918722
ACP1	43.6309	41.4887	35.1803	30.4221	94.6354	34.8073	28.1106	57.427	63.2724	41.7361	36.5757	23.5813	30.2336	32.1429	36.9888	23.3782	57.6336	42.721	47.3862	30.9978	73.0389	97.3964	50.1586	37.818	30.3299	36.5434	35.3152	22.7372	39.1721	55.2819	62.5134	47.4136	41.7559	51.1892	33.4764	94.2154	69.6578	47.1748	31.2338	72.6876	37.9368	47.789	35.5376	33.772	33.6461	33.4148	31.9562	56.4917	44.4318
ACP2	23.9881	14.3315	18.5934	23.1152	17.1091	14.5419	17.8787	29.045	43.7277	20.1777	22.3024	16.4	16.0148	12.5504	17.6716	18.5555	18.1495	26.7631	17.8589	19.1277	18.7397	19.6423	19.7013	22.8926	18.0072	18.6408	27.7489	22.223	25.8077	57.4322	22.6698	27.1763	25.0906	19.776	11.0014	19.7102	39.1593	20.5746	25.6208	37.135	24.344	21.707	24.5173	26.1519	26.246	21.4146	13.8929	23.5894	32.1964
ACP5	8.78799	3.34822	12.2955	2.50652	12.8394	7.50465	1.56631	16.8327	100.643	28.1845	33.141	3.06299	24.2864	6.84483	1.99768	57.6532	64.7795	7.93164	17.7803	14.6391	6.07235	0.574392	39.3945	52.8681	1.31799	48.6106	1.985	8.61388	35.3105	166.7	20.7325	36.8096	40.9971	11.7275	2.70816	25.0177	10.0167	32.0017	6.27274	14.0314	16.6469	6.66999	13.0026	13.6036	19.8056	19.9038	6.3818	29.6465	37.6117
ACP6	10.2438	7.4938	7.42469	4.61393	8.50744	9.46194	10.9676	10.3417	9.63013	5.40916	8.48521	5.13158	3.56438	3.64802	11.8045	6.4119	14.2823	8.38207	7.87445	12.5226	6.13811	11.3682	7.17781	9.54584	5.51393	11.1677	8.2132	7.455	3.51588	6.69751	6.5293	8.97122	16.2581	21.0468	4.89822	15.4622	7.43198	7.9266	11.4083	17.8303	12.4024	3.53982	7.45668	6.07872	5.71654	4.60019	9.36894	22.0011	5.22651
ACPL2	5.16442	4.84079	4.21122	13.1291	10.8837	5.3635	2.07745	3.90234	3.74882	5.27044	2.67592	2.88052	1.92418	0.621155	0.914635	0.900387	2.38667	1.97941	5.25066	0.640517	2.02871	4.10171	3.63454	3.09478	4.64861	2.82448	3.63599	1.28751	0.631805	1.49982	3.51127	5.903	2.86189	1.3721	2.20234	4.90073	7.286	2.07328	2.23174	3.13015	2.33181	1.85322	1.42285	1.57724	1.35652	1.08414	1.74711	4.26514	3.51264
ACPP	0.199421	0.27126	0.0631268	0.0327094	0.128029	0	0.0858332	0.166456	0.326247	0.146737	0.297044	0.0352279	0.234765	0.0604871	0	0.104693	0.447411	0.0493663	0.184664	0.0362377	0.0122167	0	0.0390044	0.141501	0.059872	0.0599808	0	0.060879	0.105317	0.402126	0.117874	0.395122	0.143956	0.137229	0.105351	0.248515	0.0982117	0.177672	0.0351017	0.0978158	0.357637	0.0222284	0.0709853	0.259651	0.0732487	0.0550466	0.0918648	0.120894	0.109679
ACPT	0.248265	0.147654	0.0527125	0.0526109	0.0293377	0.226437	0.0755482	0.15748	0.026469	0.1235	0.104914	0.0525236	0.330243	0.164933	0	0.0875829	0.121257	0	0.030876	0.108242	0.247633	0	0.0642402	0.0692739	0	0.062226	0.0408825	0.0488132	0.0764101	0.156723	0.0973485	0.0666833	0.24796	0.130093	0.056654	1.15651	0.0320186	0	0.0489571	0.0859992	0.154655	0.062236	0.10429	0.0980034	0.148134	0	0.117484	0.44634	0.0730638
ACR	1.07259	0.213525	0.716106	0.891024	0.156128	0.968858	1.49416	0.126737	0.0711292	0.574971	0.485453	0.435912	0.147127	0.0908519	0.453239	0.171908	0.0579182	0.135333	0.120455	0.0793361	0.166098	0.115794	0.1059	0.0947536	0.485508	0.512621	1.17907	0.256786	0.131866	0.112965	0.21955	0.563701	0.130133	0.373906	0.513805	1.46029	0.0932747	0.684788	0.749588	0.0803747	0.250855	0.190707	0.308666	0.349475	0.234249	0.0400278	0.238049	0.0711372	0.72353
ACRBP	2.47283	2.13494	1.25582	1.18759	2.43656	1.13181	1.68915	0.515561	0.744313	0.684516	0.783419	0.370139	1.71137	0.364338	0.384332	0.746284	1.36761	0.714232	1.7875	0.719622	0.485636	0.671487	0.507432	0.550798	0.192401	2.06746	0.385721	0.242371	0.600234	1.60137	2.82498	0.729338	0.919499	0.122754	0.369451	0.707565	0.259602	1.00202	1.57341	0.579861	1.57808	0.518326	0.664068	1.0695	0.620298	0.48397	0.349888	1.91574	1.51053
ACRC	0.293754	1.21042	0.672324	0.686759	0.549353	0.828179	2.86183	0.625957	2.56815	0.903912	0.401133	0.933551	0.472952	0.954739	0.573885	1.50826	0.879549	1.19998	0.373299	0.306125	0.110983	0.622169	0.806107	0.473234	0.532876	0.418249	1.18331	0.448868	1.01573	1.01444	0.413993	1.55839	0.625559	0.259255	0.890685	0.139594	0.151522	3.38724	0.613423	0.349363	1.66269	0.505212	0.481903	0.716849	0.158363	0.218325	0.298369	0.627517	0.514736
ACRV1	0.299165	0.179977	0	0.00961779	0.0243092	0	0	0.0924946	0.251226	0	0.0888683	0.0666039	0	0	0.063732	0.0735057	0.348656	0.0570327	0.0579684	0.0360288	0.0845673	0.0228281	0	0.0630205	0	0.0927243	0.118421	0.0699802	0.0242981	0.268232	0.17253	0	0	0.0650987	0.0412215	0.0840813	0.171314	0.452239	0.0876673	0.124617	0.150671	0.0546684	0.0233585	0.0518581	0	0.143163	0.0609583	0.0974617	0.0581399
ACSBG1	0.38476	0.225956	0.0529166	0.121441	0.558739	0.249203	0.169082	0.232287	0.29371	0.123443	2.35588	0.256146	0.450161	0.367633	0.027508	0.250794	0.419764	0.129452	0.0393415	0.186224	0.0936559	0.000944	0.0281287	0.139362	0.236392	0.331755	0.0913322	0.562667	0.24764	0.232888	0.172811	0.673405	0.188603	0.140718	0.327947	0.11043	0.310662	0.728413	0.176385	0.205964	0.208087	0.187964	0.370095	0.367603	0.170364	0.153739	0.0696807	0.467963	0.223487
ACSBG2	0.178061	0.0982392	0.192886	0.0760108	0.192867	0.190236	0.240342	0.20183	0.506863	0.103187	0.196921	0.153189	0.296596	0.0793504	0.0451139	0.147233	0.423976	0.154709	0.169086	0.252473	0.0753418	0.118271	0.107967	0.219574	0.140575	0.178512	0.245819	0.0561996	0	0.174048	0.184561	0.640011	0.170139	0.215833	0.203669	0.299671	0.316953	0.305426	0.163085	0.287165	0.464942	0.0614908	0.133316	0.179674	0.0742099	0.146946	0.102657	0.364452	0.15804
ACSF2	19.2055	20.2366	42.1182	23.6241	2.51385	44.0432	23.1751	13.8235	17.3307	20.3419	25.9617	49.3956	35.1244	15.291	24.4122	17.0437	7.9047	28.9583	26.877	22.3053	20.2102	21.8706	22.7443	11.0882	37.3783	35.1779	24.3879	33.6316	17.1244	13.3381	40.0075	10.5244	19.3399	22.5985	6.77874	27.2138	38.5727	24.9177	21.3834	15.6424	16.181	26.8015	17.1112	13.5394	18.7432	13.3641	40.7608	22.4374	35.7615
ACSF3	4.13426	4.38308	5.65561	6.56733	13.6463	9.93748	6.9248	7.82679	5.59095	8.2031	8.09395	2.73607	5.73035	5.50143	10.6808	3.99185	7.51385	10.399	2.23109	4.04678	4.15279	0.164088	10.3406	6.83198	7.12136	5.94552	7.61253	3.34055	2.20409	15.7996	2.63592	13.4307	7.2468	9.83666	9.52666	12.2489	4.91671	3.64555	21.0389	3.88052	11.2922	5.02542	5.20427	7.06799	8.23917	6.04352	5.6633	6.61492	7.8368
ACSL1	54.9819	44.9255	36.6283	79.8193	6.57426	103.006	180.515	87.9515	18.6195	99.556	272.609	275.431	227.847	346.748	237.982	77.5804	30.6787	103.831	35.5145	149.39	101.467	188.896	109.316	100.537	157.351	95.4078	177.283	61.16	54.8215	52.54	133.552	21.6567	91.282	150.302	202.243	28.2019	100.633	49.9127	226.471	77.3197	44.799	154.531	184.99	182.043	360.105	89.3916	56.3953	34.4089	204.445
ACSL3	11.3202	51.9203	8.39727	14.4194	19.8962	10.1093	8.19731	29.8391	15.6385	14.7889	13.8745	8.93591	17.7569	7.94658	30.0337	35.6468	19.2575	7.0079	9.32895	22.4574	33.6097	43.7785	24.6623	11.2778	10.2679	13.9351	15.0047	20.1473	10.4117	9.48623	7.47811	6.53548	12.9511	18.2459	4.92458	12.8306	13.0598	17.0937	8.01649	55.6014	7.23649	16.1153	16.5622	23.2203	8.46707	17.9719	12.9829	16.3979	21.2995
ACSL4	2.86803	29.2781	2.07369	3.18737	9.33516	9.88902	17.5322	165.396	3.40207	5.62103	23.1633	4.1002	30.2251	1.19842	17.8594	117.247	9.61618	0.959853	7.88757	78.1272	281.555	126.091	168.832	90.0939	0.775026	2.22611	0.669774	76.7979	91.3775	15.7577	2.25439	9.3191	109.133	139.832	12.6113	59.3701	77.7153	65.2848	0.72127	248.094	12.6787	66.5941	32.5329	90.8814	38.6928	84.2569	50.0844	101.475	178.698
ACSL5	21.17	15.0673	62.9999	74.9481	1.01455	157.413	44.8901	17.7559	2.28302	159.715	39.1036	94.5563	20.2828	70.055	115.483	31.3453	11.6423	36.1774	19.7805	6.15245	20.0533	5.05586	58.5449	22.0887	79.1617	66.8607	87.2141	127.824	14.6871	10.572	36.9643	17.0744	17.1127	58.9108	13.6316	41.2366	16.2473	16.3852	58.2371	7.60497	8.9852	2.04509	26.9095	35.1989	19.5248	21.0494	96.663	8.81634	35.7614
ACSL6	2.4901	0.0786121	12.6833	29.2648	0.0770223	0.860474	5.84504	1.54878	0.344472	20.3956	3.43568	40.9107	3.72704	0.716761	28.4109	1.02605	0.364386	0.864539	0.427344	0.128993	0.985468	0.727473	1.2466	2.02646	10.1411	1.28852	4.07833	3.74436	0.319763	0.183764	0.76738	0.516607	4.87211	0.690792	0.264106	2.52943	2.3117	0.447972	20.3217	1.7232	0.198441	0.496404	1.09615	1.18205	0.900751	2.52937	8.19991	0.459157	0.357192
ACSM1	47.5348	0.407724	13.954	0.143338	0.023441	13.0495	9.73913	6.80306	1.78575	31.4257	45.6819	61.3389	7.63691	1.43125	86.3295	18.6145	27.5704	12.3271	11.1046	12.3696	2.8324	90.6009	115.723	9.54405	24.484	2.92787	18.964	0.132946	7.01639	10.5118	59.2611	1.28622	17.2477	1.20663	35.5672	20.4332	1.49348	2.25764	158.35	3.6959	0.419293	0.207267	60.473	5.42801	40.0496	45.2274	15.2044	4.98237	13.1507
ACSM2A	59.0264	0.356202	94.3358	57.3159	0.0307223	112.173	233.316	22.1027	3.89145	65.5259	97.7788	119.362	114.214	117.84	104.245	38.3797	1.51025	141.043	60.7891	49.8125	18.7973	50.2523	59.3282	20.6043	110.319	78.3117	64.7618	33.3184	67.6999	0.855901	43.4857	4.34299	24.3603	14.9295	111.761	15.4238	39.8505	15.9435	204.064	16.2937	34.0591	121.923	52.1124	58.6301	86.4211	37.5511	37.0046	6.00442	52.7093
ACSM2B	124.269	0.205182	151.616	107.182	0.108339	204.724	172.743	55.099	18.3266	92.2129	144.96	145.194	87.8468	87.9231	144.009	61.3683	6.62631	100.497	112.272	32.9188	10.9435	111.159	199.228	33.4726	86.5757	32.1262	36.2933	17.1136	118.186	5.73215	55.5913	5.54212	36.4498	43.1113	127.499	27.6861	63.2995	17.9322	252.804	22.0036	21.1666	60.6383	58.2266	48.2174	77.7877	71.6297	69.0621	9.67203	48.0304
ACSM3	8.745	5.36913	19.5001	26.0402	2.98342	21.0116	28.4163	12.4397	10.8002	19.3906	31.6547	24.06	17.7971	34.729	47.6254	2.30565	13.8014	14.6055	12.5929	3.92609	8.27508	11.4179	31.9153	1.48441	57.4648	18.4851	9.27767	17.4931	7.25267	3.88494	9.19396	10.8251	2.46698	9.86623	28.3448	20.1457	8.79875	5.04638	22.0852	6.43645	7.6051	17.5777	8.0681	5.73399	25.6933	8.19858	13.1676	5.6551	11.4532
ACSM4	0.207165	1.4767	0.134489	0.302841	0.0979678	0.21615	0.557364	0.143015	0.114751	0.475279	0.378163	0.0453613	0.352849	0.0314676	0.417534	0.263303	0.0914466	0.138197	0.12341	0.530694	0	0.100437	0.336523	0.146131	0.166028	0.33528	0.228063	0.17733	0.211781	0.293454	0.114867	0.145405	0.188805	0	0.14497	0.146137	0.17388	0.225584	0.0455196	0.133797	0.330476	0.698247	0.189862	0.308577	0.129536	0.147357	0.348889	0.258742	0.219454
ACSM5	26.6839	0.19396	34.0729	72.0923	0.160844	73.9129	38.9012	48.0911	1.13488	86.5231	42.2875	46.4893	29.4171	37.6978	55.1833	13.9477	5.00917	43.8373	26.3162	1.45849	1.79699	26.1031	56.1127	4.54022	63.0317	53.3408	26.5405	3.16014	37.5003	6.34499	35.6958	2.31448	1.30014	3.83251	85.2932	16.3246	2.29058	2.39961	81.1109	5.94272	13.8129	15.5811	29.1502	12.4297	28.0786	42.3427	10.9129	0.814403	39.8269
ACSS1	1.90876	3.25777	1.18779	0.788398	16.522	0.670988	0.655851	13.6547	3.65968	1.88026	2.67863	0.489609	5.26953	11.8505	0.847375	3.4938	7.62963	1.15474	2.94914	6.17894	3.54945	0.253259	2.47914	3.51556	0.361536	1.82234	0.761279	2.18946	2.35553	8.33753	3.89168	25.2355	10.0387	2.33949	1.74724	2.3042	3.67732	13.5953	0.607302	2.64822	2.61271	0.3441	4.30923	5.68604	0.797934	2.58211	0.581267	13.7453	8.19823
ACSS2	33.2236	32.205	10.8727	12.7435	39.8824	34.6547	13.5795	41.6067	21.1898	16.4858	26.0573	14.0968	26.5637	16.4575	26.615	15.4458	17.8179	33.7207	17.1356	26.156	15.3731	147.544	26.1693	23.4095	64.199	29.4607	25.4716	49.9695	12.2938	8.80588	19.5735	18.5699	30.8696	28.254	25.3097	11.9116	200.863	30.6222	11.0283	13.291	14.3375	30.3508	37.3744	9.53496	12.6592	10.7967	18.1667	18.8249	44.3076
ACSS3	7.66203	0.15852	20.0016	36.0192	0.22607	25.0552	14.0683	39.3151	11.083	47.2338	28.1524	37.7363	17.0427	14.6502	44.3178	10.8413	11.3519	12.1641	10.6353	14.3377	53.0831	105.244	93.8935	9.5043	55.6396	8.44516	29.644	24.7035	6.87834	2.94148	4.78806	3.88334	0.363558	28.8794	4.38019	13.2189	23.8869	4.09451	78.5432	13.3489	6.1435	35.8449	13.9917	7.09988	12.5995	14.0577	14.2448	0.470858	17.4342
ACTA1	0.284289	0.261773	0.0898832	0.0643712	0	0	0.190003	0.189779	0.155961	0.158887	0.0807338	0.0881582	0.240451	0.0964893	0.0899717	0.299503	0.342252	0.0778812	0.110993	0.12241	0	0.050269	0.107046	0.262357	0.17836	0.214538	0.56795	0.05091	0.0819492	0.343473	0.158936	0.400302	0.418064	0.140717	0.354392	0.061652	0.38109	0.664237	0.101767	0.0882829	0.15235	0.0638492	0.16154	0.109481	0.0902526	0.0472577	0.0802613	0.0996794	0.156072
ACTA2	106.917	68.994	56.5328	30.1647	53.3219	43.9695	7.89829	197.231	145.199	19.5086	191.531	58.0909	196.767	11.2188	40.857	104.451	115.027	144.785	142.876	74.4712	10.5076	32.3662	93.0578	127.24	23.7256	76.1609	27.044	20.2045	132.255	563.682	78.4966	226.402	265.267	14.4067	77.5219	9.91787	16.0485	609.364	39.0976	53.9058	51.4083	18.3956	106.81	113.77	11.1763	81.2131	19.4139	133.917	191.003
ACTB	927.237	1093.09	418.604	561.962	2727.85	463.929	291.065	928.625	1666.27	971.88	900.119	439.05	862.82	594.43	658.982	966.02	1900.44	1128.47	926.013	736.912	1455.02	865.775	1098.68	853.18	446.425	996.58	1408.06	534.102	1297.29	2420.19	576.959	1494.29	918.248	520.53	793.519	683.3	359.706	1248.01	996.026	741.981	1097.83	593.394	1006.74	1384.97	764.557	857.288	665.624	927.966	674.59
ACTBL2	0.0125443	0.0599478	0	0	0	0	0	0.0487035	0.0740171	0	0.0242721	0	0	0	0.00796671	0.0337087	0.242784	0.0181264	0.072555	0	0	0	0	0	0	0	0	0.00573056	0.00995464	0.0305929	0	0.107928	0	0	0	0	0.00752334	0.354572	0.00633815	0	1.82124	0	0.00746173	0.0304333	0	0.0075195	0	0	0
ACTC1	0.0356792	0	0	0	0.0761803	0	0	0.0778698	0.0233915	0	0.091151	0.018661	0.0642294	0	0.147411	0.0325637	0.147209	0.0162428	0.0273645	0	0	0	0.0515191	0.0423961	0	0.0279861	0	0	0.0185669	0.0603222	0	0.0417159	0.129975	0	0.064939	0	0	0.134338	0.0521614	0	0.0694183	0	0.0600463	0.100827	0	0	0	0.0470008	0
ACTG1	220.217	966.713	359.599	296.578	2462.69	94.133	65.4741	447.535	1079.78	317.815	286.596	119.513	442.591	373.719	196.644	269.695	632.148	533.721	378.446	434.952	1240.44	452.511	479.924	421.081	83.5619	351.199	251.623	243.124	716.817	692.752	367.294	1008.08	543.642	140.674	192.237	312.449	257.855	425.771	563.626	398.371	353.628	297.038	342.049	454.666	346.167	393.269	470.98	567.584	477.329
ACTG2	3.55087	3.65612	6.80473	1.74419	2.65847	2.96051	0.557575	2.53622	6.18016	0.755399	2.04102	7.13089	5.20068	0.116692	0.625755	1.56214	5.16288	6.67125	4.87504	3.66705	0.980756	0.660068	23.5926	5.80015	1.14591	0.795606	4.34839	1.43782	2.79205	37.0162	0.979108	2.22504	7.89868	1.1125	8.16744	0.649293	0.950774	15.3476	1.79241	4.50709	3.53454	0.89998	1.62698	0.839863	0.0368087	1.66037	0.543114	4.95523	1.91998
ACTL6A	11.7736	24.3503	13.5162	9.4392	31.8132	15.5023	8.55007	17.631	23.2085	15.3872	13.3342	10.0633	9.56381	6.09245	10.2649	9.01019	25.2572	9.40683	18.9999	12.9496	21.3413	14.908	14.2582	14.9928	12.0433	18.3632	15.1063	12.3487	8.98853	18.6217	13.836	16.5092	16.0262	16.9243	9.8323	27.0484	19.7927	15.5921	10.6318	22.2932	15.9949	9.02801	10.086	15.1024	7.68566	15.1294	14.3879	18.8538	15.8305
ACTL6B	0.648435	0	0.163576	0.175789	0.0312547	0.205319	0.0889722	0.0830993	0.129091	0.35493	0.18321	0.122748	0.163078	0	0.144655	0.0833212	0.0908813	0	0.0650407	0.209987	0	0.00288748	0.0110448	0.155603	0.201646	0	0.0836363	0.0522225	0.0876927	0	0.176984	0.166971	0.0392976	0.107419	0.275653	0.116432	0.0779584	0.111545	0.0670788	0.180102	0.153603	0.0491337	0.100499	0.150838	0.161293	0.0868492	0.0856222	0.371822	0.651182
ACTL7A	0	0	0	0.00938859	0	0	0	0	0	0	0	0	0	0	0	0	0	0.017671	0	0.0117036	0	0	0	0.0130308	0	0	0	0.0111732	0	0	0	0.0300619	0	0	0	0.0117305	0	0	0	0	0.0171487	0	0	0.01034	0	0	0	0.0324381	0
ACTL7B	0	0.0396812	0	0	0	0	0.0150071	0.0193429	0.024497	0	0	0	0	0.0515021	0	0	0	0.0179975	0.00964664	0	0	0.0154765	0	0	0	0.0138418	0	0	0.0184956	0	0	0	0	0	0.0179886	0.0238946	0	0	0	0	0	0	0	0	0	0.00931408	0	0	0.00320286
ACTL8	0	0	0.0144542	0.0322441	0.0259612	0	0.0156351	0.0419669	0.122224	0	0	0	0	0	1.17038	0	0.212551	19.634	0.0104648	0	7.5947	0	0.439057	0	0	0	0	0.0344141	2.89288	3.47923	0	0.0332141	0.066587	0.0291852	0.078057	0.0541961	0	1.33183	0.0136537	0	0	0	0.279788	0.0131119	0	0	0	0.071679	0
ACTL9	0	0	0	0	0	0	0	0	0	0.0404033	0	0	0	0	0	0	0	0	0.00954488	0	0	0	0	0	0	0	0	0	0	0	0	0	0	0	0	0	0	0	0	0	0	0	0	0	0	0	0	0	0
ACTN1	24.9068	34.267	22.067	27.4881	25.6651	18.6887	13.0182	43.021	42.5044	13.1076	26.7416	28.1284	37.4838	21.9549	13.1686	21.1235	29.194	21.005	46.4051	20.2777	25.1479	43.0219	49.9192	29.4766	21.4689	16.437	20.7783	16.4875	30.8193	33.4422	15.0171	44.5857	23.593	24.1973	6.96933	34.8782	10.7481	41.1144	37.2451	37.2237	29.3575	24.7003	31.1728	38.6219	26.7169	37.8258	14.1344	37.1889	39.6501
ACTN2	0.122444	0.0570582	0.871431	1.95457	0.0684662	3.89651	8.82754	0.157846	0.0605752	73.1176	0.520212	64.8436	0.285952	0.0201511	12.9042	0.379369	12.1901	0.0281674	0.559604	0.0724245	0.0290756	0.0207818	16.2089	0.0809697	2.04485	0.101369	23.5174	0.0518922	0.0666874	0.650702	2.09146	1.04943	2.95997	0.0499822	3.05661	0.0820115	0.264988	1.9246	0.0854095	1.82607	0.434397	0.32773	0.807871	0.255934	0.150531	2.10486	2.01607	3.63268	0.0563314
ACTN3	0.0298985	0.280924	0.0708545	0.052652	0.105005	0	0.0362042	0.141563	0.140856	0.0432632	0.201646	0.0838106	0	0	0.0637794	0.0844645	0.183533	0.0695654	0.0349581	0	0	0.0745734	0.0611688	0.0674615	0.0628853	0.106334	0.0811096	0.043605	0.189206	0.171651	0.145214	0.224222	0.0905357	0.14036	0.0980759	0.0731004	0.133694	0.267949	0.0520132	0.128227	0.0893738	0.067498	0.0703459	0.0658301	0.0768028	0.0652468	0.0480765	0.103068	0.0589374
ACTN4	73.0916	313.59	43.9521	49.4528	189.563	54.6607	31.0516	58.389	84.4576	42.0189	48.4325	33.3461	69.546	27.0482	34.1292	50.3112	76.8679	47.479	64.4113	38.1019	67.2116	69.5675	50.414	78.1487	55.8538	55.3195	45.2386	57.5524	52.5074	54.2885	58.7075	95.4092	66.734	49.1871	111.617	54.4413	116.542	59.9857	51.7553	52.4424	69.0198	51.3351	71.754	68.5586	36.1747	63.2015	56.3248	66.3314	47.5634
ACTR10	11.7323	11.2601	10.7622	11.1674	32.7654	15.5164	7.24097	19.5805	11.8509	10.2789	15.2161	8.4567	13.7172	7.38101	7.26493	9.01661	10.147	8.48266	12.6886	17.2192	4.00946	18.8741	14.5114	17.6467	11.4728	12.1553	7.62749	10.1796	13.2437	15.1429	13.7722	14.6614	16.0618	11.6877	4.70082	13.7325	9.8363	13.7938	13.3051	17.4113	15.8233	10.5846	8.23095	14.7375	8.86027	9.15328	12.4135	16.4282	15.0007
ACTR1A	12.8348	19.904	16.3184	20.269	45.783	21.0961	7.60617	23.347	40.2264	22.9914	22.1897	18.1971	14.4856	10.9076	26.5469	18.009	48.5208	21.5518	18.3692	23.7121	30.9894	24.0264	16.9054	23.0918	17.5888	23.6268	24.0981	16.9733	25.7368	32.1461	17.1974	33.0233	17.8142	17.8542	14.1969	13.9934	14.7515	26.3052	26.9589	20.4667	22.5668	13.6454	27.0766	22.5002	13.4712	14.2766	10.9888	28.6629	20.3895
ACTR1B	18.6223	30.0243	16.4387	17.2626	20.63	18.1299	9.3091	20.6937	21.9382	12.2437	17.9657	13.7289	16.9699	9.8418	15.0356	8.14069	19.8709	22.8486	17.9898	19.9228	12.0082	16.7588	13.6817	22.4861	20.1887	17.2234	18.2841	10.9846	18.4118	18.5803	19.7708	36.605	23.471	11.0496	26.1669	20.4876	15.5921	22.7751	17.0516	23.6602	22.0186	19.5254	18.3638	14.8073	13.2791	10.8526	7.65715	25.0987	13.6871
ACTR2	42.948	88.5216	34.8641	35.7653	72.8905	23.2538	17.4861	52.4287	36.101	60.4843	48.4163	25.3884	42.7651	20.2765	26.9357	29.655	67.6206	19.1753	56.0806	29.398	40.8738	31.4377	36.7503	39.971	24.249	23.3433	22.9197	38.2958	24.8968	26.1497	39.0766	38.2194	29.0102	23.4844	16.5856	55.1203	39.133	35.4864	28.7331	47.8869	42.6259	32.9035	34.7898	56.824	23.7191	35.2378	28.4483	38.5356	32.7788
ACTR3	39.6656	74.9441	31.1021	28.5307	65.5149	23.7384	14.1028	57.886	51.2963	60.9354	45.8788	21.1172	37.8151	16.3392	24.2245	30.6985	64.9555	25.6266	58.8286	27.9067	36.6117	30.8622	40.6562	32.3418	22.0868	27.8157	20.787	34.2936	32.9254	32.0373	33.9608	48.1486	37.4885	23.8116	11.9597	44.4352	34.5405	43.6096	17.8759	41.5524	42.154	9.64471	35.7967	55.4566	22.2947	37.4158	29.4561	34.8092	25.2404
ACTR3B	1.57507	1.42319	1.91842	2.45823	5.35316	5.31673	3.42423	1.91863	2.37059	1.50755	1.98847	3.94187	1.889	3.36462	2.71519	1.9459	2.77234	2.87419	2.06258	2.58762	2.23002	3.51806	2.36494	2.21941	4.72259	3.39185	2.79344	3.52132	1.13076	2.3815	2.86663	3.12462	2.21587	6.3969	12.5465	8.7102	1.42572	2.40444	2.22166	2.93602	2.57503	3.6192	3.00097	2.83937	1.89323	3.79544	2.11476	5.50431	2.13256
ACTR3BP2	0	0	0	0	0	0	0	0	0	0	0	0	0	0	0	0	0	0	0	0	0	0	0	0	0	0	0	0	0	0	0	0	0	0	0	0	0	0	0	0	0	0	0	0	0	0	0	0	0
ACTR3C	2.2991	2.67078	1.73082	2.04026	2.14279	5.5256	2.10112	3.2411	6.03506	1.59712	3.34532	2.51467	3.34471	4.12025	1.88481	4.03434	4.72204	2.28954	2.2358	9.19376	2.10459	3.5415	7.0013	2.85201	3.83689	2.52771	4.01024	3.28271	4.97428	3.00555	3.0828	2.10832	3.00987	2.42724	2.64655	1.83818	3.51466	2.64962	3.71434	1.93552	1.6909	2.33667	6.28691	3.96685	2.02245	4.15692	1.88183	2.58124	2.24062
ACTR5	3.98973	4.82623	3.69307	2.57168	8.49226	6.87048	13.1074	3.18891	4.43281	4.82556	2.52078	3.49081	2.56995	1.79307	2.89876	2.39047	5.92246	2.9	4.46764	3.27254	1.35429	4.07371	4.65449	4.19453	3.43245	3.99046	5.40397	2.09646	2.27996	4.12107	4.14162	4.25876	5.58928	1.8478	4.54657	5.96302	6.0277	10.1233	2.74895	2.17599	8.09231	2.87917	3.14338	3.14809	1.81564	2.04167	3.5257	4.96801	3.03205
ACTR6	7.9309	7.46939	11.0231	7.33132	17.2303	12.8742	8.92825	13.8414	14.8741	14.3417	11.8738	6.71681	9.85467	4.5756	10.3308	5.62729	19.0257	6.39731	6.99174	11.5512	9.58154	10.8891	9.95068	10.559	10.188	5.98517	7.04713	12.1633	7.34775	6.72207	9.104	9.78313	10.167	8.71522	4.86873	11.1593	19.8926	9.82168	8.17639	11.2712	7.54067	6.03214	7.18688	8.23005	5.2404	8.39952	9.09539	9.00069	7.5613
ACTR8	4.34686	1.88737	3.91421	6.11468	3.19581	3.5944	2.34851	3.49764	7.54869	5.0402	2.99251	2.9561	2.96435	1.58932	2.60463	3.10621	5.87449	5.11183	4.5809	3.43491	2.84164	3.19686	3.02351	3.70619	3.0328	2.66892	2.64949	4.08276	3.35559	6.19101	3.5697	4.01968	3.67735	2.5667	1.8024	4.81647	3.74655	4.56145	3.64663	4.05525	6.52048	3.2377	4.28289	4.20985	1.78394	4.00296	3.35178	5.08854	3.85886
ACTRT1	0	0	0	0	0	0	0	0	0	0	0	0	0	0	0	0	0	0	0	0	0	0	0	0	0	0	0	0	0	0	0	0	0	0	0.0170306	0.017486	0	0.0343762	0	0	0	0	0	0.0117934	0	0	0	0	0
ACVR1	9.61552	8.12232	4.94339	8.54163	8.68375	6.80427	4.98673	11.6834	17.5842	8.22444	7.06	3.01976	9.98664	4.91853	4.76982	7.71892	10.8075	5.77467	7.62924	6.2076	6.23607	11.821	8.35094	6.01323	7.87957	8.30803	7.0099	4.83826	6.433	4.5284	7.98037	13.7967	6.79998	5.61194	3.59423	12.8879	6.136	13.1415	3.63059	17.2949	11.1322	5.50957	9.2742	7.93613	5.96797	11.3649	6.00031	13.8472	7.50205
ACVR1B	7.75746	9.74292	5.32422	4.30559	7.64502	7.5239	7.06891	10.0414	7.82394	4.82067	9.19096	5.71627	15.2624	14.283	9.76111	8.75454	14.168	6.92032	8.32147	9.32225	17.0219	14.6625	14.7912	10.2382	8.59459	5.55839	8.907	2.97836	8.54796	3.90734	12.5693	7.58472	7.81882	5.95979	8.38224	7.79766	13.5076	15.3333	8.30273	11.2332	9.65867	3.75517	12.4828	12.3541	7.17036	14.7189	6.27695	10.6657	9.76211
ACVR1C	0.241641	0.382527	0.810146	0.449906	0.045976	0.120483	0.380721	0.110263	0.0284188	0.385882	0.462072	0.187466	0.423088	0.55863	0.249827	0.219406	0.379391	0.274249	0.660516	0.11622	0.0537122	0.139334	0.505907	0.0399354	0.277704	0.0994205	0.298716	0.886202	0.11863	0.0407625	0.0700241	0.118279	0.111475	0.546228	0.369415	0.770905	0.368734	0.524993	0.0479975	0.187178	0.180036	0.208781	0.13651	0.383334	0.247087	0.0539477	0.726989	0.049335	0.0598201
ACVR2A	3.09891	1.86291	2.75134	1.65545	12.5407	1.12627	3.34243	2.93845	2.85054	2.35422	2.95689	1.47713	2.87184	2.2042	1.40246	2.58469	2.34	1.98464	2.23346	1.42324	2.10383	2.51834	2.28588	1.72445	2.37602	1.86659	2.82376	2.08306	1.91985	1.99044	2.35832	6.41278	3.0404	2.19621	2.11624	3.35271	1.50273	5.27144	1.1491	3.79248	2.98797	1.59035	2.42287	2.81342	1.50165	1.8832	1.4715	3.84886	2.76026
ACVR2B	1.55092	1.55641	1.29658	1.20827	0.602789	0.814136	1.10203	0.632745	1.59556	0.847443	0.809281	0.843873	0.983962	2.95509	0.67293	1.45782	0.537452	0.882706	1.98893	0.967172	0.611197	0.770414	1.06839	0.996237	1.51745	0.492847	0.506944	0.897983	0.425151	0.31059	1.43508	0.901373	0.872089	1.22019	1.31634	2.56413	1.30267	2.20527	1.02427	1.48642	1.35626	0.938037	0.981054	0.945115	0.543395	1.3265	0.791316	1.00287	1.10255
ACVRL1	3.33006	1.62761	2.16441	2.04373	1.18433	1.3958	1.13997	3.26242	2.69597	2.28562	4.45205	1.29701	3.12812	0.802839	1.03743	2.16482	4.90867	2.82802	2.99534	3.17371	0.809882	0.56587	1.62775	2.39612	0.965828	2.39258	1.20249	1.39147	3.23904	8.91453	2.11585	8.35329	3.50065	1.09572	3.18034	1.53899	0.802573	3.88986	1.75384	1.58282	1.89407	1.1383	2.92788	5.28901	1.38937	1.85469	0.691019	3.34608	2.50354
ACY1	58.1089	5.64764	82.3809	95.7612	43.2605	117.078	124.429	55.1803	34.8022	38.7515	94.9639	110.851	61.6723	84.6164	73.2327	33.3395	19.54	197.951	25.0809	76.8109	79.5729	102.212	88.7954	32.0147	126.123	51.0642	88.608	64.3597	68.6528	25.4932	43.2734	15.4725	34.8266	52.9343	120.359	52.0251	14.2088	62.9626	153.192	75.5158	24.8608	105.853	97.6003	45.2861	107.3	65.4761	23.7408	73.2542	97.5413
ACY3	17.6947	1.44596	19.6803	8.65514	8.26636	55.4065	6.12736	3.12004	0.077281	13.6132	9.40016	4.33955	8.65416	6.31613	16.7203	7.33224	3.68994	8.5004	2.96054	7.08921	6.1119	0.967539	6.43319	7.51949	18.7232	5.59521	11.0155	10.7094	3.5991	3.38863	5.29563	4.18089	15.4714	12.7405	6.93036	1.69385	16.1626	6.50458	5.69089	0.90136	2.48118	5.99468	14.7342	9.61927	4.77582	9.37145	6.90203	4.54784	11.7888
ACYP1	5.42852	9.60091	2.37908	3.67228	34.2849	5.19006	6.5473	4.19617	16.331	3.61714	3.5511	2.03216	3.49225	3.52554	1.40637	4.85272	6.92022	8.27287	9.66084	4.1673	2.64124	15.2269	3.05757	2.74564	2.07374	4.14178	5.11031	1.84382	4.72136	12.6109	11.0586	9.12805	6.06475	2.75423	5.65343	3.16609	3.80464	17.0647	1.8117	5.08493	4.53486	0.628215	2.40269	5.11013	2.11232	3.1783	1.94656	8.56138	5.07313
ACYP2	3.6975	3.77315	5.26276	5.76625	7.78212	11.4929	7.05976	3.27145	3.7568	8.05835	6.38618	5.45494	3.67597	5.03851	6.78183	2.00816	3.33899	6.32099	2.12359	1.53423	3.35711	5.07176	4.20202	1.45985	6.57257	6.81107	8.81549	2.93871	4.52133	2.6395	3.03314	4.76137	2.8043	3.08461	7.99685	4.82277	11.3509	2.9719	6.54743	3.00366	3.13094	3.8586	2.9764	3.7258	5.06564	4.36958	3.78895	2.36765	2.71765
ADA	2.53196	3.87401	3.55077	4.19326	8.84183	1.16497	0.777489	5.97799	11.3643	8.32866	2.6194	1.11159	6.06141	0.91626	2.51049	3.57939	4.60388	2.13487	9.34274	6.29986	3.82658	0.634293	4.74301	4.40763	0.86062	5.2808	2.66665	1.61765	4.74516	12.4613	4.53494	9.43149	7.26718	1.59363	1.68897	6.05648	4.10835	14.7958	1.04131	2.8546	5.79944	5.29874	4.3016	4.38155	1.61963	4.69771	3.17936	6.19982	5.99189
ADAD1	0	0	0	0	0	0	0	0.0673651	0.15251	0.115834	0	0	0	0	0	0	0	0	0	0	0	0	0	0	0	0	0	0	0	1.46865	0	0	0	0	0	0	0.0497897	0	0	0	0	0	0	0.0446848	0	0	0	0	0.0630054
ADAD2	0	0	0	0.0751057	0	0	0.0638315	0.0683807	0.14878	0.151993	0.0655997	0	0.159266	0.157529	0.0753484	0.0754046	0.233587	0.107938	0	0.0690787	0.0631588	0	0.042095	0.094899	0	0.146257	0.0642631	0.0438662	0.123028	0.17575	0	0.335958	0.0994215	0.0424363	0.0935203	0	0.036481	0.199079	0	0.086886	0.0633352	0.0222686	0.0374421	0.0769191	0.0462827	0.0502619	0	0.198229	0.053843
ADAL	2.70924	0.534696	2.42552	2.80973	1.90742	2.07	3.88023	0.923328	2.42913	3.52715	1.926	2.65104	2.07231	1.17644	3.2818	1.93025	2.79711	3.49912	2.62864	2.17014	0.707441	3.26264	2.00891	0.593284	3.13894	3.06296	2.1833	1.42517	0.599464	1.58526	2.8258	1.31438	0.942047	2.85239	2.23855	2.3537	3.66397	1.57247	3.31247	1.09871	2.05579	2.66716	2.80874	1.26096	1.5216	2.44343	1.8716	0.958612	2.29953
ADAM1	1.46334	1.03385	0.708823	0.578158	0.932299	0.928116	1.07408	1.10336	1.67963	0.538401	0.845458	0.653644	0.974256	0.650577	0.689095	0.986202	2.69289	1.05032	1.33078	1.27328	0.255499	1.0808	0.831243	1.36645	0.841555	0.721466	0.451705	0.610634	0.437891	0.0920801	1.00334	4.35803	2.94707	1.07889	0.664515	1.32793	1.47854	1.43714	0.944492	1.59121	2.45377	1.6326	1.18362	1.69474	0.627494	0.32136	0.372006	2.28011	2.17328
ADAM10	21.467	21.0095	12.1962	24.3773	26.1934	5.69995	3.77036	14.6025	14.6449	16.7502	17.9932	10.4093	14.9756	5.80472	8.86104	11.3457	17.5207	5.07533	15.5009	13.7011	10.3051	9.44526	12.7716	23.0008	10.1308	7.45845	12.0794	10.6091	4.62008	1.97454	11.6379	21.8477	9.89439	10.0901	2.30113	16.2575	18.7378	8.19014	9.70605	16.0098	17.5478	8.79059	15.888	14.4426	8.69462	13.8531	8.29962	9.54735	13.585
ADAM11	0.246245	0.294683	0.706754	0.265233	0.251275	0.30292	0.121795	0.132916	0.198449	0.0932856	0.101979	0.0360212	0.113169	0.160491	0.0727029	0.0452359	0.188398	0.160164	0.164154	0.0975552	0.136027	0.0309897	0.0591817	0.309569	0.214262	0.264743	0.139049	0.0828295	0.110214	0.255077	0.36037	1.09272	0.85383	0.294161	0.581284	1.19205	0.335501	0.502638	0.0918241	0.387945	0.310077	0.16982	0.169324	0.0878006	0.101434	0.0305271	0.102916	0.605685	0.952437
ADAM12	0.739555	0.578016	0.178304	0.0798133	0.282899	0	0.0827703	0.46643	0.357006	0.0942343	0.941754	0.063193	0.346715	0.0227372	0.0283384	0.185804	0.500707	0.155803	0.932911	0.237914	0.142515	0.0796776	0.166402	0.217671	0.0819157	0.0673526	0.0279552	0.14892	0.294858	0.936279	0.181788	0.995289	0.240278	0.0490326	0.0636926	0.0663759	0.0548328	0.362749	0.0824432	0.18223	0.168805	0.0148528	0.161274	0.833867	0.0867114	0.231392	0.0542298	1.33582	0.652428
ADAM15	23.4194	31.2206	15.3309	28.6924	56.1279	13.4009	7.06836	31.8472	28.8769	11.3466	17.7182	10.0016	17.0678	4.53508	28.0055	16.1641	94.9225	14.7685	53.2463	14.056	26.838	16.2446	24.9341	23.3794	10.3435	35.5852	18.2648	7.22139	23.6135	52.7468	49.6163	54.3295	22.0496	8.3316	17.6319	22.567	8.47687	31.5749	17.942	5.11944	44.0075	10.8769	22.6362	32.8864	6.01893	16.9161	10.9178	18.7345	16.6799
ADAM17	4.92233	18.2091	4.092	3.4309	6.47057	1.4291	3.7753	6.95527	5.13802	4.7862	4.67813	3.00703	4.94022	2.07893	2.5056	4.8169	6.23132	2.49233	7.48953	3.4124	2.53426	3.11392	2.89425	4.27142	2.61014	2.39534	3.58335	3.54046	1.69579	2.29545	3.83481	6.63365	3.23473	2.30121	1.28143	11.1462	5.52979	5.18038	2.52224	3.6764	7.70134	4.04905	4.92126	7.11085	2.514	5.16553	2.94278	4.11512	3.77441
ADAM18	0	0.159098	0	0	0	0	0	0	0.0968183	0	0	0	0	0	0	0	0	0	0	0	0	0	0	0	0	0	0	0.0538065	0	0.0408197	0	0	0	0	0	0	0	0.233823	0	0	0	0	0.0562954	0	0	0	0	0	0
ADAM19	2.24397	2.37866	1.27628	0.922158	0.739919	0.417975	3.6204	3.35549	2.85784	2.96112	1.97265	0.94148	3.70804	6.07467	0.493091	4.13902	1.7954	3.06386	3.88452	3.84787	0.772995	2.63809	1.97527	2.71253	0.768414	1.26978	1.75595	1.347	2.45001	4.67059	1.94751	5.47036	3.56914	0.56308	1.86893	1.1739	1.40974	5.35076	1.42551	1.91024	2.94995	3.08817	2.49834	6.15937	2.87148	4.54965	2.077	3.47321	3.05094
ADAM2	0	0	0	0	0.103605	0	0	0	0	0	0	0	0	0	0	0	0	0	0	0	0	0	0	0	0	0	0	0	0	0.126581	0	0	0	0	0	0	0	0	0	0	0	0	0	0	0	0	0	0	0
ADAM20	0.0489575	0	0.048562	0.0572844	0.0384822	0.0514595	0.0853608	0.0684386	0.0133958	0.0111647	0.0649137	0.0612274	0.059655	0.0441267	0.0432549	0.0618364	0.0825395	0.0491594	0.0896766	0.051158	0.0102605	0.0748268	0.0074886	0.015679	0.0567488	0.0227074	0.0567551	0.0229503	0.0219939	0.0166103	0.019108	0.100455	0.0537765	0.00735584	0.0786941	0.0130663	0	0.114926	0.0275302	0.0160062	0.112576	0.00615842	0.0405131	0.0464297	0.0339783	0.0408268	0.0218982	0.108396	0.120848
ADAM21	0.0788493	0.0689632	0.078528	0.179859	0.323213	0.0160195	0.439738	0.0304458	0.0269592	0.0249162	0.176369	0.0785948	0.103087	0.0599754	0.0609358	0.0485674	0.027634	0.0321119	0.213154	0.065242	0	0.0250421	0.0758727	0.0354595	0.0114208	0.022397	0.0404583	0.0254987	0.0150774	0	0.031808	0.0673893	0.0255504	0.0794418	0.00989831	0.112799	0.026562	0.116221	0.0331056	0.0255617	0.00961051	0.109383	0.020262	0.101096	0.021449	0.0970924	0.0880247	0.0996832	0.190322
ADAM21P1	0.00855267	0	0.0487848	0.0426794	0.00821661	0	0.010305	0	0	0	0.0330973	0.037996	0.032154	0	0.00543167	0	0.0137941	0	0.0198724	0	0.0128845	0	0	0.00984431	0.0142523	0.0190096	0	0.00781414	0	0	0.019847	0.0210242	0	0.00923698	0	0.00410196	0.047942	0	0	0.0401991	0	0.0399616	0.0208028	0.00829971	0	0.0102535	0.00831373	0	0.0322999
ADAM22	0.172807	6.03688	0.42282	1.18591	0.436055	0.00688706	0.0947299	0.212355	1.30854	0.193063	0.24495	0.078782	0.273015	0.106085	0.0634701	0.403769	1.49843	0.147683	0.229775	0.11224	0.12875	0.0847293	0.0682198	0.107583	0.0300589	0.0685753	0.00974646	0.129352	0.130989	0.371237	0.187772	0.691615	0.175837	0.238315	0.145924	1.32793	0.910193	0.497075	1.33492	0.109824	0.491195	0.49646	0.255302	0.371538	0.248915	0.103147	0.725175	0.234096	0.203898
ADAM23	0.191571	1.07231	0.099239	0.0826189	0.23925	0.142432	0.510292	1.16279	0.762386	0.137451	0.428957	0.068824	0.458499	0.0961054	0.158739	0.587861	0.48536	0.184816	0.175845	1.50879	0	0.073815	0	0.114205	0.155768	0.134669	0.0921666	0.189493	3.29643	1.20067	7.91	0.688682	0.566337	0.062879	2.4916	0.413887	1.6619	3.97552	0.0804946	0.152505	0.159572	0.022729	0.258274	0.5663	0.32186	0.414397	0.153023	0.824891	0.480492
ADAM28	2.57898	13.8411	0.225881	0.106679	0.79063	0.13285	0.137054	2.38565	2.69294	0.42531	1.87338	0.0549743	1.852	0.253462	0.407612	2.75063	9.45611	0.591932	2.44509	0.655638	0.189792	0.121728	0.408601	0.830172	0.259527	0.56076	0.247927	0.52395	1.38295	7.67523	1.03785	5.70595	1.53761	0.0654042	0.363706	0.107011	0.300667	3.5579	0.229208	0.460145	6.87431	0.0898901	1.74617	3.65813	0.240643	0.912874	0.173166	1.20305	1.97353
ADAM29	0	0.00604458	0	0	0.0237543	0	0	0.00095	0.0364733	0	0.0119606	0	0	0	0	0.00844179	0.00760066	0	0.00478759	0	0.0093123	0	0.00679653	0	0	0	0	0	0	0	0	0.035614	0.0196003	0	0.0270482	0	0	0.0349704	0.00624649	0	0.0086681	0	0	0	0	0.00741075	0	0	0
ADAM30	0	0	0	0	0	0	0.0227785	0	0.00809809	0	0	0	0	0	0	0.0144854	0.0283397	0.0117734	0	0	0	0	0	0	0	0	0	0	0	0	0	0	0	0	0.0253777	0	0	0.0331354	0	0	0	0	0	0	0	0.0100809	0	0	0
ADAM32	0.158228	0.505633	0.139177	0.0671101	0.850267	0.244243	0.0889767	0.134356	0.341805	0.170111	0.168025	0.126818	0.291953	0.0840064	0.0572211	0.141385	0.189763	0.108887	0.117983	0.142619	0.138109	0.0653917	0.0751078	0.0526658	0	0.0984704	0.150117	0.0721468	0.164725	0.269231	0.152879	0.646171	0.150783	0.100903	0.119493	0.0435488	0.0686799	0.460563	0.0449462	0.185931	0.143416	0.0703771	0.072493	0.240257	0.168754	0.0926134	0.108662	0.35448	0.171896
ADAM33	0.298107	0.223412	0.552987	0.137499	0.12437	0.0660684	0.158499	1.18375	0.115596	0.195399	0.868093	0.18948	2.14164	0.314962	0.348665	1.2467	0.105905	0.469668	0.282287	0.213661	0	0.280654	0.179769	0.486059	0.206397	0.700573	0.541557	0.0697456	0.84105	0.858891	0.830472	4.72247	1.44191	0.109042	1.24617	0.0847659	0.568547	0.836342	0.141298	0.119634	0	0.0962133	1.61483	1.26041	0.130508	0.492349	0.164158	0.764967	2.17955
ADAM3A	0	0	0	0	0	0	0	0	0	0	0	0	0	0	0	0	0	0	0	0	0	0	0	0	0	0	0	0	0	0	0	0	0	0	0	0	0	0	0	0	0	0	0	0	0	0.0451817	0	0	0
ADAM5P	0	0.195101	0	0	0.104247	0	0	0	0	0	0	0	0	0	0	0	0	0	0	0	0	0	0	0	0	0	0	0	0	0	0	0	0	0	0	0	0	0	0	0	0	0	0	0	0	0	0	0	0
ADAM6	0	0	0.019755	0	0	0	0	0.0215142	0.0748476	0	0	0	0	0	0	0	0	0	0	0	0	0	0	0.0478363	0	0	0	0	0	0	0	0	0	0.0448852	0	0.0398652	0	0.0783724	0	0	0	0.0588439	0.049442	0	0.0346846	0	0	0	0
ADAM7	0.178821	0	0	0	0	0	0	0	0	0	0	0	0	0	0	0	0.115046	0	0	0	0	0	0	0.0998564	0	0	0	0	0	0	0	0	0.081716	0	0	0	0.041198	0	0	0	0.0484133	0	0	0	0	0	0	0	0
ADAM8	1.47145	14.3902	3.24685	0.579919	7.17643	1.61952	1.60681	1.74672	6.02322	2.84954	1.79776	2.36101	2.69858	1.42495	1.27889	1.9186	8.95781	1.88683	5.19816	2.9493	0.943331	0.212723	1.60983	5.47728	2.53244	3.41613	2.37841	1.114	4.39869	34.6742	1.28083	18.2422	5.85511	1.79212	0.957667	2.7084	0.703666	2.97072	2.86902	1.90246	5.64887	1.74786	3.99594	4.90894	1.8838	2.90654	1.11646	7.10675	2.01082
ADAM9	11.0033	51.3741	10.2522	12.4106	35.0652	5.23073	1.49404	16.2294	13.2188	10.1284	20.9424	5.42813	10.8471	2.03462	8.88495	10.5787	45.3779	3.4255	11.6995	10.5554	7.00269	10.342	11.8692	12.0407	6.08795	12.4585	8.78616	17.3444	6.58969	11.0586	3.14713	22.024	10.8006	10.072	1.8379	12.7336	9.48876	8.09729	3.66547	10.2356	23.9726	3.73759	6.15378	24.5218	3.83106	12.1514	8.243	5.8145	8.05991
ADAMDEC1	2.08595	0.514083	0.635899	0.162018	2.8446	0.134507	0.0428295	7.02399	1.1313	15.616	0.313422	0.0394796	1.2974	0.185329	0.610536	2.02794	2.81198	0.253638	6.31486	0.854561	0.310683	0.0479107	2.21513	0.475253	0.0522882	1.01785	0.372067	3.95477	4.72382	7.39622	0.594921	1.1791	2.02579	0.0550992	0.0350554	0.208935	0.522672	3.62913	0.082586	0.71427	2.11407	0.0399843	0.925973	6.1632	0.267015	3.19043	2.05756	0.957248	2.4405
ADAMTS1	3.93598	1.75029	3.00904	5.7394	3.82118	3.28282	3.4463	17.388	8.45847	5.25229	10.5789	3.77256	29.8203	55.513	2.33526	12.1789	1.98913	4.98598	8.68507	10.3331	1.18103	2.98913	2.06063	9.60408	9.7343	7.09278	4.06093	8.53617	10.538	6.74838	13.431	58.7789	8.07992	0.819693	5.67195	3.81215	10.7544	40.5149	2.3064	2.48339	3.44096	2.21223	20.7174	9.72358	3.03517	11.2478	6.94574	23.1726	12.8162
ADAMTS10	4.8481	1.19201	9.38504	4.52968	0.498741	3.53626	0.747866	5.29521	6.47231	1.93543	2.99862	2.58515	6.54867	2.22545	0.499809	4.58966	3.08973	2.61135	13.3419	7.1561	0.41298	0.165738	4.57393	1.87521	0.499329	5.74281	0.889613	2.16089	8.44058	3.24222	3.70771	30.7274	6.0977	0.154111	5.34796	0.256132	0.654707	15.5122	4.73729	1.36977	31.8992	2.59543	4.28895	9.69996	1.60238	3.78739	0.433224	16.5303	5.8884
ADAMTS12	1.27859	0.422436	0.400511	0.215687	0.210108	0.128139	0.130357	1.54853	0.275816	0.157817	2.39409	0.108714	1.04365	0.124794	0.149691	0.662512	0.67365	0.0858734	0.886871	0.788878	0.0676066	0.101946	0.180424	0.291547	0.239897	0.105367	0.0649259	0.120702	0.244198	0.309329	0.412648	0.549064	0.188231	0.0544098	0.191541	0.166415	0.171899	0.268219	0.195957	0.10805	0.207149	0.14502	0.612666	1.34564	0.19464	0.495263	0.193141	0.42103	1.09622
ADAMTS13	2.18175	1.61357	2.26795	3.93546	0.65326	1.52646	3.07335	1.41032	0.670533	1.64098	1.696	1.37051	4.64863	3.41103	2.35469	1.98117	1.18298	2.04463	1.39917	1.19536	0.159554	0.669247	1.32329	3.18784	3.02564	1.76813	0.878249	0.791806	1.08813	1.44029	1.82414	3.83216	6.92625	2.25373	4.42454	1.54567	1.31816	2.69171	2.27675	2.1673	1.74121	1.01472	2.35302	1.12972	3.9598	1.06842	0.419441	10.2478	1.60971
ADAMTS14	0.442959	0.851018	0.184131	0.124783	0.798734	0.179759	0.144234	0.649923	0.918922	2.30076	0.540444	0.0421512	0.271284	0.104515	0.178863	0.466858	0.507863	0.640873	0.352714	1.78064	0.123046	0.114514	0.630703	0.483559	0.111546	0.210064	0.930633	0.221255	0.73617	3.1609	0.263407	2.06556	0.718631	0.0519224	0.798623	0.12792	0.103499	4.05534	0.0306571	0.624644	0.356911	0.0278944	0.203682	0.941751	0.0336621	0.541202	0.0618341	1.25629	1.10505
ADAMTS15	0.226911	0.565009	0.167285	0.0795484	0.221725	0.0614342	0.201608	0.630426	0.355718	0.188584	0.761827	0.0713204	2.15081	0.099777	0.184043	0.435341	0.663935	0.23247	0.139818	0.282472	0.126448	0.406317	0.529199	0.462126	0.171347	0.224182	0.320648	0.195323	0.382385	0.320245	0.451742	1.02963	0.444336	0.0437287	0.492928	0.0783812	0.102303	1.11359	0.0862155	0.24271	0.209915	0.0635038	0.476111	0.418096	0.0845135	0.260696	0.0824903	0.432829	0.927902
ADAMTS16	0.139951	0.130971	0.538054	0.0807662	0	0.103694	0.367458	0.0673651	3.63524	0.0244504	0.169174	0.245986	0.428224	0.0346744	0.0537998	0.163493	0.0802615	1.78947	0.0440124	0.392401	0.554572	0.692933	0.0150886	0.236552	0.0477579	0.0596635	0.0562888	0.138827	0.0838136	0.0669354	0.0113565	12.7749	0.285972	0.0206861	0.207613	0.0648824	3.3354	1.40293	0.125949	2.23966	0.13054	0.622365	0.217617	0.0813542	0.115875	0.295219	0.0266795	2.32607	0.779849
ADAMTS17	5.83523	0.297275	0.129286	0.0810383	2.38455	1.40671	5.44503	0.329906	0.0650709	0.0589773	0.33178	0.033442	1.89311	4.94287	0.091404	0.768046	7.95831	2.09368	0.76051	5.4912	0.0842826	0.144681	0.0930175	3.26331	1.1257	0.714576	1.78215	1.38278	1.74705	0.241273	4.32279	3.6096	1.90392	0.012113	17.1831	0.0435224	1.96142	1.1766	0.122831	0.154139	1.80824	2.44839	3.8913	2.06904	1.75387	0.296234	0.493647	1.37435	1.1206
ADAMTS18	0.0554036	0	0.0878362	0.117482	0.0716419	0.0409903	0.0911429	0.0745761	0	0.080222	0.119502	0.0410621	0.250098	0	0.0269064	0.109959	0	0.147882	0.0569606	0.0710948	0	0	0.0841457	0.059506	0.0352126	0.0454645	0	0.153165	0.0463923	0.151456	0.146785	0.727928	0.0799448	0.0668784	0.258741	0.0528828	0.0594632	0.0595025	0.0228933	0.0635555	0.147511	0.461423	0.248185	0.0791562	0.0536381	0.0185432	0.0111709	0.167208	0.00918156
ADAMTS19	0	0.102529	0	0	0	0	0	0	0.248649	0	0	0	0	0	0	0.0993865	0	0	0	0	0	0	0	0	0	0	0	0	0	0	0	0	0	0.0305432	0	0	0	0	0	0	0	0	0	0	0	0	0	0	0
ADAMTS2	7.06116	2.16118	2.03689	0.899814	2.89279	0.485025	0.252567	13.8137	3.06181	0.958613	15.7063	0.39804	8.22958	1.82326	1.04571	4.9995	2.20443	1.02015	4.18165	1.95834	0.197105	0.487537	0.77074	2.19962	0.96395	2.69057	1.31562	0.339022	5.06503	5.96992	3.90775	13.4915	5.85041	0.27886	1.67207	0.411306	0.646859	7.30254	0.455593	0.679917	0.968449	0.504555	4.46005	10.0738	2.53282	4.87969	0.364119	4.96863	13.1658
ADAMTS20	0	0	0.466773	0.0637623	0.124479	0.111149	0.078846	0.242759	0	0	0.0941413	0	0	0	0	0	0	0	0.0908155	0	0	0	0	0	0.180265	0	0	0.0418529	0	0.268331	0	0.0683788	0	0.106846	0	1.09848	0.102788	0.507075	0.0746796	0	1.71954	0.0686727	0.125114	0.0865058	0.113493	0.0688224	0.059493	0	0
ADAMTS3	0.168909	0.0882173	0.0735181	0.0269751	0.0321397	0.0161579	0	0.349937	0.622612	0.206444	0.295054	0.0228023	0.723832	0.288522	0.107951	0.245464	1.12495	0.101955	0.14688	0.230099	0.038597	0.0171826	0.0436085	0.0610449	0.0598255	0.0480577	0.0114332	0.0233059	0.188796	0.321926	0.469021	0.399661	0.160797	0.00682672	0.0555043	0.0180669	0.0332614	0.431097	0.0194175	1.42513	0.0396341	0.0476357	0.353003	0.242144	0.0727982	1.35835	0.0249047	0.305731	0.328005
ADAMTS4	1.55149	1.72069	1.05699	2.21208	2.67618	1.05566	1.79495	10.7089	3.44939	3.89664	4.06791	0.681904	21.069	4.27358	0.729329	6.69441	2.84203	4.95417	3.37769	6.76113	1.99352	1.6786	2.24716	9.27968	4.39554	2.42948	3.97758	2.94513	5.35063	15.5015	6.31656	17.3609	5.45731	0.713015	1.76442	1.5195	3.8076	14.0278	1.11986	2.13214	4.49605	1.38159	13.1174	3.16207	1.1795	7.87296	3.30539	9.6155	2.97964
ADAMTS5	0.630544	0.436486	0.215701	1.2097	0.55489	0.464796	0.11683	1.44542	0.898391	0.793886	0.790289	0.206917	0.599027	0.0933378	0.0331793	0.427978	0.518547	0.436064	0.893344	1.69247	0.384184	0.33317	0.548008	0.442115	0.160099	0.150529	0.31545	0.391124	0.829371	0.402269	0.50135	0.89087	0.362414	0.175717	0.313002	0.523243	0.452587	0.808031	0.125573	0.537606	0.724018	0.215046	0.295761	0.728041	0.262274	0.666247	0.161331	0.527337	0.748999
ADAMTS6	0.385048	0.143425	0.344398	0.221845	0.146803	0.0275439	0.795041	1.28911	1.46468	0.236586	0.78596	0.156069	0.359912	0.0559814	0.20121	0.271227	0.569526	0.500804	0.444813	0.192638	0.0618946	0.768278	0.114708	0.181764	0.028814	0.188006	0.160312	0.1826	0.166	0.199448	0.229954	1.11777	0.412501	0.219053	0.431881	1.24096	0.767101	3.07731	0.115637	1.08945	0.794734	0.230549	0.367501	0.873	0.201264	0.227083	0.100029	0.270104	0.622395
ADAMTS7	0.804937	0.834868	0.577102	1.06712	1.2603	0.466086	0.475828	1.28561	0.86981	0.547994	0.852673	0.31909	1.05392	0.130926	0.197982	0.479066	0.868607	0.910601	1.03422	1.65135	0.0846244	0.141921	0.454504	0.92248	0.391258	0.4432	0.825743	0.468447	1.18369	2.23488	0.56705	2.15287	0.935484	0.355003	1.02335	0.654504	0.33382	1.6967	0.546412	0.510291	0.708872	0.344674	0.626355	1.1866	0.349076	0.570638	0.281244	1.39756	1.30414
ADAMTS8	0.142057	0.114996	0.21181	0.068213	0.0300366	0.346061	0.178398	0.106635	0.0940445	0.105328	0.15007	0.0676713	0.534481	0.0967123	0.103665	0.2892	0.0468724	0.0823132	0.0968903	0.073155	0	0.0361118	0.0319538	0.0958242	0.405177	0.29562	0.203554	0.0309008	0.158134	0.062689	0.0704509	0.527049	0.116142	0.168124	0.244309	0.125457	0.0124251	0.28794	0.157647	0.0366851	0.121918	0.0196958	0.242989	0.123054	0.052591	0.140925	0.0427948	0.300145	0.185937
ADAMTS9	1.20374	1.97467	1.98878	13.1465	1.66067	0.725005	0.574131	2.86292	5.05844	3.57165	2.62432	0.338569	6.6288	0.776486	1.52558	3.66821	2.96272	1.47417	1.51538	4.01651	0.638274	0.60867	3.25227	3.96697	0.503698	1.04949	1.70969	1.5757	2.58606	4.5653	1.96475	11.0222	1.69448	1.0407	1.21457	1.12874	1.37549	9.25227	0.80247	2.25415	1.6848	0.509684	2.8723	2.24378	0.686201	2.98128	2.65806	3.64107	1.45183
ADAMTSL1	0.631185	0.194214	0.483871	0.592745	0.0347005	0.146487	0.190944	0.832245	0.194166	0.429681	1.1224	0.48534	1.04647	0.188079	0.563893	0.586062	0.262626	0.544096	0.739199	0.341699	0.0416099	0.10354	0.126549	0.645374	0.327143	0.455175	0.888064	0.150763	0.757678	0.382392	0.558221	1.56935	0.750078	0.199851	0.401583	0.293391	0.0840697	1.36075	0.263392	0.160871	0.369455	0.221778	0.664365	1.50713	0.172014	0.616205	0.155344	0.571322	1.34962
ADAMTSL2	4.79622	2.28974	0.492013	0.337892	6.5674	0.888677	0.363525	11.0634	1.72331	0.237034	18.9617	0.361227	28.6467	1.59949	0.511084	12.1634	1.32472	0.522916	2.66262	0.334551	0.434924	0.0613535	0.282807	2.54411	5.87157	4.98431	0.413585	0.859728	3.91386	5.63714	10.1326	26.4907	10.7273	0.120726	10.5662	0.554742	0.532155	15.4478	0.637282	0.39005	2.71563	0.348069	25.0122	8.4762	7.21197	3.85745	0.155961	15.31	14.5992
ADAMTSL3	3.63262	0.259724	0.508567	4.16675	0.32268	2.24058	0.199374	1.29703	0.544928	0.824013	4.20049	1.48498	4.98774	1.59028	0.317661	4.25955	0.628949	1.02647	1.49927	2.91784	0.325233	0.547608	2.63645	0.24154	7.3458	0.720014	0.736625	0.187703	0.253197	0.135676	2.50245	1.67267	0.675027	1.37723	0.316991	0.256673	2.37076	1.08645	0.370067	1.37516	2.14784	1.51902	4.11858	1.65569	3.31678	2.89147	1.64461	0.506353	3.11284
ADAMTSL4	17.6667	1.48697	12.1245	3.39549	36.9711	13.9755	7.20114	3.8404	21.8109	4.38764	12.0377	11.5365	9.04276	14.0665	4.83656	8.0562	11.7031	12.0204	11.0659	22.7303	1.9585	4.66849	16.983	2.04041	18.3728	16.2773	11.1435	8.18804	4.47745	7.06026	19.4497	16.0013	1.19104	10.7721	3.77351	1.66705	3.04218	18.4886	13.8095	5.96812	18.2903	13.4546	19.1785	6.59289	7.88385	7.48582	4.71705	23.3491	5.76535
ADAMTSL5	2.26746	0.805008	2.62993	1.37689	16.2386	0.252048	0.597249	1.39705	1.38612	0.649933	0.539673	1.03355	1.41696	0.347618	0.109988	0.967831	0.12626	1.49382	2.42247	1.58146	1.04273	1.67766	1.48926	1.89147	0.453239	0.391692	0.405845	0.577724	2.93182	0.849058	0.75999	0.665765	1.75742	0.100857	1.06641	1.60973	0.108128	3.45551	0.827178	0.043875	3.65579	2.48314	0.63229	1.96637	1.25756	2.86065	0.132651	0.925984	2.76007
ADAP1	0.721437	27.095	1.07964	0.472189	62.9847	0.33729	0.198795	7.19356	0.884382	3.63056	1.10867	0.197313	1.42739	0.713006	0.342778	0.609077	1.63597	0.896766	1.37619	0.744659	0.664083	0.0716539	0.691093	13.0556	0.134343	2.10132	1.7963	0.575563	1.10828	5.02533	1.11184	16.8649	16.7322	0.323623	27.0516	1.72079	0.99881	1.81778	0.199758	0.610588	1.87102	0.500192	1.08586	3.89295	1.54468	0.613921	0.247581	23.3295	1.41127
ADAP2	4.62358	0.958377	3.053	1.12344	3.13221	0.839661	0.741175	5.24757	7.9195	4.01643	5.09082	0.710122	3.97137	1.50913	1.5142	4.12265	11.46	2.33818	6.10148	5.85981	2.02342	0.312418	3.22477	3.00575	0.789634	5.95118	2.69473	1.53489	5.79638	12.2894	2.82726	6.68625	5.3276	0.486987	1.51591	1.60307	1.54645	8.49058	2.38153	1.35026	7.84607	0.694243	3.93896	7.80253	3.95146	2.72435	0.875826	3.539	3.65498
ADAR	64.2918	45.059	47.0113	61.8606	26.5626	55.8521	19.3512	44.2577	39.1016	66.7006	35.5899	35.9992	29.0203	14.9817	55.0594	37.219	83.6607	28.0398	74.0082	59.8478	19.6015	28.8903	51.9093	67.9203	53.3471	37.2991	34.4292	33.6961	21.64	25.847	116.185	31.9435	47.7516	42.8455	27.3146	58.7308	41.6394	44.3033	67.7036	39.8759	93.0056	22.3117	55.4397	52.1977	15.9124	36.3344	42.0473	41.4641	27.2363
ADARB1	2.62085	1.18894	1.74967	3.03386	0.87936	1.61124	2.12866	3.96425	1.79466	2.22097	3.68523	2.65234	4.0451	1.0089	1.58004	3.25865	1.3886	2.43698	3.27037	1.62725	0.573941	1.44823	1.59578	3.19992	2.55693	2.20026	1.77196	1.30051	2.39822	7.15761	2.35111	7.44807	4.1545	1.59344	3.7618	1.21116	1.64147	5.66673	2.18084	0.885542	2.75559	1.97988	3.50354	3.87302	1.64142	1.51329	1.4887	4.07724	3.97518
ADARB2	0.0624067	0.0159809	0.0202635	0.007635	0	0.0217153	0.0182246	0.0850938	0.298603	0.13192	0.0213639	0.0061033	0.106145	0.0510704	0.185715	0.011313	0.167429	0	0.026656	0	0	0	0.00587713	0.0683228	0.0180491	0.0167944	0.0346392	0	0.0227108	0.133141	0.0168143	0.804664	0.176148	0	0.00688268	0.147363	0.00607345	0.023855	0	0.231827	0	0.116865	0	0.0526362	0.0123504	0.0229035	0.162122	0.100594	0.0117873
ADAT1	2.72363	5.39516	3.34273	5.65883	2.5291	1.74259	2.44101	3.04506	2.16368	4.11744	3.74676	3.71093	2.52896	1.56495	3.49435	2.66488	6.20737	1.79972	3.90262	2.8206	0.518118	4.00754	2.94246	2.36762	4.89398	2.94969	1.46117	2.01215	0.56766	0.670933	1.95069	2.97157	1.46815	2.6953	1.22251	6.74074	2.06598	2.41121	5.48795	0.833353	6.12782	2.93835	2.77282	4.02035	1.49723	3.56435	2.80383	1.71807	1.99823
ADAT2	1.8334	0.863171	1.25308	1.91642	2.96678	0.770233	3.16638	2.77452	2.02505	1.82756	1.1018	2.3759	1.31133	1.96618	1.48658	0.962799	2.19958	3.43954	1.51185	1.86493	0.659578	2.9589	2.37331	1.89505	0.35392	2.22678	1.63122	0.848686	1.93996	1.16476	1.20943	2.07447	2.33542	4.06737	2.18237	2.94552	0.531919	3.43668	2.37565	1.59228	4.7788	0.745538	1.22353	1.93519	1.16213	1.76917	1.25102	1.43473	1.66497
ADAT3	1.01799	1.07234	0.98712	1.92445	5.05276	1.71715	1.79811	0.948995	2.91238	0.98108	0.926323	0.518358	0.469692	1.02136	0.694425	0.709805	1.52337	1.57754	0.797248	0.97696	0.81461	1.72492	1.14766	0.795691	1.44981	1.021	1.63238	0.760626	1.77027	6.69596	0.383399	2.02962	1.04514	0.403782	0.744248	2.13889	0.228999	1.47767	0.469131	0.715519	1.16711	0.459835	0.793397	1.15344	0.780436	0.922637	0.470278	0.885372	1.02493
ADC	0.792719	2.89757	1.67113	0.414482	0.29516	1.17369	1.18411	0.931348	1.08102	1.03071	0.932615	1.34847	0.859964	0.20537	0.73994	0.615307	1.97852	0.907994	1.47761	0.254176	0.405335	0.163593	0.347275	0.349314	0.7908	0.941615	0.638533	0.262132	0.56886	1.62385	0.837385	3.72063	0.767321	0.335831	0.255933	0.246998	0.735238	1.67419	0.613627	0.133714	1.06355	0.531841	0.793407	1.39367	0.502156	0.540266	0.127578	1.14709	0.965332
ADCK1	2.73597	1.90793	1.63216	3.1793	5.91706	3.64986	5.74645	4.13761	3.40025	1.93086	2.72698	3.05294	3.69354	2.47904	2.63709	4.18676	2.6319	6.64668	2.83869	4.48068	2.14546	6.17758	4.03863	3.876	2.7592	2.74629	6.0557	1.91438	4.04074	5.82458	2.26955	6.71981	4.34273	2.13447	7.8176	4.25145	1.61335	9.17187	5.4571	3.92657	6.19032	1.99906	2.40948	3.84381	2.43974	4.03687	1.87306	6.66311	3.13225
ADCK2	6.64245	8.31752	5.71	5.58112	9.99853	12.3855	2.61107	8.33823	18.4232	4.83321	8.37344	7.52895	6.36279	1.04356	8.51092	5.05123	20.4214	5.00211	4.60724	6.05782	7.92612	8.71937	4.97795	15.4547	9.23774	14.2261	2.56871	9.27873	7.65766	16.3515	6.31584	7.81071	14.1769	7.97394	7.33305	10.9556	15.2878	5.66908	4.52392	11.3014	5.60513	5.48271	9.11127	7.17765	3.82126	5.00379	4.74008	17.0216	9.76257
ADCK3	25.6008	2.18449	42.2854	61.0041	36.0914	87.3639	28.7013	29.0139	17.2862	47.5796	20.7598	40.4311	17.9392	24.3662	78.1127	26.5755	17.7831	28.5007	12.1712	60.023	40.3083	34.6386	58.9745	37.5279	68.722	54.5277	67.4964	27.1831	40.5398	17.7753	29.1945	19.1705	44.3628	58.0384	35.0309	36.1439	15.6599	36.4844	87.4766	27.021	47.7452	25.6784	28.1677	26.7835	28.112	47.8145	31.8195	10.6531	18.0762
ADCK4	8.11989	23.7211	8.61608	8.00465	10.4158	5.74488	6.29726	8.0929	9.391	8.68855	6.70486	6.97907	7.13246	12.2041	8.72755	4.72119	11.0564	9.36072	7.88146	4.43102	3.02163	7.65545	14.3126	7.57638	6.51755	14.2114	6.62545	3.66181	9.25989	11.3326	9.11914	17.7061	8.56365	6.69585	8.96415	4.43525	9.5159	7.72393	10.0601	5.85409	14.9098	6.84118	10.2077	7.00596	6.00274	7.59794	4.74232	9.32604	4.95402
ADCK5	6.14192	6.72871	5.19752	7.31345	19.5683	15.2927	10.8945	11.2731	5.55797	5.4068	3.33507	11.6946	3.11386	2.06101	9.06893	3.02956	4.65992	8.07866	6.43602	6.43409	3.63407	5.49248	11.7828	8.42022	11.0358	12.5541	13.6079	2.99818	12.4814	8.01042	12.181	5.29226	11.857	7.69883	12.9925	8.43174	2.9709	14.2105	9.98827	3.58305	5.7941	4.22055	7.3552	5.544	2.59426	6.65912	2.34381	4.88094	5.94395
ADCY1	11.4701	0.314986	1.60039	0.0803688	0.0315587	0.0567393	10.8242	0.250633	0.0933423	0.0308386	0.789804	0.0667822	0.283026	1.01825	0.0902661	1.34578	0.0752099	5.91413	0.289752	0.172347	0.100001	0.0295838	0.0335527	0.153179	1.22178	0.142717	0.0336615	7.36015	0.132916	0.143676	0.247769	0.486338	0.267856	0.0493724	17.0129	0.289528	1.13125	0.70171	0.117045	0.475771	0.208039	0.340334	0.268092	0.396161	0.361949	0.0835664	0.0588865	0.251342	0.399188
ADCY10	0.612529	0.275764	0.106203	1.34521	0.120902	0.927062	7.51129	4.27498	0.184584	1.16841	0.596854	3.73977	0.39336	0.736419	3.54134	1.19087	0.281878	0.631689	1.72456	1.21327	0.212283	1.05938	2.36977	0.333302	1.66274	1.41546	3.7935	0.208313	1.10449	0.229943	2.78416	0.28538	0.538949	1.25068	1.51302	3.66949	0.0986962	4.1998	3.33856	0.496018	0.482364	0.601981	0.381625	0.376108	0.849455	0.231746	0.600592	0.601127	0.462102
ADCY2	0.0100484	0.0579545	0	0	0.119192	0	0.00627861	0.0272291	0.229782	0.119695	0.0375375	0	0.0351004	0.0103875	0.0242936	0.0419508	0.0824026	0	0.0616946	0	0	0	0	0	0	0.0873336	0	0	0.00827037	0.0591774	0	0.22848	0.0154955	0	0	0	0	0.0375284	0.0251567	0	0	0	0.00619924	0.0205016	0	0.166083	0	0	0
ADCY3	2.92084	8.59837	1.96916	1.73386	12.9001	1.2182	1.28146	5.55633	3.68982	2.51856	3.88134	0.611986	4.54016	0.570574	1.83673	3.53563	6.61742	1.93611	5.43162	4.45524	1.0808	1.52697	1.9423	4.02292	1.20654	1.8329	1.99265	1.65113	2.26592	5.68299	5.33473	14.7328	3.4158	0.597045	2.43665	2.35789	5.47419	17.648	1.3935	1.5576	3.14941	1.19896	3.62936	5.35672	1.45995	2.78622	1.36844	6.30741	3.57447
ADCY4	2.74937	1.38096	1.92626	1.68624	0.84156	0.981229	2.47642	3.79691	1.76121	1.63758	5.18181	1.74534	4.32639	0.79023	1.08189	3.24371	1.20697	4.95368	2.55675	2.87841	0.137152	0.408542	1.63068	4.27207	0.992806	2.87717	2.45206	1.25786	3.30027	3.19101	2.45816	12.6586	5.23098	0.762353	4.05441	1.36759	1.03261	13.5323	1.55534	1.24046	2.14898	0.838502	3.65351	6.8555	0.983064	1.68099	0.734284	4.31429	3.32236
ADCY5	1.24116	0.378369	0.356161	0.393595	0.178683	1.02252	0.634907	1.94718	2.14151	0.194502	1.62996	0.35219	2.86742	0.290686	0.432958	0.792381	4.31907	0.518114	0.778869	0.802851	0.125397	0.279922	1.15892	1.11584	0.732864	0.586159	0.574557	0.106574	0.746007	1.65384	2.22834	5.1497	1.68461	0.167489	1.48321	0.455877	2.86265	7.20772	0.603817	0.257513	1.1403	0.128098	2.50157	1.87501	0.632305	0.694776	0.238264	2.81839	1.95724
ADCY6	9.37286	10.625	5.98845	11.2087	14.3687	5.77677	4.56616	7.04215	11.607	2.65276	5.24569	5.89897	7.20941	2.14867	5.03187	4.19301	13.4402	8.17293	7.56796	6.64943	2.66051	7.474	5.57754	15.6431	4.73319	4.69911	3.60111	5.75868	5.18733	4.73556	8.97008	16.7692	17.0146	5.14727	8.56053	10.4175	7.05696	12.8063	7.55583	10.1521	14.1512	4.86052	7.00699	7.7969	3.33394	3.45746	4.82738	15.9152	7.98443
ADCY7	3.73435	4.15472	2.95164	1.25518	5.62227	0.969904	1.23014	4.01862	4.26334	5.27534	3.86969	0.913617	4.70441	1.10585	3.28491	3.5743	7.43146	1.83029	6.3149	3.71777	0.713989	0.767575	2.22754	3.43499	0.697637	4.92403	2.16018	1.49496	2.42625	4.35032	2.45801	8.50784	4.65148	0.878999	1.50515	1.74998	0.88013	4.61732	1.26835	1.20061	8.04772	0.811642	4.10408	8.95214	1.68221	2.45696	0.898911	3.16523	3.28927
ADCY8	0	0	2.29625	0.800862	0.588977	1.11774	0.101514	0.109814	0.0697843	1.16495	0.139224	0.281566	0.148763	0.0960545	0	0	0	0.0639458	0.0301975	0	0.087313	0.0774926	4.71127	0	0	0.30412	0.253671	0.0553783	0.11937	0.161774	0	0.57714	0	0.0328017	0	0	0.0715416	0.0859108	0.956538	0.259019	1.04801	0.0571825	0.103208	0.0545868	0	0.0468961	0.0743697	0	0.0300684
ADCY9	8.84041	2.58472	4.22209	5.03642	2.1496	3.5555	1.5653	3.73913	5.3138	1.12358	5.16552	3.23416	4.85453	1.51923	3.82928	4.82985	2.76442	4.35687	6.79283	3.58996	3.0015	3.49426	3.8523	3.75262	4.10341	3.38814	2.45837	3.63818	2.89914	1.09691	7.55006	6.19367	3.18109	2.49003	6.66926	6.12556	2.95368	3.93188	6.79122	2.67188	5.84028	6.88935	4.91517	5.01657	3.27954	4.12119	2.24001	2.53207	3.88658
ADCYAP1	0.0128525	0	0.00916392	0	0.024695	0	0.00774293	0.114887	0.0252786	0.0210684	0	0.0415903	0.30579	0.0445379	0.00723306	0.150861	0	0	0.150492	0	0.0193622	0.00798512	0.0455974	0.33741	0.0107088	0.232628	0	0.00587135	0.0101992	0.108464	0.0762099	0.305462	0.133551	0.112151	0.0602482	0.0184927	0.0286848	0.0181777	0	0.0588392	0	0	0.156901	0	0.0321789	0.0462255	0.0124935	0	0.0739439
ADCYAP1R1	0.0995507	0.0672128	0.0336275	0.0987345	0.0270238	0.01774	0.0161782	0.038224	0.143776	0.0057638	0.0308761	0.0259356	0.0913678	0	0.024264	0.0604654	0.0274564	0	0.0533984	0.0743191	0.00529703	0	0.0629074	0.28283	0	0.00781516	0	0.0128501	0.0167415	0.12228	0.099242	0.0584926	0	0	0.0217503	0.0324265	0	0.0696216	0.0639077	0.0165265	0	0.0570238	0.0235458	0.155512	0	0.0158599	0.0795199	0.0319382	0.0171658
ADD1	37.891	30.2277	23.9416	37.4717	38.8808	24.9461	23.6957	26.9633	34.8628	25.5755	25.2116	24.8826	34.744	10.491	28.5055	24.0997	35.3001	18.4239	18.1298	26.2822	20.3076	36.2162	16.4798	36.6196	27.2359	23.8088	24.5743	38.6306	24.9047	27.3114	19.6145	59.4353	38.3326	25.2312	22.029	24.8647	44.9287	30.5215	32.0097	43.6376	27.607	28.0861	32.9249	35.1874	18.9305	24.0586	14.7341	26.5672	29.4291
ADD2	0.152097	0.0781174	0.132066	0.0457614	0.0203824	0	0.0383444	0.12417	0.0645455	0.129958	0.081639	0.0117817	0.200859	0.143673	0.0458759	0.249743	0.0314045	0.14108	0.179856	0.0590005	0.0547442	0	0.124411	0.0726882	0.0903276	0.0670553	0.121245	0.0567955	0.102792	0.167813	0.172939	0.290357	0.16066	0.0597082	0.0416632	0.0603323	0.0190459	0.373203	0.0843276	0.0815928	0.201108	0.0432239	0.134584	0.213644	0.0757425	0.0417667	0.0421108	0.146406	0.0881133
ADD3	7.07341	28.8772	12.7224	11.2439	50.8955	14.9367	5.60106	11.681	13.7494	11.8166	10.1213	6.06003	13.8542	2.92713	2.79901	9.39895	14.6295	3.72493	9.21488	6.41972	3.73103	0.350947	12.2165	13.5054	2.18779	5.90296	4.39396	10.0366	4.96632	4.76388	4.34407	14.9019	16.6648	12.8963	3.46945	4.02621	19.2892	11.6598	1.73466	19.0041	4.19271	3.15697	17.0072	14.4819	6.31501	4.0528	6.14656	15.5445	18.7786
ADH1A	73.9811	1.44498	347.636	103.23	0.660321	366.409	225.128	316.741	3.62658	65.2712	406.464	450.686	604.073	456.347	28.5537	92.2303	0.196419	639.237	171.405	8.64299	440.061	90.2919	563.457	416.992	431.033	246.498	304.63	289.31	173.763	0.872333	12.7023	51.5738	757.385	1014.97	141.132	175.322	114.928	36.9252	742.287	141.076	206.145	690.879	254.597	120.345	714.064	119.454	305.994	64.2505	121.843
ADH1B	123.914	5.27455	940.656	1600.57	0.395349	1410.02	963.996	203.508	4.19609	2149.84	1009.73	1844.24	822.817	713.46	1116.34	192.361	1.44523	952.342	386.706	12.596	508.036	1043.64	1103.84	411.219	1472.74	1345.65	605.996	481.806	208.488	6.16306	80.6367	70.8596	543.443	698.499	196.983	18.1476	56.7357	35.7984	1895.41	10.8506	254.419	2030.35	364.279	173.667	753.836	285.047	677.637	9.36671	46.598
ADH1C	78.0898	44.4443	360.298	80.4816	27.3912	517.046	247.477	370.227	3.17653	762.111	256.007	384.56	403.218	491.755	549.481	623.599	0.974129	339.002	147.528	60.333	219.907	1.24185	844.351	338.384	474.478	799.413	618.541	48.9371	886.149	115.378	344.022	77.9357	324.443	42.7836	555.208	0.825899	6.93829	58.2381	186.064	27.2957	439.464	358.194	341.031	681.259	589.764	336.211	253.992	19.9842	80.3277
ADH4	7.29939	3.28404	315.577	3.39804	0.19101	336.433	1452.67	150.701	2.00316	1378.2	684.681	581.002	385.17	701.209	748.463	138.547	0.550423	722.137	68.9165	1.33854	526.748	242.816	752.148	262.712	647.744	595.509	606.481	265.928	90.3895	0.142699	0.774581	65.2563	360.578	1220.85	416.799	8.41467	17.5017	6.16709	783.999	44.9614	79.0592	444.716	165.021	103.127	624.585	30.0321	237.177	28.2944	170.973
ADH5	37.0519	26.6908	56.6731	131.322	55.4912	103.042	51.7832	85.3563	46.5174	118.967	71.3365	90.4077	71.7065	37.3174	125.104	32.2126	26.8609	61.2624	48.8254	28.9277	67.4203	66.3991	77.07	86.1722	82.3589	58.1986	81.1005	49.2287	68.8426	34.368	57.3139	16.6305	80.2968	70.0615	23.6153	65.3735	40.1882	43.1803	101.008	61.9624	44.6574	54.4891	65.3723	46.4612	54.6992	54.8544	31.9607	40.475	90.8831
ADH6	43.3124	15.8736	79.7035	210.302	0.218274	161.045	113.174	53.7439	2.14831	273.16	95.8607	179.222	74.6649	68.7289	181.238	23.9745	0.521547	82.8995	34.2848	8.07471	74.4028	142.909	116.314	72.4414	169.645	73.2511	93.2958	43.0653	35.4926	2.07696	30.1326	7.86226	104.092	200.129	24.0053	32.0866	21.9419	22.9282	182.629	40.0395	6.09202	66.7896	48.0162	19.1644	62.3903	20.8653	39.7281	32.2219	65.143
ADH7	0.0384307	0	0.0959459	0.0272136	0	0.0794534	0.659829	0.0730217	0	0.172283	0.287726	0.639998	0.538076	0.0397278	0.247851	0.0263723	0	0.209108	0.068009	0	0.0449264	0.0243782	0.0484673	0.221563	0.164537	0.0585745	0.170004	0.0599519	0.0769441	0	0	0.0472354	1.58304	0.0913465	0.305987	0	0.317627	0	0.35045	0	0.0361015	0.032282	0.0745338	0.0587642	0.0855859	0.024938	0.0712266	0.117088	0.0195712
ADHFE1	26.6111	0.734493	30.8908	34.2654	0.287228	37.3143	39.0907	24.2978	11.4749	14.6025	30.7599	43.7177	14.1444	29.1125	88.3622	14.4601	1.41568	42.2267	17.335	41.7293	6.20391	17.4545	101.586	23.792	82.2348	23.637	44.7318	11.6096	22.6024	1.19313	50.305	12.1089	45.031	35.7651	106.679	16.2505	7.927	28.5055	17.315	16.8219	20.8721	38.2165	23.2271	23.3427	23.8835	42.9925	15.4064	4.54662	19.7471
ADI1	258.579	18.9252	358.318	195.38	104.667	430.925	233.79	83.6897	84.2386	271.497	191.313	311.096	215.571	253.352	343.67	93.5584	93.5321	196.886	148.165	111.464	191.559	216.907	187.768	113.396	566.032	177.391	299.136	229.714	222.68	50.7361	294.195	89.0354	115.324	133.835	243.294	155.966	117.176	67.2434	449.739	86.8335	52.5133	379.757	219.197	80.2911	225.003	159.727	140.291	61.0995	185.368
ADIG	0.167627	0	0.0611003	0.0508606	0	0.118328	1.36961	0	0.184337	1.25848	0	1.03161	0.129357	0.100365	1.17835	0	0.035271	0	0.0332544	0	0	0.103021	0.168281	0.0423214	0	0.0714957	0.530191	0.0887046	0	0	0.0891557	0	0.0582933	0.0306864	0.0428983	0	0	0.128593	0.10725	0.114083	0	0	0.216137	0.0432359	0	0	0.0743879	0.467257	0.172829
ADIPOQ	0	0	0.00583879	0	0	0	0	0	0	0	0	0	5.47734	0	0	0	0	0	0.00317122	0	0.00616831	0.00498697	0.00383331	0	0	0.00455032	0	0	0	0	0	0	0	0	0	0	0	0	0	0	0	0.00695678	0.103208	0.00397339	0.0051257	0	0	0	0
ADIPOR1	55.0132	43.2116	62.647	49.683	54.1359	72.5751	34.26	55.7504	80.973	64.376	62.1723	57.6587	31.3636	22.2359	104.011	61.693	99.7976	33.3172	34.9003	95.3497	50.0901	57.284	69.2741	84.8823	72.069	69.1885	69.5968	43.2944	44.7161	48.7709	42.7479	35.7097	67.3858	79.836	72.4606	86.7317	68.4317	57.9141	60.1251	61.607	29.7685	32.3953	55.3089	50.9798	51.7158	63.049	75.9677	37.0754	38.5341
ADIPOR2	26.2419	66.3929	15.7685	16.3543	36.236	35.3937	25.654	21.9781	21.3058	30.0943	29.1773	28.6947	33.1057	22.9072	18.7241	36.6508	10.89	30.1885	13.7186	18.9328	28.3851	36.9538	23.0344	56.2036	34.9861	25.952	49.5645	26.2854	18.0289	14.1908	29.9592	16.9571	23.707	21.5852	12.626	19.5334	21.4464	9.98908	54.1817	52.1617	19.2678	31.8374	40.9089	26.6739	21.2313	28.3911	27.888	25.4931	43.9642
ADK	7.76685	5.27009	11.7264	6.14975	8.33409	17.4275	11.5172	9.47713	6.14051	13.9053	21.6411	12.2769	9.74046	25.4423	24.0908	9.86594	7.33239	16.7008	8.59171	16.4453	14.5396	8.38235	11.8025	13.2376	16.6681	7.90953	17.2613	11.2101	10.8398	6.30178	7.07478	5.61677	7.86077	19.5289	14.285	9.47137	9.19618	5.11886	21.5167	20.2407	5.19523	17.4868	8.70898	10.5174	18.1457	7.07163	9.73532	9.73227	12.4276
ADM	2.38626	129.89	14.6051	16.8566	67.593	5.0206	6.70237	8.07554	26.8591	8.12491	2.98155	3.68897	9.28047	27.7135	4.7475	9.43694	22.7036	15.0688	3.55043	16.9989	21.5544	11.1421	5.26294	2.78371	5.2847	10.3724	14.7092	5.28482	10.175	77.6424	6.59269	10.7013	5.93831	2.61883	5.11089	2.27408	8.84787	12.1184	9.2954	15.1045	5.51136	4.63326	9.49366	4.694	4.53101	14.086	9.17629	6.56416	5.11391
ADM2	1.34324	1.57055	0.0622935	0.519351	3.95659	0.799896	0.0945923	3.4268	3.54823	0.83016	0.542212	0.218121	4.12424	0.156846	0.425045	2.91142	3.36918	0.0850408	1.70473	2.8074	3.68556	0.592464	1.41692	6.13804	0.330268	1.40959	0.873637	0.199409	3.23865	4.64101	1.58097	3.04652	7.02367	2.45156	1.29779	0.271347	1.31201	6.55161	1.32684	2.06532	2.75303	0.693212	2.21611	3.18983	0.83026	2.25061	0.178136	3.88572	6.37907
ADNP	15.109	22.1936	9.17886	15.7946	13.3153	9.06465	13.6194	13.5409	15.4023	9.83883	10.8462	11.1801	12.1624	6.04557	9.26649	11.1543	16.0665	7.39515	14.7113	13.7074	10.7345	13.3493	9.46	20.3371	13.3909	8.76804	13.6364	21.03	6.34776	2.86897	14.4694	25.1226	16.3875	11.4415	8.64153	20.0695	27.1341	24.193	9.67376	13.1678	19.265	12.4503	12.8055	12.6338	6.44748	12.3707	17.317	17.0447	14.0874
ADNP2	3.62949	4.09746	2.54775	4.38911	10.4097	3.24781	4.89443	3.07814	5.31937	3.79927	2.54149	2.57289	3.34031	2.39997	2.9162	4.35007	10.5539	2.89583	3.38256	3.20037	1.98879	3.97292	2.85258	5.0847	3.72206	2.47334	5.10552	2.31884	2.44467	2.36447	4.20226	7.53059	4.01034	3.11581	5.09858	5.90235	3.67357	4.37916	3.30441	2.49047	3.941	2.73573	3.11604	3.12858	2.25477	4.3968	3.46852	2.73878	3.01527
ADO	2.83541	5.12982	2.30982	2.40888	10.1412	3.25715	1.41578	4.90224	5.01357	4.84196	4.36636	1.56996	4.88784	2.59241	3.91387	2.97277	6.5072	2.33469	4.2162	3.73285	3.06435	4.1001	3.41193	3.68774	2.34148	3.65305	2.04779	3.24924	3.76287	4.68318	4.1338	7.95741	4.24618	3.60973	1.56157	3.6672	2.8596	4.57441	1.95853	4.1558	4.24214	2.4586	4.13897	4.75578	2.26316	3.37546	1.6527	5.88296	2.86849
ADORA1	0.732392	0.23857	0.177155	1.12139	0.0607705	0.123455	0.123817	0.342203	0.174211	0.698453	0.200933	0.477297	0.414524	0.0337825	2.37194	0.798705	0.153952	0.033546	0.205296	0.0714354	0.213696	0.134887	0.215418	0.134843	0.0272288	1.30234	1.83319	0.0298577	0.142632	0.487604	0.239794	0.657812	0.435715	0.235806	0.029415	0.00783675	0.294562	0.415977	0.0689824	0.158022	0.0773073	0.0161586	0.24988	0.487405	0.092612	0.0739039	0.0547968	0.21021	1.13092
ADORA2A	7.4189	2.08943	2.93584	4.79403	1.47222	2.24109	9.42091	3.1869	2.60939	3.82891	2.42982	1.78281	3.66609	1.43439	2.08761	3.6566	1.96086	3.13634	4.74608	4.04751	1.5404	3.46664	2.56701	5.16942	2.56917	2.29482	2.16553	1.8692	3.58663	6.21905	4.83763	2.9758	7.96364	2.2343	3.53595	5.33354	2.08677	3.61842	3.67172	3.99173	3.55209	4.49556	4.36017	5.07032	2.57628	3.76623	2.85489	8.51168	6.29902
ADORA2B	0.592048	7.66657	0.237269	0.76394	7.65437	0.316841	0.225365	0.48317	21.2254	0.403926	0.536803	0.118487	0.570758	0.352103	0.018275	0.23706	0.671399	0.241807	0.302489	0.253909	0.30202	0.191171	0.304277	0.322613	0.241051	0.0949088	0.287084	0.375101	0.22622	1.34005	0.0667759	4.96835	0.264138	3.40869	0.177555	3.21553	0.884653	0.471053	0.840816	0.311345	0.523918	0.0366687	0.518943	0.42407	0.180853	0.111125	0.227306	0.638226	0.346882
ADORA3	1.27145	0.536465	0.441798	0.121472	0.824457	0.118661	0.204371	1.8675	4.50725	0.241471	3.14243	0.182447	0.734026	3.29681	0.659048	1.25211	6.23382	0.73565	0.938745	2.67349	1.62856	0.0772178	0.629286	0.710203	0.0857882	2.50789	0.293327	0.198458	0.803238	19.0402	1.09769	0.746515	0.833215	0.0832621	0.417431	0.124399	0.717645	2.20099	0.294086	0.471151	4.16928	0.290106	1.13607	2.64848	4.38243	0.485667	0.225481	1.4623	0.684258
ADPGK	16.0894	20.3362	11.6929	16.5275	31.2902	15.0548	25.0548	12.8237	30.6543	22.5723	11.6303	9.87318	15.001	16.1037	12.4196	11.7312	32.5697	25.109	15.4329	15.9617	8.07589	11.5142	12.8095	11.6116	16.5106	17.3698	27.6561	11.1487	16.133	21.3234	18.7652	31.0479	17.1828	9.2977	28.1198	13.1677	14.9293	33.5936	13.9656	17.7378	22.8462	9.01257	12.8916	13.586	10.7749	9.74333	8.81657	35.3068	12.6726
ADPRH	1.96551	0.366523	1.08993	1.54593	1.20101	0.418458	0.504453	2.16403	3.04718	2.67597	2.46937	0.457169	2.04684	0.570641	0.652988	1.48867	6.22305	1.04374	1.95103	1.93979	1.32922	0.231478	1.26707	2.34934	0.41004	1.65497	0.87743	1.24159	1.75433	3.62603	1.22211	4.28822	2.19079	0.675768	1.11811	1.19173	1.23638	3.57081	0.589326	1.16323	4.9519	0.463012	2.22502	2.97378	0.942097	2.34958	0.784726	4.06343	1.82036
ADPRHL1	1.36407	0.622768	0.351693	0.629107	0.840848	0.592489	2.16486	0.84703	0.629199	0.372318	0.395564	1.12437	0.628907	0.573491	0.519944	0.406574	1.10868	0.704637	1.13843	4.46676	3.41064	0.696764	0.244098	0.210061	0.888162	0.444124	1.52564	1.48334	0.320903	2.05789	2.19419	1.53589	1.33515	0.372586	4.96516	1.47888	0.165388	1.83577	0.584312	1.19698	0.31658	1.3272	3.05997	0.523121	0.637545	0.458791	0.527155	0.588745	0.675186
ADPRHL2	7.80083	5.55875	5.7663	6.77501	21.0123	15.0955	7.54961	13.0281	16.012	11.6931	7.29948	5.98487	8.20205	4.07979	7.51997	7.22964	22.228	10.2313	7.45761	5.24827	14.1831	8.4265	8.97822	4.92804	8.43373	9.96992	13.2764	5.31711	14.3903	24.4648	9.71631	14.5596	6.80185	7.12017	11.4655	10.7226	7.77463	13.2629	7.97928	5.62041	13.9462	6.02182	8.55585	10.6009	5.24928	8.04878	3.14987	6.2072	11.3656
ADRA1A	4.0143	0.0903999	4.389	0.62197	0.0720828	0.115125	14.353	0.513639	0.0247491	0.909773	4.72803	3.97338	1.69068	13.6943	0.761329	1.71892	0.0233339	3.51899	2.99274	4.27306	0	0.0383595	0.262554	0.217782	3.2183	0.374713	0.767364	3.16992	0.132669	0.0678172	0.303762	0.3766	0.305963	1.05375	2.31035	0.0408022	0.96723	0.718928	0.918094	0.539128	0.421217	1.06797	0.95501	4.3045	5.45292	0.569227	6.67013	0.131968	0.602159
ADRA1B	0.63307	0.307294	2.08901	1.23674	0.216314	2.78177	1.07358	0.826851	0.851334	1.75556	3.4277	4.64015	2.44004	1.00322	1.49117	0.760201	0.600655	0.805434	0.253744	1.73481	0.151975	0.0388154	1.1942	0.58536	3.91472	1.47575	0.611255	1.86705	0.725588	0.785289	1.33751	0.562482	0.667389	0.0126097	5.54525	0.118217	0.547772	0.581815	1.95517	0.688528	0.839541	2.67866	1.81338	0.773535	2.35484	0.230994	0.0624064	1.09556	1.31817
ADRA1D	0.0131466	0.10471	0.0556847	0.0178497	0	0.058944	0.0844598	0.0303724	0.0325772	0.0122302	0.0243671	0.0208537	0	0.108695	0.148393	0.0797204	0.0861914	0.0759866	0.0180971	0.0577612	0	0.014517	0.15546	0.0541222	0.0219077	0.0761018	0.0208542	0.0632679	0.0185422	0.0733075	0	0	0.0104214	0	0.0337466	0.00527041	0.028027	0.165235	0.0454701	0.027456	0	0.0167526	0.01564	0.0143051	0.0292507	0.0510329	0	0.00751719	0.0118993
ADRA2A	0.350557	0.229364	0.324152	0.531828	0.0347758	0	0.037677	0.901054	0.240063	0.235955	0.693813	0.084213	2.37929	0.0551109	0.10786	2.54883	0.167848	0.486935	0.36306	0.816167	0.0545322	0.184536	0.133414	0.456199	0.0301605	0.807821	0.0242303	0.572321	1.93654	0.397257	0.482428	2.33348	1.05275	0.0195472	0.103557	0.112847	0.32935	4.0749	0.0137171	0.0849636	0.32686	0.0153757	1.53677	2.02014	0.00566434	0.655839	0.595977	1.04239	1.698
ADRA2B	0.481852	0.195066	0.667391	0.291047	1.11698	1.18124	0.452172	0.376634	0.364509	0.50793	0.376225	0.620221	1.0754	0.126643	0.67678	1.0245	0.0858549	0.32449	0.265477	1.2229	0.0160868	0.192395	0.422757	1.00893	0.287722	0.281445	0.209527	0.232281	0.212225	0.191752	0.828208	0.190211	1.06273	0.358288	0.337527	0.298317	0.432332	0.857017	0.340979	0.335661	0.0807921	0.295321	0.375165	0.420479	0.641382	0.348389	0.523828	0.673726	0.309724
ADRA2C	0.37378	0.546716	1.60119	0.617253	8.8155	10.6476	0.0821074	0.433573	0.191109	0.424964	0.397194	2.1	1.33016	0.0740179	3.90572	0.156709	0.303139	0.0646642	0.313277	0.180331	0.0807665	0.0636995	1.69767	0.743874	2.18906	1.53773	9.03466	0.0555814	0.907147	0.107301	0.331797	3.78292	2.80647	0.212658	0.230628	0.179397	1.21663	0.72805	0.591374	0.145778	0.394971	0.16513	0.34104	0.529124	0.265908	0.118031	1.03682	5.12618	1.16273
ADRB1	0.0233407	0.211206	0.322726	0.0875941	0	0.0308931	0.0134771	0.0285278	0.0237285	0	0.0236954	0	0.0603232	0.122397	0.0310712	0.169032	0.523507	0.212348	0.0368829	0.0358703	0.218693	0	0.0465936	0.0281915	0.0102037	0.215868	0.0218056	0.0111888	0.0291544	0.0439119	0.0839886	0.0602077	0.0484424	0.0132261	0.0436919	0.00587346	0.0402498	0.0691952	0.0181645	0.0575597	0.0686906	0.00520178	0.294948	0.0475069	0.233221	0.0283458	0.278687	0.0324835	0.0623345
ADRB2	3.14882	0.0820246	8.0763	15.3076	0.181385	7.62433	8.47298	1.32665	0.508799	14.1625	2.13453	8.94334	2.55696	17.9279	11.485	2.49493	1.50953	3.08941	3.91353	4.05931	0.882095	1.52312	7.39814	0.612635	2.2782	3.94518	8.6191	5.30746	2.71401	0.750876	2.63155	1.93209	0.727381	7.23005	2.57736	2.22192	4.83866	3.91076	3.14924	1.32802	2.11506	0.968104	2.72547	2.69412	2.46082	1.96391	14.7425	0.520414	0.704726
ADRB3	0	0	0	0.0162355	0.0294829	0	0	0	0	0	0	0	0.0706146	0	0	0	0.0213636	0	0	0	0.0212222	0	0.0162944	0.0162146	0	0	0.0251457	0	0	0.0313445	0	0.102859	0.0315005	0	0	0.0969293	0	0.0412708	0	0	0	0.00562642	0	0	0	0	0.0136936	0.131931	0
ADRBK1	14.9275	17.331	14.9736	12.9901	26.861	11.1952	11.0371	21.8211	21.2076	14.8554	13.0762	9.95419	12.9989	9.23386	10.7134	18.926	24.7897	13.1464	19.4957	16.5609	14.1022	12.0477	14.4978	19.296	11.4323	16.3753	15.0108	9.32957	18.1696	31.3156	16.3739	35.9931	23.4055	10.7658	19.8201	14.1687	11.3552	29.4252	9.73538	16.6718	32.2166	10.4358	18.5807	24.1031	11.1246	16.3167	7.78721	25.2593	16.1921
ADRBK2	1.28161	2.99509	3.78876	1.49085	0.558469	7.43866	6.53532	1.28042	1.29282	14.1597	1.96556	8.50577	2.03034	0.277432	4.73244	1.27033	3.39116	0.566004	2.64949	1.90273	1.10468	0.251754	5.63414	2.349	7.26692	3.67888	11.1629	1.76387	1.4525	1.99321	1.03897	3.39265	1.92271	2.82636	0.239871	1.83361	0.535771	2.11855	9.03465	0.86826	2.66228	1.08702	0.932601	3.03834	1.15674	0.655091	2.99625	1.07506	1.34252
ADRM1	39.1685	60.8381	41.3674	36.7169	83.5986	78.4346	58.7087	52.6429	74.8282	60.2673	40.1037	41.126	29.9373	29.167	54.1795	54.8449	78.2376	49.5386	35.9354	73.7061	74.2912	55.1055	49.3559	40.5242	52.2087	95.0376	68.7979	62.2137	68.8098	97.0647	41.6816	50.0733	40.0068	52.6356	97.7431	56.6532	87.7143	97.624	52.0634	45.3921	80.4131	34.6169	48.5674	37.4658	34.8362	47.67	46.3562	36.9851	64.8585
ADSL	17.5677	22.787	12.0837	19.5415	26.5866	23.2898	13.3376	29.8199	37.544	20.1354	19.1758	15.8868	16.1635	11.9148	21.1307	12.926	40.7144	16.6771	20.193	20.6791	39.8117	34.6845	25.347	19.1931	16.1969	14.5891	20.8801	19.1606	19.3886	46.0222	19.0474	19.0558	18.9802	26.4882	14.1415	27.2144	11.4037	30.7438	25.9237	32.8772	16.011	20.6245	19.7919	20.758	14.1039	16.8989	11.3973	22.3294	16.5091
ADSS	12.8624	20.6181	11.2664	16.9638	20.9621	9.63521	6.05794	18.6178	19.7984	18.0532	14.9935	9.47719	8.27519	7.96692	16.5961	12.9582	47.2984	8.02149	9.26549	23.0709	10.0059	11.0697	14.5424	20.4021	10.3512	10.9447	11.1605	12.8377	8.67305	6.52378	13.8622	14.744	16.7717	16.6634	10.3352	19.9273	10.2975	17.365	10.1334	20.1077	8.16602	7.26652	11.4419	15.0482	11.9444	12.8142	16.6082	12.4328	8.9154
ADSSL1	8.51872	7.60546	4.88324	2.08192	6.24101	12.064	13.1925	2.17867	3.04189	1.2801	5.89794	6.28418	5.50011	13.1423	1.60449	4.37269	4.16351	5.73687	6.46814	4.17575	6.78043	1.1687	2.49819	2.59917	3.78927	2.75241	3.93811	0.685848	1.7649	16.8958	24.5237	3.35007	1.44642	5.9428	98.6941	3.29705	1.59797	3.85675	8.08413	9.0845	5.74518	4.95221	8.83798	4.30969	10.271	2.25198	2.43651	8.17843	6.14329
AEBP1	32.5105	24.615	8.46132	2.72218	6.92299	1.09923	1.31518	80.4921	10.8599	1.1984	58.5318	1.43688	71.7896	2.36075	3.71346	40.5858	16.1744	6.19607	31.6859	3.29336	0.354295	0.360167	1.08979	25.0675	8.45132	17.5954	1.92467	0.807374	35.8616	107.718	21.2756	76.6115	26.3541	0.538206	9.41283	0.861371	1.05445	57.0211	2.3195	1.67216	5.53163	0.874726	63.7949	54.1794	4.55056	25.2031	0.638836	48.3802	98.0762
AEBP2	2.72864	17.5402	2.02718	3.02768	4.45837	2.1298	2.37072	3.00431	2.35108	3.13514	2.72352	1.97936	3.46565	2.24964	1.98071	2.23238	2.46602	2.81823	3.01967	3.5046	2.71032	3.72295	2.22482	3.92489	3.09832	2.82259	2.70125	3.10586	2.15804	2.35318	3.92488	4.84882	3.19788	2.48582	1.58849	3.39949	1.72893	3.03502	1.59493	3.01463	4.76909	2.14188	3.16721	3.38209	1.50861	3.14247	2.64338	4.00949	3.19537
AEN	4.9077	9.3453	6.03224	20.5601	30.982	17.2113	5.4505	4.81712	6.02151	13.5923	4.82173	12.7187	6.51006	3.51414	8.6782	2.83353	8.35697	9.34806	4.09786	7.4113	7.00741	11.7141	10.2377	10.7722	6.49892	8.1376	6.00894	7.84093	8.33432	10.2227	8.55717	10.8087	6.2099	2.22248	6.45657	6.00039	2.8249	8.19967	9.40162	4.56429	11.9247	8.49895	4.52437	4.18558	3.12041	5.34359	4.5802	14.6492	6.20386
AES	65.9655	111.575	54.869	39.3	235.907	69.6086	52.3716	69.0725	160.2	56.6059	63.6163	68.1948	71.0311	54.6593	59.2674	49.7339	124.596	84.3288	54.005	48.477	174.808	95.0561	71.4242	73.8008	58.7439	75.5571	146.464	51.8397	93.1494	226.311	59.4298	185.507	113.421	49.5024	164.42	65.0164	31.7674	83.2081	26.4147	161.195	81.4051	59.5197	58.4824	95.9344	63.9057	63.1445	47.2895	135.313	68.9971
AFAP1	2.39765	15.2486	1.15363	1.01065	1.88259	0.303399	0.1942	2.65785	2.3294	0.410027	2.1589	0.717616	2.91594	0.20896	0.916956	1.66501	3.14988	0.533906	1.73758	1.52416	0.593725	0.339351	0.851872	3.14793	0.49245	0.415003	0.874208	0.439564	1.27153	1.6443	1.52245	5.43329	2.85005	0.189064	0.809217	1.39937	2.25062	2.53803	0.973868	1.65811	1.27232	1.18428	1.1223	3.37626	0.30065	1.27906	0.572885	2.58955	2.27254
AFAP1-AS1	0.23113	1.36423	0.962881	0.709578	0.116515	0.0199518	0.0148928	0.236179	0.445412	0.103529	0.202189	0.115244	0.311151	0.00528172	0.46648	0.340289	24.5827	0.0994901	0.158743	0.110276	0.0177072	0.0191354	2.03667	0.263601	0.136462	0.0288493	4.92181	0.033101	0.0391117	0.120986	0.717389	1.95406	0.232741	0.0156624	0.0548407	1.1377	0.212841	0.127918	0.33925	0.0447847	0.592028	0.0988336	0.964998	0.306906	0.016321	0.252887	0.0827506	0.110747	0.150971
AFAP1L1	3.53049	1.75325	2.69648	4.05347	0.942883	1.72624	1.8141	5.00514	6.5164	2.65148	3.96589	1.48829	3.44859	1.39391	1.28022	2.6772	2.21754	2.57489	3.09258	6.84398	0.911376	0.620566	1.73356	3.78551	1.71056	4.02485	2.51399	2.10554	3.90801	3.83813	3.1288	5.87183	3.05648	1.56098	2.78286	1.93045	2.14806	6.67714	1.85644	2.30589	2.30272	1.41135	2.56827	4.58279	1.62174	2.1443	1.94005	4.24833	4.13007
AFAP1L2	0.721875	1.61652	0.423539	0.457704	0.719583	0.505173	0.318701	1.12952	1.09579	1.69237	1.57293	0.463489	1.38823	0.194141	0.401584	0.353882	0.892192	1.41133	0.906942	1.32421	0.236633	0.218997	0.582717	0.807817	0.477381	0.374072	0.464714	0.693674	0.388737	1.45042	0.895923	4.70793	1.22978	0.238316	0.71349	0.288792	0.40811	2.80789	0.347971	0.488973	0.543556	0.261047	0.782212	0.935879	0.333381	0.491942	0.198923	1.27867	0.446029
AFF1	8.86502	6.72104	5.40802	4.46134	4.87547	3.11293	7.41436	5.00789	3.85544	6.25344	8.94358	5.78064	12.9988	5.78968	4.4428	7.12635	5.26257	7.0509	9.41279	4.40871	4.39621	4.39506	4.41241	8.67105	5.53683	3.57138	1.75223	3.91333	3.4734	4.06658	14.8109	9.88312	6.6537	3.53494	4.86064	4.18611	6.15943	7.03331	6.81683	2.89922	10.8031	12.8153	9.7142	10.799	5.51435	7.67926	4.35022	5.04574	8.2549
AFF2	0.0290713	0.300205	0.275913	0	0.00934027	0	0.0125448	0.0208648	0	0.0110117	0.0173781	0	0.0233505	0.00383283	0.0119898	0.01699	0.0223714	0.149632	0.284876	0.00443156	0	0	0.00599383	0.00426764	0	0	0	0.0178897	0.0053933	0.00452113	0.00430197	0.154598	0.0144733	0.107836	0.0250346	0.0866024	0.20384	0.0736625	0	0	0.418121	0	0.0777325	0.0232113	0.00232074	0.00821456	0.00360411	0.00983473	0.0167832
AFF3	1.65019	0.311299	1.45395	0.068046	0.00775488	0.0305445	0.35554	2.29517	3.07279	0.201842	0.632469	0.638535	0.835637	0.225227	2.00539	2.56798	3.61818	0.107609	1.71279	2.36489	4.05851	0.773651	1.45337	1.7283	0.0877324	0.115154	0.985312	1.68719	1.40218	0.872674	0.185253	2.636	3.11596	0.503592	0.841585	4.92158	1.56324	0.517572	1.01866	0.496996	4.17898	3.58538	2.02062	3.4658	0.65674	2.60084	0.603387	1.07068	2.2407
AFF4	16.8297	21.117	15.3221	14.733	2.28271	10.1151	8.59453	10.1289	10.5216	13.6174	17.2997	30.0942	18.6591	13.7682	11.1059	24.2612	14.8505	10.0641	13.3215	16.3642	7.24631	10.043	9.94072	12.6945	8.11093	8.96071	8.44995	18.2691	10.5469	3.23035	11.5532	12.7432	11.9169	7.64069	9.82273	6.5808	6.11348	13.9594	17.9951	10.9933	19.3003	11.8497	10.9129	15.6372	10.0257	16.0565	19.9443	12.8696	14.1671
AFG3L1P	3.12044	2.25861	2.62276	4.28569	6.69799	3.906	9.97577	4.22931	6.62784	4.33272	2.60017	4.86275	3.52079	6.41911	2.44197	6.06555	4.72054	8.4511	4.17342	5.76708	0.552035	4.142	4.05836	3.3703	4.81298	6.53527	11.5199	1.96407	2.82637	2.96047	4.45322	13.9042	4.68257	3.28851	13.064	7.10805	3.63945	16.1847	6.58152	2.49237	12.6661	3.96211	3.41672	5.97659	3.26383	3.06291	3.43528	4.8661	3.72659
AFG3L2	16.2869	30.0119	14.7445	17.6456	41.0925	21.4083	14.8748	21.8125	28.4619	22.6929	18.8267	16.0656	17.8479	14.7693	21.5134	12.6346	35.2223	12.4059	21.0979	15.1428	11.832	28.3723	16.2299	19.5803	22.6864	11.0268	11.5083	45.1385	14.9226	17.4836	25.441	25.547	16.4366	14.7093	24.4912	32.5905	31.2984	10.5099	12.2594	18.376	16.0309	12.9014	17.9332	19.9925	15.6441	15.6715	11.1118	8.65678	17.227
AFM	230.332	0.448447	66.4858	296.181	0.207338	0.546613	537.157	32.9008	12.8205	66.1524	178.364	106.001	446.063	257.179	98.8673	89.6085	12.2568	266.379	44.061	35.2321	34.0339	93.8771	10.8785	121.151	111.047	16.177	53.6749	74.073	81.043	1.11767	156.644	10.4409	312.107	48.0867	332.308	28.3604	250.266	137.394	162.259	21.6856	30.8387	62.2741	78.1825	43.5817	288.148	21.4495	161.795	125.788	196.853
AFMID	34.1045	22.7015	55.7459	57.9701	24.7771	90.3131	52.8698	25.5563	28.6896	41.3878	41.7694	51.7598	35.0847	63.7844	43.2382	23.7625	18.689	129.699	30.9099	39.5828	115.106	34.6293	52.0166	42.8094	49.9234	31.5408	47.376	27.5946	31.4999	21.3251	61.8103	30.8067	57.3711	39.1037	64.8314	82.6954	20.9284	38.8275	114.1	36.6374	52.2572	32.9327	26.1823	28.1271	47.4054	22.8172	46.0631	46.6605	43.4251
AFP	0.673575	0	0.617979	1.34626	0.170059	0.0881781	0.864801	3607.3	506.664	2.34994	1.78941	1.51334	4.33205	0.568928	5.99056	1.2338	7.94128	2.0931	0.99902	1.22754	21.6879	4.13711	1.19362	72.1795	1.13131	2.36613	3.15585	3.05651	2.39622	35.5733	2.3253	0.32801	73.3608	1582.72	0.859161	2.80546	6180.82	117.346	1.9325	1065.71	0.181913	1.20024	3.55997	0.433647	0.534231	0.840105	18.8997	7.39548	20.7899
AFTPH	11.1619	25.3249	8.28849	6.80537	23.742	9.12512	8.69945	16.3466	14.6897	10.5035	10.6863	6.42242	11.5135	7.45064	7.49215	11.6561	13.1056	7.49584	10.692	8.63465	6.91113	10.9186	8.92577	15.6949	8.49807	8.85449	8.25014	9.44189	8.37072	6.51044	15.8862	17.6728	11.4699	8.8981	13.0003	13.9531	18.242	14.3213	7.07675	12.9571	13.7259	9.48258	10.4014	11.9251	7.18781	12.2012	10.7764	14.9885	6.94588
AGA	6.26242	10.9298	5.77872	4.98716	6.32084	8.83049	5.95361	13.4458	8.70011	7.10639	10.4551	5.61455	5.22894	4.00064	10.0744	6.58579	8.54118	7.89088	6.45412	4.83965	1.84832	17.152	13.0367	7.03626	2.23968	3.46059	11.0555	9.02462	4.75998	9.03927	5.20356	7.87138	5.64274	12.6673	6.46646	8.95545	5.74526	8.70582	6.25162	10.2249	4.84908	2.8901	7.18368	12.516	10.2739	9.06887	5.37993	4.75902	9.65508
AGAP1	2.09587	6.32575	1.17383	2.71092	7.73068	1.42103	1.355	3.43896	1.47951	1.66496	1.64213	1.81573	1.76796	0.627465	1.73112	1.4616	5.19802	0.739225	2.58818	2.12993	1.54606	1.58827	2.12507	3.19804	1.26289	0.816283	1.18501	1.86338	1.77576	1.66424	2.13415	3.13468	1.49976	0.997505	0.874553	3.33366	1.47867	1.81177	1.03134	1.24221	2.57642	1.06886	1.35476	1.55267	0.755325	1.33017	1.36224	1.46216	1.58884
AGAP11	0.433034	0.105886	0.174296	0.141777	0.594489	0.175766	0.315411	0.455051	0.533416	0.0784313	0.451818	0.146103	0.754862	0.09648	0.191377	0.388298	0.0968544	0.366908	0.230008	0.122857	0	0.0606638	0.110317	0.449654	0.192889	2.55052	0.288561	0.115365	0.111065	0.0693428	0.955868	1.41117	0.124088	0.04308	0.836213	0.237333	0.11016	1.91769	0.0446131	0.0389884	0.318806	0.0910759	0.663869	0.585665	0.108026	0.166741	0.0530575	0.501452	0.309586
AGAP2	1.16037	0.742696	0.895395	0.754588	2.67481	0.376138	0.304688	1.17648	1.30057	1.61369	1.22116	0.192429	1.58556	0.365214	0.873514	1.26472	1.54425	0.830559	1.77279	1.88776	0.40983	0.199658	0.643704	1.4683	0.51163	0.886961	0.9346	0.475821	1.31116	3.56402	1.04867	3.6485	2.31834	0.242342	0.931868	0.898461	0.397586	2.2782	0.600337	0.571686	1.35849	0.313973	1.47796	2.941	0.493709	0.880813	0.63548	1.92059	1.55177
AGAP3	9.53033	9.99984	12.1451	15.3374	33.1659	20.4814	12.7024	13.9826	25.7732	10.344	12.3159	19.0954	9.1769	5.09958	16.689	11.5186	17.8222	14.08	9.0035	20.0819	14.7471	20.3711	15.1087	10.8939	19.21	22.0027	14.3252	18.8707	15.3211	21.7353	10.8288	19.2788	14.5921	11.2856	23.4056	31.0187	6.35172	17.7455	11.6029	7.9817	15.4404	13.6672	17.569	17.1029	7.9879	14.9258	7.49423	22.47	10.5844
AGAP4	0.333052	0	0.00698435	0.274454	0.367019	0.210044	0.00590133	0.00760635	0.924398	0.256919	0	0	0	0	0.167969	0.282327	0.284379	0.431714	0.477969	0.0143461	0.0295141	0.443368	0.333881	0.366438	0.138751	0.402789	0.678853	0.10722	0	0.334453	0.465994	1.6615	0.916278	0.476074	0.776645	0.295981	0.391463	0.0138543	0.252417	0.379841	0.0104042	0.336493	0.186456	0.327955	0.190072	0	0.00476099	0	0.299312
AGAP5	0.905451	0.770392	1.35248	1.16413	1.10001	1.24825	1.23665	0.765674	1.01583	0.997768	0.683735	1.2528	0.953013	1.20395	1.25196	1.56363	0.846737	1.10642	1.00484	1.53928	0.0410126	0.876168	0.820815	1.35317	1.13152	1.38543	2.92666	0.560887	0.488693	0.434336	1.68673	2.46937	1.38154	1.82275	1.77657	1.00173	0.379954	1.77029	1.87372	0.542574	1.67713	0.797916	1.00226	1.01887	0.813813	0.574527	1.00255	1.09491	1.33685
AGAP6	2.7978	2.17724	3.29111	4.59127	5.19594	2.62188	3.36584	2.36298	5.82125	4.78261	2.77609	4.33842	2.14111	8.07499	3.03627	4.06529	3.36063	7.30189	2.28744	4.83315	0.223766	3.04816	2.48691	5.81573	2.80371	3.47246	6.8295	2.72209	2.66979	2.16786	3.10716	11.786	5.90859	6.47631	5.01341	3.46077	1.70409	8.92191	4.40582	2.67428	6.0281	3.83934	4.0813	4.11258	2.23167	2.04713	3.14184	6.31729	3.84588
AGAP7	0.0659122	0.0393734	0.00702756	0.00756684	0	0.0248639	0.0237514	0.0076534	0.0387709	0.0161568	0.0286064	0.0328404	0.0123516	0	0	0.0541092	0.0556379	0.0427264	0.0135522	0.00721744	0	0.0183707	0.0379294	0.0623962	0.0410615	0	0.0967644	0.00900516	0.0078215	0.0961491	0.0286788	0.0605718	0.0312524	0.0271154	0.00711754	0.00945435	0.0931016	0.0278799	0	0.0115815	0.0462136	0.0139986	0.0312002	0.0286942	0.0123386	0.00590817	0.0191618	0.0261439	0.0568303
AGAP8	0.522381	0.659271	0.751949	0.268623	0.0757518	0.459982	0.914427	0.497471	0.31986	0.70282	0.381419	0.662282	0.259384	0.83549	0.438169	0.35171	0.500742	0.503974	0.0916051	1.06068	0.0222725	0.251066	0.0650219	0.635307	0.451677	0.531246	0.703741	0.283663	0.539684	0.0600932	0.17154	0.569375	0.109384	0.0212897	0.384347	0.306658	0.0594225	1.57522	0.761937	0.428517	0.822361	0.0837317	0.287276	0.210424	0.178909	0.124072	0.220361	1.63399	0.341319
AGAP9	0.0466555	0.0165182	0.0610317	0.0689328	0.0697343	0.038544	0.0570681	0.0444443	0.0611846	0.0339962	0.030096	0.069101	0.110705	0.0857556	0.039513	0.0955068	0.0191332	0.12084	0.0336644	0.0857076	0	0.0579819	0.0464452	0.161129	0.0793666	0.0576195	0.182207	0.0236852	0.0576014	0.0126445	0.0558723	0.0382355	0.123299	0.0457716	0	0.0283135	0.012438	0.0146658	0.125743	0.0487384	0.0549094	0.044309	0.0493445	0.0301884	0.0385075	0.0124316	0.0920273	0.151279	0.0360863
AGBL1	0	0.213097	0	0	0	0	0.0842209	0	0	0	0	0	0	0	0	0	0	0	0	0.0792136	0	0	0	0	0.0502632	0	0	0	0	0.223186	0	0	0.136798	0	0	0.083217	0	0	0	0	0	0	0	0	0	0.0598375	0.097529	0	0
AGBL2	1.98823	1.15796	2.0878	0.841781	0.823437	0.342727	7.56851	0.418515	0.669746	0.91257	0.949522	1.05807	0.965454	0.835607	0.312177	0.445021	0.23702	8.17304	1.06881	0.323218	0.0903609	0.730832	0.216706	1.40038	0.614408	0.530123	0.698112	0.851556	0.455599	0.119302	1.90342	1.30396	1.34648	0.607098	0.638605	0.305677	9.02561	1.81901	1.06001	2.39908	2.43074	1.39559	0.893054	0.554877	2.20518	0.498471	0.478524	0.965208	2.6648
AGBL3	0.483722	0.70014	0.717246	0.43522	0.591657	0.266431	0.796856	0.694581	1.89418	0.400698	0.654782	0.378175	0.578388	0.230019	0.492065	0.481458	1.1325	0.724785	0.336177	0.747764	0.379277	0.624617	0.245943	1.06832	0.425041	0.685997	0.529437	0.506265	0.644241	0.23888	0.703792	2.89615	1.0253	0.367273	0.522516	1.54513	0.665864	0.66541	2.30304	0.997069	0.772929	0.201701	0.641351	0.941445	0.261733	0.677273	0.47515	1.48407	0.696335
AGBL4	0.240939	0.190161	0.0686745	0.00934944	0	0	0.111126	0	0.114606	0.0543926	0.127955	0.054691	0.0610456	0.378412	0.0154684	0	0.105547	0.00426865	0.118017	0	0	0	0.0322574	0	0	0.013534	0	0	0.177466	0.0292501	0.0453677	0.0266756	0.106859	0.156429	0.143496	0.0651633	0.0894954	0.0495917	0	0	0.168916	0.0103457	0.0371527	0.0618911	0.0915793	0.018176	0.0785016	0	0.0597181
AGBL5	9.63873	15.7361	10.1886	9.92238	22.1585	11.261	6.63144	9.80496	17.3235	9.10348	7.68661	8.65096	7.78636	4.29052	13.3053	7.43762	10.5691	8.50563	8.9535	6.36408	13.4238	14.105	11.4461	7.60377	8.2625	10.4558	12.3083	6.17073	11.0595	12.5522	6.71792	16.2842	9.70984	16.2258	7.13658	26.9756	14.5971	11.7572	8.77573	9.31787	10.5443	15.3805	9.74745	7.669	5.93547	7.00341	8.0904	12.556	11.1133
AGER	3.14138	1.63202	1.88783	1.44057	2.10022	2.22237	2.59281	2.56778	5.88356	1.3706	2.79632	1.76831	3.85725	2.64712	0.452562	3.52191	3.7999	5.41	3.36193	2.87253	0.246479	1.36045	1.56835	3.10741	2.11901	4.91279	6.45473	1.03072	2.97867	4.8449	2.49216	20.3179	5.08866	1.90698	5.36311	1.99939	1.63946	11.5141	1.44927	4.36359	9.23746	2.68615	2.59995	4.0169	1.97197	0.940254	1.01174	12.0477	2.7932
AGFG1	7.79235	13.7391	5.10556	3.94182	10.1711	2.97329	5.75918	6.59241	10.3764	5.54982	6.80522	3.40731	7.61893	4.46995	5.12988	6.02629	12.3331	4.79409	10.7735	6.12325	4.90168	5.70038	4.82577	5.96323	3.34477	4.79679	4.45878	6.0406	5.26752	6.66438	7.49012	5.71758	4.39543	3.61496	4.86123	7.25383	5.33654	5.9929	3.37942	4.96862	8.93062	7.29656	6.82153	8.72884	3.44139	6.12366	4.5073	6.17636	4.53564
AGFG2	8.72613	3.91271	13.881	27.3595	2.08435	44.4098	16.8893	12.6022	17.3377	12.0847	10.0791	17.9045	8.20001	4.41788	22.4163	15.2598	11.472	9.64589	4.35044	9.08105	23.7544	16.7673	17.1132	13.8368	19.2363	15.7063	9.58007	8.63947	12.1453	12.3125	8.09742	20.5316	20.8384	31.9314	12.7835	19.9014	18.5815	7.87775	11.4317	17.7699	7.97544	9.06556	19.6192	13.8335	13.0389	9.46211	13.9667	18.2256	6.09964
AGGF1	9.09391	12.9832	7.3461	6.79143	4.18663	9.13613	5.87809	7.2269	4.99419	8.2903	8.39781	10.5673	6.84637	3.3253	8.38122	6.73875	9.91572	4.65419	10.7745	7.19155	6.6054	6.72171	6.43231	7.79079	6.37848	6.77527	5.45152	11.7889	3.8929	4.01083	8.03188	6.9024	5.75414	7.48996	4.08166	6.51921	9.62431	6.54297	9.09646	7.53455	7.63669	4.41302	6.25062	9.9895	4.43318	8.05874	7.33458	5.72926	8.10246
AGK	10.6262	8.79677	6.49922	7.13813	6.49242	5.60574	8.04548	10.3899	15.0958	12.405	11.11	7.79529	9.17362	3.61146	12.5374	8.00244	16.3651	10.1923	7.60654	10.9386	5.41359	1.45697	8.13711	8.6308	2.20046	9.29555	11.0498	5.75308	7.99549	5.49676	8.74823	15.6121	11.3302	11.0539	11.6806	18.1885	11.5314	17.8019	6.87648	11.1909	14.5678	4.77557	7.40827	10.3172	5.83517	6.3144	6.56103	15.4573	9.23446
AGL	13.7583	3.84897	7.4569	5.13382	5.4616	2.9507	7.10786	3.92573	3.59859	4.43531	6.00283	5.26066	4.04426	10.6133	7.54755	2.47091	4.19366	6.66312	4.91263	9.6181	2.98392	4.34114	4.59896	2.30678	11.5122	2.21205	3.57864	8.29626	1.62914	1.79873	2.04406	3.04319	1.82168	4.7333	6.64334	5.47816	21.1121	4.96842	8.27494	2.52846	5.02284	4.36511	5.13907	5.09401	6.2819	4.62963	3.54626	1.5598	2.97022
AGMAT	18.0934	1.98865	6.86348	19.9861	15.2439	24.4258	13.4935	19.1488	7.77287	13.7602	21.2355	14.6904	16.1409	18.6925	14.0626	13.1514	8.31883	17.9983	9.28735	10.3628	23.9301	53.7492	25.3734	13.8646	23.0205	15.1871	16.6567	7.0524	12.0418	9.16537	18.195	1.81305	11.7484	34.718	11.306	100.006	25.4324	17.1379	26.9293	16.3568	4.63175	6.69997	18.0941	19.2448	25.8897	15.2534	8.59381	8.71384	32.605
AGMO	44.9077	0.841687	23.3897	28.6861	0.121204	107.191	7.26558	15.2402	2.61916	22.0346	27.8607	36.9434	13.101	17.5097	38.9424	11.16	3.67832	7.52696	16.8013	13.0601	10.2011	9.28959	20.0078	12.9248	69.5344	11.4771	31.8634	17.9726	4.17491	2.26638	13.5376	1.66619	7.58113	35.3628	17.9209	37.7159	12.5739	5.68641	34.1951	14.261	4.34833	13.0574	13.3191	12.7002	10.0229	21.9848	19.4796	8.50312	21.9687
AGPAT1	33.3013	13.3684	22.2866	38.2778	30.3904	54.4798	24.7943	24.0028	38.8116	18.5715	28.224	19.8548	19.8005	7.63607	22.6355	21.2574	33.8185	26.5149	32.2259	31.7713	36.803	34.8189	21.3767	23.2001	35.082	32.5281	42.0892	24.4117	23.9427	31.9474	18.1392	34.462	22.1271	48.6369	39.9587	42.4997	29.7637	30.739	19.2293	37.3897	35.4021	18.5399	30.6828	21.5583	16.8771	14.9659	20.2214	58.1018	31.6501
AGPAT2	41.4751	52.867	10.221	4.4148	118.366	13.6546	54.1289	38.0594	33.2071	5.93908	30.3561	6.75453	42.2877	66.8683	16.8649	33.3643	56.5529	28.9044	17.5259	56.2996	60.5375	5.6309	18.8389	25.2362	15.8758	49.1837	32.657	15.4937	80.3237	75.6942	20.8226	49.7861	36.0664	37.4861	103.296	23.5508	69.995	100.889	18.6601	66.5547	9.863	6.30787	32.9031	32.9555	70.3266	26.6117	13.96	81.2098	25.7772
AGPAT3	23.0283	9.09711	13.6009	13.3426	17.658	15.6643	9.36408	13.2644	9.39568	7.19692	16.684	13.3937	10.9195	5.94263	13.3689	14.2864	13.6962	16.2073	16.7824	14.3773	12.0425	7.99339	12.9727	20.4654	11.519	16.7023	10.1128	11.9268	11.5184	10.2495	19.4075	15.0643	16.8782	20.0243	21.4021	14.7865	25.6539	12.1339	27.558	21.9676	20.2339	13.1071	16.0247	11.5297	11.7832	11.2794	8.58242	15.2356	14.5897
AGPAT4	0.385204	0.605757	0.219964	0.192143	1.27546	0.177374	1.59323	1.857	1.11628	0.4029	1.27521	0.130962	0.816983	0.264552	0.166304	0.415624	1.44155	0.578634	0.658064	0.542909	0.74392	0.04328	0.783329	0.61441	0.178	0.404165	0.282858	1.30032	0.635129	2.49167	0.363961	2.85383	0.70012	0.0876483	1.19251	0.300496	0.38992	3.33845	0.152191	0.600371	3.29759	0.170309	1.17805	1.16165	0.527458	0.959338	0.702743	0.828472	0.569105
AGPAT5	7.3446	2.27009	3.60888	2.21874	3.90011	1.08474	2.86688	4.42632	2.4395	2.03116	2.48055	0.991313	1.76751	1.66073	3.85674	3.16566	8.24141	3.02059	3.51592	5.9988	3.87711	1.43532	2.26359	3.9654	0.538665	2.39477	2.12845	2.08769	3.03263	2.28953	12.8142	2.41596	2.86829	3.18906	8.50886	10.2491	5.85424	5.63234	0.852163	5.0108	9.5117	1.57072	2.88783	8.07157	2.52361	4.36802	8.44122	3.05233	3.44186
AGPAT6	9.79152	8.07366	10.0507	7.26764	8.38168	61.2111	10.3453	8.26949	15.1378	8.26504	10.7997	14.5926	8.72981	14.9659	12.6704	17.1866	20.7724	15.733	9.49324	12.8478	6.44185	12.6673	11.2918	19.2423	9.71123	7.83654	25.0661	10.1571	10.4002	13.5547	18.5645	21.957	28.1448	9.7951	7.29671	10.7739	10.3658	9.90563	29.7699	4.93754	18.2129	6.54241	7.55887	15.6492	7.10707	6.63515	6.4803	6.14506	6.4497
AGPAT9	0.957655	2.56454	2.24314	0.526281	14.4509	9.85186	3.03008	5.01628	3.26864	1.201	4.61615	42.2372	4.4155	6.46047	12.4474	3.35742	2.50262	3.19369	4.45773	1.98997	4.95738	28.9633	5.48321	4.38753	3.87427	6.77941	5.83998	7.097	2.8266	3.92259	19.7614	2.93751	3.46329	3.83129	0.273655	1.39856	2.96589	5.89693	5.48187	3.44136	5.46823	10.2521	4.74656	4.88783	5.46131	4.43874	3.43197	1.13072	1.02494
AGPHD1	3.87224	1.43379	1.39761	1.61638	4.78039	1.71391	2.0096	2.28247	4.12048	3.13419	1.46494	1.41224	1.97591	0.865944	4.17096	1.39876	5.96134	1.80499	2.59229	2.88452	3.30637	4.62812	2.42528	1.96651	2.73692	4.09152	3.60884	2.12095	1.56101	1.57061	2.26745	1.65202	1.48052	4.11897	1.2169	3.09463	3.75845	2.28846	2.14278	1.77819	1.47634	3.32504	2.24478	1.13645	1.55836	1.8947	2.44679	3.16928	1.15568
AGPS	7.29121	6.46248	6.33333	6.31387	7.9764	5.23191	3.39521	9.95859	7.34828	6.1223	8.58894	5.06806	7.6436	2.72691	4.04997	4.82463	7.55155	5.26017	7.11673	4.91789	12.9513	14.188	6.08257	4.91155	4.80895	5.42325	4.97818	6.11305	4.69809	2.56546	8.27731	4.48704	5.20062	5.85232	3.5727	9.69062	3.59612	7.13587	5.18156	10.3263	9.93411	8.68262	6.02008	7.49042	4.42474	9.27924	4.77224	6.37062	5.31254
AGR2	0.12745	907.577	0	0	856.72	0	0	78.5178	37.8801	0	0.253346	0	0.706062	0.113936	0	0.244675	23.2803	0.120583	0.185513	16.3983	0.523179	0.147131	2.40825	0	0	0.122487	0	0.0343588	0.0596851	3.26188	0.10116	0.244765	0.0572854	0	0.111507	0.222307	3.29617	37.5001	0	0.0883776	0	0.0566065	2.88595	1.57286	0	0	0.0456129	0	0.0383025
AGR3	0	71.7981	0	0.0717538	109.44	0	0	0.505149	0.171929	0	0	0	0.175689	0	0	0.0728834	0.188427	0	0	0	0	0	0	0	0	0.113891	0	0	0	0.146211	0	0	0	0	0	0	0	2.27403	0	0	0	0	0	0	0	0	0	0	0
AGRN	14.8309	65.4952	6.59531	17.2959	39.7265	6.73829	8.46313	22.2877	31.3958	7.19198	12.7755	8.33541	8.1736	4.55591	10.5572	8.77683	61.7646	18.3374	18.082	7.96719	25.8358	20.2009	11.9376	11.716	6.07081	11.6605	19.1341	7.68411	16.9887	17.0781	13.9948	47.1456	15.3121	10.2101	9.15253	29.169	2.69286	45.4237	10.991	17.0751	59.9073	10.1498	17.5955	34.2091	5.56857	18.0355	4.59144	27.5039	12.8362
AGRP	0	0.324925	0	0.0807259	0.204437	0	0.136819	0.144124	0.153823	0.153706	0.0826932	0.0512707	0.00964439	0.165442	0.0919656	0	0.219098	0.0374927	0.079241	0.10078	0	0.0817689	0.0925153	0.0353028	0.137757	0.077915	0.101157	0	0.0866111	0.707006	0.212914	0.106352	0	0.267965	0.153141	0.0904059	0.0203216	0.381731	0	0.138667	0.101378	0.0604173	0.127002	0.149255	0.166905	0.0502339	0.136735	0.167359	0.102471
AGSK1	0.0585089	0.0365262	0.0189985	0.0133721	0.0142878	0.0277997	0.00951191	0.00261951	0.0111689	0.0117795	0	0.0108273	0	0	0.0141611	0.0178793	0.0152216	0.00763691	0.0167048	0	0.00855489	0.0116376	0.00624373	0.0197746	0.00252808	0.0195322	0.0101365	0.0103632	0.00901272	0	0.0132344	0	0.00810116	0.00989789	0.00595235	0.0217331	0.021077	0	0	0.0622374	0.0200112	0.0132938	0.00675131	0.00495869	0.00575639	0	0.0082747	0	0
AGT	627.679	1.38935	298.512	410.166	3.90927	154.389	657.038	601.079	968.913	448.95	1173.93	502.789	350.544	347.123	451.042	483.499	1144.55	236.573	308.317	1385.16	428.661	84.4001	263.242	1353.76	322.402	605.345	589.947	313.905	305.333	205.79	300.849	169.898	800.979	1382.28	416.709	713.6	796.843	540.694	448.842	1745.97	280.883	1399.12	562.247	452.5	731.627	368.675	613.618	603.347	772.674
AGTPBP1	3.60969	4.5086	2.64946	1.5236	5.77004	0.610898	2.88377	3.93959	3.39199	3.13792	3.42114	1.70401	2.2592	1.59947	1.5843	2.29582	5.25646	3.00567	4.05799	3.55801	0.975533	2.53717	2.07382	1.45837	0.923763	3.37096	2.11899	3.1958	2.3169	3.16259	2.83369	4.55636	2.02693	1.62372	2.77043	2.00583	4.01574	5.52028	2.10336	1.63677	3.31562	1.75412	2.357	4.05445	1.21101	1.71696	2.62681	1.68983	1.93753
AGTR1	10.0303	0.806135	18.367	12.1762	0.214672	13.6126	4.4958	17.9296	12.8218	6.89822	15.0931	11.856	24.89	36.5647	9.60978	12.3357	2.56976	6.93983	9.03116	9.68533	16.332	34.7119	22.2343	9.78776	15.8439	15.5616	8.30211	14.0313	7.01308	2.14106	12.3017	2.86933	12.3715	7.18509	4.30448	40.841	5.75422	19.1585	7.80141	63.3694	10.5818	32.8728	22.402	7.71149	22.7465	27.2549	17.0859	11.5513	21.9431
AGTR2	0	0.0204736	0	0	0.0123475	0	0	0	0	0	0	0.00713731	0	0	0	0	0	0	0	0	0	0	0.0141314	0	0	0	0	0	0	0	0	0	0	0.00652866	0	0.00616422	0.516749	0.0363554	0	0	0	0	0.00748047	0.0209656	0	0.0622186	0	0	0
AGTRAP	13.0232	26.557	5.44304	11.7739	25.2839	11.0041	7.11849	9.72711	32.1693	11.3458	11.7474	6.44039	9.11608	4.16137	12.542	5.96244	66.9293	13.3533	11.6262	8.45928	9.9995	6.68316	9.90204	3.543	5.84664	15.8777	14.3125	3.43364	17.5581	51.1468	7.68586	27.3063	7.7586	9.43153	8.57745	13.6528	4.99195	25.8683	7.73783	5.70994	13.346	3.10163	6.70304	18.5033	5.67834	9.16499	2.44378	11.5906	16.9393
AGXT	561.587	1.67462	753.989	23.213	3.86144	503.755	966.986	199.219	2.55721	183.242	543.413	589.415	799.907	966.575	205.679	326.149	0.281769	923.92	427.867	475.405	367.838	65.8145	212.906	442.683	530.369	103.26	418.61	187.811	231.927	49.3269	561.807	57.0263	687.777	258.47	1829.36	402.07	272.977	182.773	126.797	433.155	151.966	832.401	377.404	239.082	1496.05	262.22	746.759	643.134	295.698
AGXT2	12.7083	0.0926156	12.2048	5.10946	0.0808767	22.8967	5.47785	17.8675	4.72304	16.358	10.8199	18.8587	15.9964	13.1901	17.9505	9.55352	0.144272	10.1919	6.24563	26.846	0.816545	0.632368	34.4004	1.04584	12.9245	8.59156	5.14667	18.3741	23.8445	2.35767	28.8542	1.68641	0.564661	8.77404	3.20366	9.29786	17.2017	10.0859	10.5777	6.47962	0.0671662	7.55902	11.7039	13.6045	15.5485	7.57412	6.88888	5.54215	19.4143
AGXT2L1	14.4786	1.79448	18.3575	25.0061	0.0593857	29.3902	48.6063	10.6159	2.77556	73.9764	90.2846	40.4458	38.7002	17.0518	37.2358	31.8791	0.685054	28.6238	23.1934	7.29629	4.53342	34.6493	28.4097	1.88529	23.6783	5.63533	40.3679	13.1234	8.70961	2.133	96.0191	1.20929	1.83254	7.51329	63.4963	3.69879	24.9469	6.22736	28.3262	4.43778	11.8011	20.66	32.958	16.2035	46.5131	14.765	21.0628	0.96279	11.1959
AGXT2L2	25.291	13.0479	15.6604	12.3716	7.80577	18.9426	17.7203	13.0724	16.9242	11.1588	12.8474	17.0622	24.3059	25.1384	12.9531	25.4558	15.6256	41.8104	19.5481	24.5335	7.2264	5.18014	13.4441	12.3581	12.9795	19.6844	21.3745	19.8009	21.5179	14.017	12.4916	32.254	21.4432	5.33415	58.8184	5.95888	10.7649	22.878	31.1362	8.43924	18.5053	11.4551	18.769	20.0291	13.1745	12.4381	12.7642	23.1914	27.5116
AHCTF1	8.96419	8.48486	7.34983	10.3815	6.95421	6.31422	6.80589	7.37259	7.55861	10.4218	7.03524	7.98221	5.79092	4.28591	17.2786	14.7639	12.5684	3.32821	5.31677	17.9242	5.89013	4.12337	7.84713	15.8267	9.56048	6.52989	12.6472	8.88541	4.05082	4.99032	8.37142	5.80415	8.2138	10.6399	7.82929	13.2272	6.38119	11.6538	9.53668	6.15819	5.40679	5.6906	6.48416	8.23457	4.89821	8.69587	10.0879	5.29799	5.09272
AHCY	55.6017	47.4121	56.5682	83.8096	94.1068	71.8784	114.226	71.7627	78.8596	38.2409	52.3764	52.9147	47.3317	52.8104	80.4081	29.8989	75.3749	55.5439	61.3899	43.2943	250.684	106.634	75.4655	54.3166	78.8506	40.7661	37.0693	211.61	67.7742	31.5031	173.652	28.6178	43.9618	82.7749	71.6561	144.137	174.941	99.23	54.0278	113.222	46.9144	186.654	52.6927	39.8376	61.9823	31.8668	108.909	67.9205	81.609
AHCYL1	30.722	27.2725	20.2786	31.93	31.9585	27.6558	19.1311	26.4229	35.1266	32.7861	33.3112	36.1323	26.8183	18.609	34.7366	22.3886	52.7044	22.3416	34.0457	36.5366	28.3014	42.0836	42.6076	15.9743	42.3188	18.5021	50.087	33.7087	19.5637	21.4667	44.4157	31.2872	16.9974	19.8382	13.3435	16.6121	29.1793	30.3478	54.4514	12.8428	36.8261	27.6421	31.2153	31.0502	17.4027	26.0501	12.4205	19.3166	26.949
AHCYL2	3.33837	25.6038	4.84072	3.90406	63.6351	3.50507	3.80653	2.63745	4.47904	3.96334	4.44873	5.16865	4.52097	1.43608	5.34774	3.72922	8.9293	3.33699	2.81777	3.48783	1.67905	3.49117	5.00339	5.69924	5.73627	2.68646	2.1785	3.37144	1.51452	1.11986	1.78213	3.90592	3.17542	3.95227	3.78115	5.19061	4.62791	3.68118	3.28984	3.00769	4.78646	3.27002	4.80741	4.38904	2.60436	3.50329	4.20367	4.85199	3.71209
AHDC1	3.01568	2.9074	1.28167	1.77832	4.23257	1.13457	2.38619	2.79957	1.938	0.926477	1.96698	1.88937	2.31127	3.27615	1.60409	1.87838	3.26133	1.93181	3.49767	1.80113	1.90902	2.95173	2.50163	2.27863	2.14664	2.72331	2.04781	0.46544	2.27026	1.65494	2.92539	3.71555	1.92582	2.14772	3.18174	2.57385	0.453851	2.77328	1.71093	1.02901	5.02095	0.410061	5.77167	4.6479	2.11438	3.84862	0.743568	3.20688	4.84988
AHI1	2.99794	3.78705	3.49673	4.98249	4.9425	1.18859	3.4772	1.26229	3.24672	4.91224	2.73709	7.22386	2.27384	3.5547	2.69197	1.04258	4.08691	3.45481	4.01829	1.99347	0.393699	1.97393	2.50571	0.456587	1.44682	2.31405	1.83709	2.80215	0.743597	2.0301	3.47747	4.67123	1.53634	2.08768	3.05666	2.18999	2.08969	3.18983	3.90925	1.08724	5.43619	1.1093	1.92524	3.95984	1.81126	3.18556	6.38181	1.36197	3.26496
AHNAK	70.9647	68.2974	42.6099	34.5079	28.0116	12.9721	7.855	56.138	15.3229	13.614	29.1719	23.4084	44.7319	21.7156	23.4733	25.636	30.1859	10.7073	40.1032	41.0236	11.811	26.6357	17.6942	52.8748	22.7172	18.5544	8.48453	26.8398	16.4047	9.5496	42.615	32.0574	30.7926	26.9294	23.9412	22.5074	28.3812	63.9615	32.7312	26.7425	68.7571	41.6562	57.9898	41.8959	15.644	39.1668	21.301	26.6686	29.387
AHNAK2	0.485016	5.08159	0.0533455	0.0288805	51.5245	1.04455	0.00120341	0.166796	0.0370026	0.0196062	0.119391	0.00636464	0.208874	0.722778	0.00759281	0.440978	4.00821	0.035973	0.335537	0.133703	0.00560887	0	0.0663185	0.133682	0.00166436	0.263822	0.00891408	0.0155956	0.154804	0.321463	1.40964	1.12378	0.129734	0.00632258	0.318998	0	0.00359402	2.33429	0.0556827	0.0836974	0.498311	0.00254545	0.275876	0.440528	0.00125031	0.108275	0.00194173	0.10288	0.358343
AHR	8.05605	46.7362	22.1691	58.627	45.6884	17.865	11.0291	14.5867	7.13536	26.0157	16.8869	15.6598	15.5048	8.33541	11.6866	20.8655	9.1199	12.3326	12.7632	10.3341	29.1474	27.0469	20.4341	25.4715	29.0484	22.3886	19.045	33.9702	8.12927	7.3353	4.87105	11.6461	6.991	16.8114	5.79715	33.4815	4.82731	15.781	21.6177	6.38262	18.1568	11.7903	14.885	25.1898	5.4326	27.2385	18.3153	6.45203	7.34473
AHRR	0.455933	1.924	0.520245	3.2416	1.22839	9.99312	1.14863	0.346497	0.983661	0.430745	0.36756	0.528604	0.334875	0.258872	0.783165	0.277142	0.72398	0.253346	0.220314	0.360705	0.327233	0.341075	0.346091	0.333202	0.230665	0.832872	0.326698	0.291999	0.303404	0.337989	0.251375	0.887834	0.413388	0.285227	0.421954	1.14886	0.311973	0.617993	0.435115	0.443163	0.659423	0.283746	0.398528	0.366607	0.288339	0.402521	0.212181	0.412756	0.586531
AHSA1	26.2688	45.3399	42.6578	53.4887	107.567	47.0576	31.4578	60.8594	57.789	34.5061	29.7141	43.9349	33.7841	26.503	27.5657	78.462	37.2068	37.409	37.5175	44.3202	82.3465	79.232	45.4083	53.5233	30.3633	48.9752	36.2001	38.1039	72.9798	83.501	32.2243	35.9538	51.7254	48.4055	29.612	67.0912	45.3802	58.5534	65.9898	72.4015	42.2249	38.5515	26.2554	37.7921	31.0509	49.5795	64.5657	53.3247	31.6124
AHSA2	19.9458	34.4363	29.307	34.4489	26.779	15.1924	44.0803	16.1059	49.0282	26.7932	15.9928	23.6544	12.7872	12.358	18.5746	26.8653	15.2902	39.1965	33.4823	18.2065	0.513811	21.2604	16.284	29.6631	25.0073	12.7752	23.0328	14.8308	14.5061	10.1324	19.7686	29.5909	43.4439	13.7898	32.8454	31.9063	24.8726	55.8052	29.4787	19.0174	40.5632	18.1516	16.9913	24.0119	11.0771	19.2927	16.8512	20.3984	18.8834
AHSG	1544.28	4.65845	2695.38	3231.45	1.5939	703.722	1112.78	1572.77	48.99	1285.1	1148.27	1813.54	1026.72	1748.69	471.686	358.567	0.620706	1217.59	726.456	149.287	4524.8	2656.75	1082.09	1159.15	1271.02	881.316	732.888	1518.73	518.708	66.971	327.539	142.473	1236.71	3399.98	417.956	1759.7	1581.6	60.7594	1331.29	4997.59	108.452	2032.28	2871.57	336.402	2606.52	1037.99	1221.25	2046.59	3738.87
AHSP	0	0	0	0.0383065	0.0957005	0	0.183078	0	0.0996165	0	0	0	0.260409	0.104716	0	0.0565918	0.0665037	0.200178	0	0	0	0	0	0	0	0.137473	0	0	0.196329	0	0	0	0	0	0.0595529	0.0461782	0	0	0	0.394063	0	0	0	0.0400144	0.0867114	0.122712	0	0	0
AICDA	0	0.125599	0	0	0.0155026	0	0	0	0	0.0790283	0.0156115	0	0	0	0	0	0	0	0.0590233	0	0	0	0	0	0	0	0	0.0571761	0	0	0.0116787	0.0570205	0.115125	0	0	0	0	0.0405817	0	0	0.0586493	0	0	0.0459122	0	0.00967287	0.0156859	0	0
AIDA	33.4483	28.4233	30.5895	24.5377	33.4839	21.5654	11.4621	25.2957	33.5615	34.0564	28.8201	15.881	16.3148	8.24686	32.6251	22.4708	71.6632	14.6582	17.7212	42.6677	35.2392	26.7996	30.7952	32.7224	20.4356	26.6399	30.4637	31.4282	19.7231	21.0202	20.8092	17.7487	23.8953	34.4855	19.6632	13.9366	18.8755	33.2082	22.8923	24.1073	15.8844	16.3511	25.0877	32.4786	15.6093	28.7592	31.0844	20.2231	16.3704
AIF1	29.307	5.64985	36.172	7.6059	19.716	8.36054	3.0222	36.0649	59.5273	77.8597	30.7753	6.13557	34.2203	13.41	11.1659	42.4903	77.0502	15.0847	38.3583	33.9696	18.7522	1.61446	33.7077	17.8115	3.38097	66.7039	17.3089	17.3417	86.6487	262.289	15.6446	62.8448	25.7371	7.38922	9.72907	15.6225	10.4054	63.7299	9.01396	19.3968	46.1595	3.92873	23.0602	44.6147	23.391	21.3677	9.83702	20.8993	26.1445
AIF1L	2.008	1.30653	2.23166	1.95116	0.684049	1.39672	1.27479	2.56704	2.332	1.28248	3.40511	2.03121	2.82352	0.298507	1.10769	1.78618	0.139755	1.83499	3.31843	1.57713	0.216428	0.484202	1.04909	2.0358	0.999491	1.90746	0.462323	1.33608	1.16431	0.33602	5.13957	9.91282	5.817	0.981887	2.01934	0.659704	2.17745	3.31106	1.78237	0.94416	0.447326	1.21667	2.64059	2.76252	0.335849	0.982304	0.893412	3.44302	5.77137
AIFM1	16.8459	19.2252	22.2586	33.1651	32.5647	85.232	52.5452	50.3576	40.7193	75.1314	42.9034	24.7177	33.378	42.6103	91.4181	29.4609	61.8573	44.8768	17.9681	37.2717	36.0024	56.933	48.9692	21.4396	30.8903	50.8535	38.1304	108.882	72.1004	37.1545	30.3016	17.2195	22.1915	29.5997	28.0486	36.9898	59.012	18.041	55.4739	42.1026	24.5922	19.9326	37.463	39.2736	49.5558	20.4536	37.9601	23.4509	30.7133
AIFM2	2.63924	3.46662	7.43718	2.92461	31.1566	14.8726	6.03899	12.4736	10.2402	5.71558	6.66026	8.35529	2.32719	2.72268	9.77582	6.57498	9.97771	7.38085	3.85957	12.1889	11.7722	45.8734	15.6927	10.5707	9.1082	19.056	43.7683	6.35004	10.607	11.2443	6.44761	7.24638	15.8742	14.9555	3.5858	1.0056	6.82588	9.35992	13.9142	11.3302	5.86812	3.80757	10.295	11.0238	4.33804	6.0888	5.55929	9.26517	9.69647
AIFM3	0.642657	3.47968	0.350338	0.72252	3.54797	0.374994	1.70772	0.513006	0.590889	0.60502	1.04105	0.113174	0.84665	0.289025	0.0962716	0.421043	0.869413	0.36647	0.3292	0.529212	0.658142	0.42821	0.167303	0.540943	0.415055	0.399352	0.681618	0.566176	0.421924	3.39181	1.81126	1.25312	1.17433	0.115242	1.20873	0.546971	0.643651	1.38593	0.145449	0.740486	0.55673	0.206138	0.569957	0.439483	0.242359	0.402524	0.216704	1.38761	1.37802
AIG1	62.3399	11.46	96.0568	52.6721	20.4559	68.0373	76.5604	40.0283	36.3428	41.3393	75.2304	214.143	51.1704	68.322	74.948	26.3524	19.604	81.9669	29.6887	17.9055	96.7605	88.3862	62.1765	79.3408	48.3843	75.8911	51.1841	68.4233	41.3003	16.5284	23.8268	19.0208	51.171	157.566	74.2269	102.897	52.1306	28.9007	88.3096	83.7938	31.3333	31.8159	33.7575	46.3097	81.8995	78.0109	108.149	35.763	82.2798
AIM1	4.67466	11.7548	5.42424	5.08534	41.0873	1.21532	3.27361	1.6379	1.06688	6.02213	3.76225	4.34143	2.66723	2.24301	2.34404	2.83334	2.32806	2.10083	2.65334	1.40942	0.674034	5.52431	3.02665	1.48362	0.612179	3.79347	1.60542	0.826114	1.55487	2.57375	0.622895	2.46583	1.65533	2.79515	1.68139	0.324196	1.03898	1.92094	2.25344	2.05884	3.10765	1.06279	3.59377	4.83206	2.59692	3.56699	3.25166	1.02776	0.682693
AIM1L	0.700851	3.57767	0.410468	0.210753	5.3504	0.778729	0.2425	0.529569	0.768545	0.361752	0.974212	0.117795	0.236391	0.180426	0.30966	0.331477	0.150771	4.88855	0.247346	0.237525	0.667898	2.05449	0.393816	0.246009	0.442463	2.18486	4.78016	0.830398	3.20346	0.184996	0.163806	0.783742	0.495424	0.230771	0.511007	0.661751	0.109817	0.985957	1.57512	0.208104	0.432122	0.655464	0.635444	0.670156	0.367117	0.776857	0.0956175	0.389574	1.21345
AIM2	0.137147	0.547758	1.25847	0.121697	0.430035	0.130014	0.0332934	0.618967	0.804285	4.08945	0.319725	0.0397446	0.817001	0.277217	0.531882	0.53877	1.66548	0.222838	2.30785	0.275506	0.709839	0.00414612	0.349088	0.32164	0	0.463938	0.347723	0.329017	0.711735	3.07169	0.286321	0.682298	1.35781	0.177984	0.0794164	0.353953	0.0629958	0.61019	0.108627	0.349236	0.90314	0.0529804	0.998491	1.25523	0.618472	0.799749	0.495813	0.415887	0.321054
AIMP1	10.0122	11.0912	11.3222	23.5	33.9731	22.7208	12.4506	19.9639	16.2794	31.0742	12.9236	14.9684	11.8555	11.1444	20.4477	12.5422	13.9568	16.3057	13.0067	11.3916	12.6717	30.6627	25.0969	13.1337	16.3812	17.9904	23.7274	19.9166	15.834	20.8304	19.0151	22.227	15.4017	26.1846	10.2965	16.0354	11.0075	20.0111	19.7164	13.3276	14.6893	12.035	12.0298	15.0977	9.36159	14.9932	10.8811	9.65191	12.5444
AIMP2	22.6527	25.4518	25.3363	56.0046	28.7087	46.7122	17.3063	29.4972	21.5284	35.4087	30.0431	50.5469	16.9046	16.279	36.4303	25.3528	51.0081	20.3895	14.4931	29.0409	37.5503	33.138	21.5848	19.6668	33.3658	24.7512	28.65	32.1772	17.3445	63.767	17.0311	17.0997	16.833	25.805	37.5381	40.8912	10.1654	16.7946	55.5592	22.5529	20.3665	18.4265	21.3263	23.5795	16.491	17.7921	18.7473	17.4597	22.1614
AIP	14.1346	18.706	25.9498	20.2724	41.2988	31.5615	18.2459	22.4909	26.5616	22.5307	21.3814	17.4663	15.656	8.92883	20.8007	23.1473	21.9972	29.5046	15.7148	20.783	23.5726	20.6928	19.1943	18.9048	17.5796	24.8023	14.0278	17.3234	32.5127	52.7377	20.2712	25.7341	26.8311	15.0407	19.7496	19.373	20.6433	37.222	12.6845	26.909	19.2254	22.1241	27.2697	20.8155	15.0355	19.1448	18.1594	21.6841	24.6465
AIPL1	0	0	0.0119455	0	0	0	0.107482	0	0	0.0119149	0	0	0	0	0	0	0	0	0	0	0	0	0	0	0.0118862	0	0	0	0	0	0	0	0.0132808	0	0	0.0080353	0	0.0221891	0	0	0.0469868	0	0.00996561	0	0	0	0	0	0.00853201
AIRE	0.0178263	0	0.0357539	0.0319695	0.485768	0	0.0733158	0.169143	0.16927	0.0871576	0.0823475	0	0.127426	0	0	0.13023	0.167502	0.0346884	0.0419904	0.0438679	0	0	0	0.0586583	0.107853	0.0914877	0.0699023	0.0181115	0.131088	0.17624	0.0937016	0.573043	0.0621275	0.0650858	0.0470883	0.0268099	0.0682677	0.190391	0.0477089	0.025136	0.170573	0	0.0369646	0.044277	0.0477857	0.0513297	0	0.253656	1.89646
AJAP1	0.157878	0	0.0490642	0	0	0	0.0475562	0.0689092	0.0419252	0.0460734	0.213345	0.0156082	0.190816	0.0610072	0	0.0623097	0.0226657	0.071164	0.091791	0	0.0382444	0.0729337	0.108734	0.0227151	0	0.0756816	0.0610046	0.0128398	0.0223041	0.170457	0.261802	4.12579	0.099262	0.0303554	0	0.0502852	0	0.125199	0	0	0.0307176	0	0.068217	0.0451162	0.0175926	0.0475327	0.0121729	0.832219	0.034128
AK1	10.4347	6.28703	4.43286	7.86291	57.9878	27.4119	5.306	12.7546	16.825	6.37317	7.78115	9.8157	8.62801	15.8025	20.0634	7.4677	18.7282	15.5278	5.96839	8.447	12.0157	12.8823	15.5259	9.0578	6.65847	9.07272	17.8738	7.69536	20.1414	25.1184	10.168	14.1813	11.1456	11.8167	19.0737	13.5648	9.52856	11.8945	12.4114	17.3563	3.73052	2.49355	16.2717	8.54088	8.72115	8.60529	5.76736	15.8335	6.12601
AK2	32.6699	19.8547	26.225	20.9033	27.476	38.0147	24.4007	28.4297	36.3568	31.986	32.9104	22.7166	24.5563	26.9396	29.2629	34.1428	37.6511	37.1207	30.809	16.5593	28.414	32.3012	37.4425	14.044	31.0626	27.9162	34.0218	18.8058	39.3103	44.0874	26.3382	22.6846	14.239	30.923	23.1133	26.8577	44.8695	30.7221	35.282	18.3737	36.3194	22.5595	24.82	27.5051	22.8198	28.8482	17.0251	17.4967	35.0697
AK3	25.5058	6.45803	22.9495	49.2727	25.581	41.195	15.3389	25.6254	17.6241	30.6773	43.3443	40.3685	28.1137	27.5162	24.5556	18.1151	23.8613	28.7585	18.4542	27.1085	16.8663	47.1171	42.8071	36.5918	39.1022	26.5036	27.0773	19.2286	22.6421	11.5638	41.8648	15.6497	27.9849	20.361	16.0621	32.0677	24.6203	18.9456	38.0742	47.352	18.4904	22.6635	15.8532	29.171	28.9303	25.1822	37.7569	36.4206	22.8485
AK4	21.8293	4.3565	7.15671	6.14625	11.1985	3.97896	5.04968	26.4027	24.0427	8.96496	19.3974	9.75241	14.5169	12.7756	28.1297	5.99215	13.9356	12.1903	17.4358	36.2184	48.058	67.3255	25.7476	7.85092	10.917	8.90792	11.6363	23.7427	25.0695	5.80592	29.7521	2.34268	7.40558	15.931	1.25734	17.3859	33.0658	20.9333	35.3601	16.345	24.8635	32.2473	21.6406	23.5931	13.0024	14.3792	7.62585	10.0326	18.994
AK5	0.0910026	0.243653	0	0	0.11211	0.0323158	0.0314259	0.158096	2.58541	0.00052	0.262636	0	0.195537	0.035873	0	0.152364	0.127441	0.0486168	0.0575631	0.000743	0.137502	0	0.0253298	0.0996484	0.0468747	0.0559145	0	0.0117041	0.0302154	0.213892	0.206562	0.243634	0.151202	0.0673544	0.0491539	0.0197067	0.0740149	0.177354	0	0	0.0532512	0.075	0.153984	0.0534078	0.0506818	0.100385	0	0.0721425	0.10642
AK7	0.440587	1.5758	0.436079	1.05056	2.36188	0.398349	0.243797	0.281977	0.613637	0.250033	0.380733	0.644019	0.53144	0.313948	0.180754	0.160398	0.45449	0.33524	0.296935	0.20427	0.150114	0.0690891	0.318833	0.459422	0.742445	0.156247	0.282014	0.183431	0.126616	0.27188	1.13204	0.790143	0.210633	0.204588	0.123708	0.147172	0.261291	0.520158	0.293825	0.157781	0.299448	0.330288	0.349263	0.274396	0.531823	0.0993634	0.124778	0.235174	0.366158
AK8	0.245821	0.863696	0.356159	0.445065	0.353956	0.17087	0.090188	0.17563	0.153256	1.0023	0.205086	0.162798	0.3562	0.0413919	0.783438	0.101163	0.476569	0.10273	0.129234	0.257984	0.152546	0.118889	0.19094	0.129241	0.209915	0.287913	0.160376	0.300363	1.02846	0.460479	0.22699	1.00858	0.199083	0.0906301	0.155945	0.312278	0.325392	0.584177	0.183338	0.13797	0.111035	0.129343	0.109116	0.168918	0.0444597	0.152343	0.178864	0.23274	0.116427
AKAP1	28.9104	22.0385	26.6586	24.3601	41.0616	19.2474	37.4647	18.2564	30.711	12.4734	15.8181	20.9727	20.3743	11.2447	16.1441	11.1554	23.0653	34.7905	20.1136	23.9096	40.103	24.3456	18.6712	26.9373	18.7974	20.234	12.2784	28.9342	11.6981	10.7201	26.1063	11.7697	24.1444	29.8152	19.4788	43.0353	37.2511	28.7428	29.548	39.8414	21.07	22.3641	29.3041	20.8068	20.5876	19.5904	27.4719	27.8368	31.7304
AKAP10	5.47476	13.2655	4.78094	4.8304	5.66534	2.23993	1.81794	3.82484	7.36999	4.92279	4.83301	1.89466	4.81993	2.64699	5.51566	4.78779	4.89	3.53834	3.72631	4.81783	0.755619	2.76721	3.58535	4.95286	3.37759	2.82741	1.92569	3.741	2.33151	1.32553	3.51308	8.58111	4.79707	3.27608	1.95452	2.89804	5.9585	7.91815	4.96797	3.96086	4.64241	2.51393	2.67142	6.29238	2.62486	2.08835	3.96945	6.51551	3.22491
AKAP11	3.66646	9.30659	3.9706	7.31934	4.59654	1.26967	3.61727	5.04747	1.88741	5.69182	6.42234	3.53886	4.26041	2.09549	4.00193	3.26587	4.02319	2.49201	4.12349	3.09005	1.23503	6.80818	4.01323	3.46338	4.628	1.31144	1.19755	5.1288	1.37377	1.68942	2.28033	4.04261	3.02654	2.20093	2.40801	8.1267	2.40255	3.71882	3.33229	3.97988	4.89896	5.18343	3.83485	6.97331	2.39705	3.70046	4.8458	2.67167	2.82852
AKAP12	2.92332	4.85088	4.75751	8.47793	0.752345	4.21437	1.50011	2.45561	3.05936	2.09224	2.04728	19.2144	10.3771	4.45423	5.24813	4.46263	5.43802	19.0137	7.74647	2.40186	17.37	10.6996	0.606144	3.31421	1.95808	7.43812	1.06762	70.9472	1.52382	1.24449	2.36258	3.29606	1.49361	1.10172	0.404937	0.351867	2.85495	3.11797	3.87973	1.54644	0.307989	29.3542	5.29688	4.83028	3.35636	1.52153	17.5857	1.26476	1.64884
AKAP13	14.6608	28.8009	9.42463	17.0259	15.0124	7.58329	13.4507	9.65059	8.9595	9.00296	12.1591	15.661	14.3924	8.30544	11.1621	10.7699	10.615	9.01467	9.74817	13.9542	5.0317	2.48259	5.26667	15.124	10.9657	5.90416	6.92727	14.197	5.94183	7.6919	16.3641	24.4661	9.09846	5.28925	16.3545	6.87985	11.6969	17.8588	9.00188	5.7961	14.0362	7.93226	12.3889	11.3587	6.31298	8.14154	10.5091	10.3064	8.38362
AKAP14	0.0564527	0.00661228	0.153313	0.0439142	0.0127611	2.8623	0.0636164	0.0708737	0.118039	0.0591982	0.29113	0.0861797	0.293899	0	0.171465	0.19695	0.304444	0.0131957	0.0813464	0.0606532	0.157408	0.0350734	0.00410757	0.0105112	0.36317	0.193858	0.0914657	0.108915	0.0494101	0.222711	0.0240813	0.0387747	0.0388276	0.914925	0.0965206	0.0877894	0.0561766	0.0105674	0.146629	0.0438978	0.00523868	0.0366204	0.132696	0.0747521	0.15026	0	0.00282448	0.025324	0.661447
AKAP2	12.9991	2.94007	5.86999	5.09901	4.79246	4.75471	6.0363	9.88671	11.937	6.54717	13.9626	6.99939	16.5917	5.93063	6.17361	11.7647	7.40027	8.13757	10.5433	9.00587	4.90019	8.51901	4.70207	6.11918	6.04505	6.78832	3.78899	7.28789	7.2899	5.8628	8.85459	16.7253	7.16269	3.58713	6.33465	5.16953	10.5569	8.5664	6.77101	5.39493	6.78058	4.78005	11.0511	13.7869	5.44408	10.0381	7.97771	12.5168	8.25997
AKAP3	0.102432	0.0924108	0.202509	0.343822	0.0960332	0.200174	0.376687	0.108759	0.0298418	0.285795	0.26672	0.0863035	0.133098	0.107087	0.264682	0.0104119	0.0178601	0.0934619	0.108755	0.0568568	0.0289277	0.0282798	0.0848691	0.319733	0.302562	0.675017	0.0786643	0.0150483	0.0284694	0.217071	0.171721	0.187757	0.337706	0.0596348	0.104407	0.188892	0.0333805	0.0735741	1.27495	0.137383	0.0425525	0.178871	0.0617335	0.202109	0.0628821	0.00909501	0.0189627	0.0999294	0.529524
AKAP4	0	0	0	0.00840363	0	0	0	0	0	0	0	0	0	0	0	0	0	0	0.00636325	0	0	0	0	0	0	0	0	0.0643019	0	0	0	0	0	0	0	0	0	0	0.0083023	0.019308	0	0	0	0	0	0	0	0	0
AKAP5	0.926144	0.351595	1.17904	0.446058	0.159942	0.388348	1.61397	0.190128	0.307011	1.5175	0.482808	2.90561	0.358027	0.50502	0.235794	0.454387	0.180611	0.506984	1.55245	0.207672	0.327701	0.109169	0.404736	0.183088	0.299915	0.234768	0.473493	0.562481	0.160616	0.510145	1.50187	0.491216	0.282483	0.140588	0.225247	0.255397	0.504967	0.48633	0.655455	0.213288	0.234964	0.0746836	0.434964	0.542729	0.191403	0.374728	0.259532	0.155362	0.463981
AKAP6	0.850306	0.370324	0.701175	0.381357	0.0240541	0.684449	0.572512	0.686635	0.117268	0.44029	0.939379	1.1204	0.712233	0.414576	1.08675	0.319487	0.258057	0.543568	1.00278	0.437127	0.115353	0.747381	0.385818	0.180123	1.41383	0.35327	0.509926	0.427741	0.110522	0.296057	0.606747	0.272825	0.178964	0.783764	0.689199	0.275745	1.12766	1.25009	1.27347	0.215651	1.02191	0.906522	0.547569	0.773106	0.500144	0.354828	0.528174	0.340125	0.498709
AKAP7	5.83786	5.18899	7.81015	4.59353	0.244399	2.83427	2.87633	2.78741	14.8667	12.8233	8.64925	15.2674	19.7591	16.367	6.81435	2.06488	37.4955	4.30626	3.09331	2.05962	1.93795	5.21515	6.82517	2.73142	2.47438	5.8964	3.53718	6.73335	2.22685	2.86022	3.59786	65.1374	5.71496	4.26494	5.71082	3.80668	7.62636	4.27496	6.89859	2.33615	4.51126	1.05145	2.89067	7.55422	2.47572	3.49275	4.70839	8.59982	5.70634
AKAP8	7.17347	5.26473	6.97398	7.29496	12.1435	6.90078	8.65196	7.10271	8.93066	7.82333	5.11352	6.31833	6.93565	6.13537	5.69751	5.9098	8.04576	7.4552	7.27359	6.80835	3.59243	6.3607	7.06865	10.2951	7.60773	7.30827	7.93827	5.81591	5.42157	7.14711	8.82811	13.2438	10.276	5.20683	9.27264	8.58087	7.15242	9.07588	9.34324	6.12299	10.9368	5.03483	6.5593	8.88973	4.4935	5.36889	8.23208	8.11057	7.02805
AKAP8L	16.655	10.2773	18.2198	17.9429	26.1337	21.3569	13.5118	17.866	25.6384	13.7226	10.2228	15.9255	16.5884	15.493	13.239	16.1059	20.62	31.1189	13.8687	20.2334	16.1732	23.6543	17.0534	34.2443	23.2188	28.8208	21.7076	11.556	19.8027	37.7027	17.8656	47.7455	49.6869	21.0106	27.7839	23.1987	26.9431	24.5307	19.2451	20.3117	35.1494	22.6609	22.9475	17.1879	11.0117	19.4828	21.5802	40.3944	19.3364
AKAP9	13.4574	5.93538	9.04284	7.0861	3.45853	7.49288	6.73617	5.09217	5.71201	5.30748	10.2941	9.87411	10.5626	4.36295	4.11931	9.62545	6.92819	4.64164	10.3335	4.35198	2.66568	3.48705	2.69861	5.90252	13.8939	2.70629	2.52348	8.09207	2.4439	2.13072	16.0998	6.46492	3.53814	4.30146	7.65318	9.8614	7.34315	5.3864	7.72051	4.19895	7.09463	5.69245	6.5306	7.49733	4.07071	7.63676	6.45747	3.94657	5.01173
AKD1	0.980187	1.87151	1.1588	0.903767	1.13803	0.330354	1.64745	2.23293	1.29177	0.639869	1.36154	2.65381	0.843642	0.319288	1.29004	0.989293	1.44819	0.6517	1.10653	1.02464	0.661397	2.11758	1.02975	0.731252	0.739807	1.58352	0.385186	0.698459	0.48012	0.355882	0.565973	0.696457	0.428085	3.13227	0.586303	3.05322	0.520506	1.23405	0.788903	0.881575	0.979844	0.324346	1.0389	0.703471	0.742007	2.00994	1.00105	0.821207	0.912699
AKIP1	7.6245	8.32761	6.88669	9.47334	19.3232	10.0477	5.32479	8.60022	18.361	10.5055	7.84534	9.86529	4.34591	2.11859	9.17386	5.19218	20.0244	8.43032	10.7796	9.93642	7.04762	15.7196	9.94869	7.90444	7.2863	9.09423	7.66452	4.61471	7.89509	15.0787	12.2014	12.8846	7.73182	7.24666	8.46566	7.92847	9.67839	10.6163	6.82248	8.39103	11.5886	7.7815	8.67538	8.57558	4.85248	7.97025	3.86726	11.2715	9.24286
AKIRIN1	11.3028	18.9636	13.0434	20.293	20.1338	9.54475	9.33952	19.6249	22.5933	18.1114	15.7817	13.8898	16.6343	22.5265	9.41334	14.0063	21.0037	8.87828	12.7255	10.5182	15.1675	18.7325	12.669	11.1947	10.9597	10.3965	7.20247	14.6846	13.1179	14.6114	16.0965	18.7246	11.5771	9.77101	8.27603	21.8616	22.3482	15.4944	12.2196	9.46132	22.624	14.3279	23.8333	22.5136	17.538	19.961	9.74009	11.0041	14.501
AKIRIN2	20.7642	6.82499	23.2187	22.5378	14.5138	9.0982	18.7827	20.7325	19.6624	27.1406	17.9243	24.273	17.1148	15.4982	10.9181	11.3933	13.5718	15.0827	12.8804	7.26926	16.5088	19.951	16.5395	27.4431	13.5866	29.087	19.6157	21.5419	18.4827	17.8921	10.172	15.1717	26.3683	22.8054	25.6254	29.9542	10.6993	16.0031	20.8525	12.9613	19.2815	17.2259	14.9735	15.7062	13.9782	23.0998	29.2164	10.7845	16.2442
AKIRIN2-AS1	2.78697	1.91268	2.94434	1.83399	1.66637	0.290924	3.02449	2.86751	2.27868	5.61098	2.24557	2.03766	4.81359	5.11465	1.9684	1.5295	1.95568	2.49086	3.64852	1.95615	0.477737	3.80847	1.81193	4.68964	4.05584	3.54997	3.42619	6.75472	1.31859	0.523152	2.42685	2.2047	3.91542	1.55931	0.765627	2.90258	5.128	1.25116	1.42771	1.95382	3.38248	3.0347	2.50139	3.1988	2.02106	3.68031	11.3443	1.67906	4.02208
AKNA	4.48691	0.981845	3.03795	1.00131	1.97675	0.495757	2.28103	2.54549	2.98289	6.36753	2.62736	0.623917	4.10424	3.74385	1.18099	3.96432	5.19763	1.38058	4.92725	2.91202	1.53357	0.392796	2.6013	3.95469	0.892929	2.26956	2.22512	2.22602	2.46981	6.61703	2.1852	7.94264	5.75935	1.49194	3.55064	2.07504	1.44234	4.75272	1.01265	1.62096	4.40781	0.700289	5.53726	7.289	2.28835	2.81175	2.35165	4.02586	4.37298
AKNAD1	0	0	0.0228011	0.0335476	0	0	0.0914068	0	0.0627466	0	0.0939285	0	0	0.25801	0	0	0.0716781	0	0.0964061	0.0343118	0.049812	0	0	0	0.0933001	0.0801456	0	0.131818	0	0.183812	0.125489	0.129879	0	0	0.0632749	0	0	0.11834	0.0256418	0	0.0548926	0.0216295	0.0748584	0.0882954	0	0.0357653	0	0	0.0143506
AKR1A1	143.172	68.8768	58.1291	30.4475	134.846	118.153	82.3167	115.19	99.5041	69.1524	97.2944	58.4471	95.3802	62.4235	92.414	48.9302	104.729	216.851	112.08	229.287	75.3842	128.66	130.12	45.4147	77.2399	59.6509	92.9657	44.2949	123.524	122.317	114.255	74.7792	46.3286	49.4352	126.701	33.0475	114.208	118.78	110.12	45.3454	53.439	82.8508	83.8757	53.9077	69.21	49.4982	25.71	48.5503	120.098
AKR1B1	10.1359	5.3606	5.0109	2.83207	4.59093	4.89395	1.4418	17.4723	112.423	11.375	16.6693	2.32303	13.315	3.9409	7.7303	10.8533	15.4984	7.76885	16.0191	11.6618	3.23166	1.03412	43.3182	6.73773	2.39987	19.1782	24.8371	4.83529	14.2672	55.7399	23.5148	28.9674	10.701	0.829792	2.02527	3.09445	4.61231	17.2975	2.89591	9.24698	16.6286	3.17376	10.7272	18.6484	8.69577	14.4461	2.61172	9.5713	47.0216
AKR1B10	390.643	24.7897	84.9784	0.344868	6.12038	23.6458	0.479094	1240.31	5.60535	1.0567	346.056	67.301	123.906	2.27555	547.052	340.924	33.8875	42.6119	394.083	468.753	1462.65	1860.34	1822.85	186.388	0.108606	328.245	604.415	0.686402	1398.92	2.16613	610.259	8.41978	211.787	5.75132	0.424787	16.3223	35.3778	205.039	393.328	533.636	504.488	0.702925	283.975	648.64	115.096	1807.17	189.28	33.99	33.6115
AKR1B15	4.31553	0.176938	2.5856	0.0431213	0.292797	0.0364753	0	16.089	0.483102	0.187348	9.09039	0.170136	5.85079	0	0.677615	11.8287	0.809011	0.167346	9.42117	0.128352	1.5829	54.4654	5.25127	9.74264	0	8.2183	8.25316	0.0640203	9.01412	0	8.53297	0.483254	4.73305	0.57629	0	1.05102	1.01041	5.25792	9.25422	7.46373	2.93496	0.0723261	5.2748	16.1536	1.9701	45.0616	4.46196	1.4169	0.0179596
AKR1C1	130	147.806	286.148	498.193	0.632437	269.791	67.4277	312.002	86.8856	160.483	119.089	436.024	137.015	74.767	660.563	53.0592	7.31953	119.865	467.615	151.814	1189.98	441.633	578.481	95.704	191.835	457.208	368.707	117.654	597.688	17.1292	249.843	179.821	97.7475	145.6	28.1416	64.2624	2.99089	115.042	1098.04	32.473	406.462	606.431	149.972	235.507	109.609	246.015	110.942	16.7637	78.1745
AKR1C2	70.3256	114.131	192.195	166.982	0.256684	102.993	121.348	156.725	27.2017	40.9905	50.8823	707.156	40.5837	32.5053	735.438	13.8295	11.0202	145.43	118.294	53.9992	134.322	224.937	218.249	20.702	93.6093	389.197	543.068	13.4493	175.073	30.5629	154.354	13.4632	163.039	119.347	8.35705	53.8928	0.177509	74.0783	603.398	14.3709	164.353	115.314	108.933	109.42	30.6357	281.623	41.2701	21.1412	9.08513
AKR1C3	71.0494	170.602	186.513	332.637	1.18277	97.5395	198.907	330.001	219.443	68.2813	113.179	185.167	110.728	71.6363	260.243	72.2489	141.93	156.462	205.314	130.242	532.232	391.144	232.639	151.748	90.2888	335.681	432.13	103.358	314.452	401.648	167.672	80.644	247.076	190.602	62.2736	277.669	152.902	122.515	389.826	164.108	249.831	207.768	124.035	233.712	123.399	236.538	109.008	82.06	131.876
AKR1C4	44.5298	2.99743	106.504	117.21	0.159681	78.31	468.457	577.108	12.3747	163.174	134.097	451.98	185.203	148.432	410.565	26.6183	5.28672	169.68	142.237	185.886	285.481	387.062	400.698	100.759	96.7248	40.1024	117.82	83.0526	321.571	92.5322	51.2096	5.20467	236.375	160.363	79.1277	246.572	23.8794	58.0432	432.505	79.1647	70.3923	438.146	79.225	76.7779	262.162	83.5102	73.2087	12.5061	21.6987
AKR1CL1	2.49341	0.130078	14.4901	0.157443	0	5.47386	14.9759	0.291187	0.117716	9.14741	1.4447	5.48387	2.33425	5.57659	6.23293	0.933559	1.03707	14.6479	10.5954	0.584204	0.588698	6.85475	3.01686	0.142562	4.27685	3.09418	2.73	4.6247	0.63776	0.515112	3.28046	0.308727	0.161487	1.52372	2.44426	0.0525186	0.309656	0.428666	1.84814	0.104447	2.74204	0.0114696	6.09996	2.85264	0.125316	2.00861	1.47601	0.0358119	2.0962
AKR1D1	22.7886	0.25756	5.28364	0.150404	0.0588614	26.7091	7.21743	19.4123	21.5529	1.908	79.1995	10.0278	61.5017	41.5466	81.334	16.0022	0.0765415	9.61238	23.0362	4.03901	4.07841	0.388766	4.00534	2.97125	53.4489	4.06306	12.3087	45.4417	10.8387	0.74918	6.19017	1.98554	8.77343	4.50425	106.791	8.14007	66.2149	1.99373	21.9992	5.38492	39.7573	31.3595	3.90235	6.58076	12.9493	2.25811	4.38521	31.4342	14.5306
AKR1E2	0.588225	0.525801	0.119982	0.221983	0.118267	0.296981	0.187765	0.332579	1.90985	0.232831	0.784263	0.160469	0.422155	0	0.0909919	0.217907	0.17714	0.127522	0.189785	0.308481	0.0801285	0.0422824	0.0671692	0.257524	0.152387	0.139295	0.161768	0.126742	0.231978	0.41587	0.341813	0.555534	0.400985	0.0934516	0.383239	0.122154	0.123546	0.499513	0.210061	0.11322	0.312954	0.074615	0.243757	0.358234	0.179296	0.14488	0.109482	0.260616	0.265029
AKR7A2	29.7067	11.2422	17.0686	30.0572	43.0076	56.6149	16.1615	27.1062	25.5871	23.1916	29.4972	27.302	19.9062	12.8845	35.6616	20.8292	16.9618	21.3343	37.4568	13.4639	41.2676	63.8967	33.6663	22.9407	37.6197	27.8545	19.2337	11.7129	36.9203	27.9766	30.7529	19.2339	21.8832	27.6847	15.4923	29.97	13.3038	18.1862	34.5955	20.0708	19.8577	19.5441	26.3589	19.1045	26.4836	25.3303	13.5538	13.9483	44.4132
AKR7A2P1	0.292371	0.0158655	0.658463	5.38017	0.206728	0.0667795	1.00653	0.172483	0.0520654	1.57421	0.037021	1.42638	0.177858	0.392463	0.118599	0.871869	0.245708	0.165031	0.366969	0.469549	0.0199399	0.249794	0.180832	0.0609395	0.902137	0.0873104	0.140355	4.39061	0.105867	0	0.661435	0	0.0191146	0.11436	0	0.729972	0.542388	0.40628	0.833833	0	0.348422	0.319239	0.112796	0.324355	0.124271	0.129381	0.380253	0.0351086	0.205887
AKR7A3	49.8795	0.50067	10.1391	6.377	70.3026	87.8736	20.9554	36.1319	0.533202	2.68747	90.5224	28.0541	37.2681	85.2733	85.2683	71.8964	4.52438	75.0418	5.69238	43.0724	35.6015	91.583	66.8044	19.0779	101.981	65.4946	32.8723	13.3705	135.428	2.49748	64.7728	14.9927	7.0021	12.3497	58.2642	3.31688	1.71016	11.355	103.384	1.70448	8.86269	32.6188	61.383	32.8109	30.2233	135.731	15.0966	1.63178	10.9512
AKR7L	17.705	0.209137	2.55734	1.37256	9.3437	3.84588	13.848	5.00048	0.411019	0.838213	3.46794	2.02688	8.52224	14.3153	5.27512	23.7454	1.78051	25.4082	4.51346	10.3997	0.804898	27.9355	5.00081	0.531086	11.3409	8.32456	4.84104	3.53948	14.4658	0.239304	18.9441	3.63188	1.01873	2.12283	38.6273	1.60031	4.92702	8.02617	7.33985	2.56147	7.84583	6.76713	16.2063	8.54656	22.0867	18.1776	14.3794	3.75754	8.98516
AKT1	43.6875	27.1363	20.4688	18.992	67.7379	24.1759	24.5818	37.4773	36.1698	14.5514	30.3862	21.0749	33.3878	36.3733	15.3063	24.7266	33.9107	27.6571	38.7455	28.2092	40.5334	28.653	30.7738	42.0619	32.0274	24.8494	34.0206	12.8198	35.3548	43.6155	43.0826	44.4584	47.9393	25.2777	43.9399	31.6072	19.8466	40.1968	38.0176	29.485	36.1065	20.0435	44.243	35.5617	35.3863	26.3689	21.2857	41.8387	49.3255
AKT1S1	15.0081	19.9354	16.919	22.5149	46.4824	16.2169	15.6698	23.3936	32.5534	16.1188	13.7009	20.8393	13.347	10.433	25.5942	14.245	42.3495	17.5885	11.4142	19.7528	34.5922	44.3509	34.4058	16.472	18.7149	38.5339	25.761	18.1163	23.7887	54.8281	16.1271	28.2029	14.3	25.6752	36.7388	19.1709	17.79	30.7776	15.882	25.856	15.3747	22.3558	21.0761	16.142	14.7224	14.3667	18.0595	24.2174	12.8727
AKT2	20.7135	31.9399	15.8563	14.3744	12.8605	13.8557	31.5813	13.2198	18.0212	13.4922	14.2991	16.1039	15.0138	11.3692	18.1758	10.0419	17.5874	15.0122	12.1196	15.058	13.2151	19.6338	17.4303	16.8321	22.3118	18.3959	17.1032	15.5811	12.655	10.2208	14.6503	20.2846	18.7898	17.2996	29.4194	15.3881	17.7291	12.8342	17.4348	17.1893	16.6826	15.9848	18.5725	15.3751	16.2913	9.80235	16.654	19.3698	11.2122
AKT3	2.6019	7.09689	1.20189	0.813392	2.56282	0.85031	0.999326	3.32783	5.12948	1.26023	4.43671	0.638475	3.4613	0.83812	0.691717	2.40584	2.01968	1.03531	2.52882	2.1406	0.223691	0.337347	0.682463	1.71645	0.570697	1.02109	0.657615	1.8641	1.6752	3.72605	3.41246	7.78449	2.45763	0.474824	2.17396	0.74799	0.649607	6.37534	0.789291	0.909868	1.36696	0.5501	2.02139	3.88552	0.994124	1.17622	0.824068	2.10041	2.6579
AKTIP	8.77522	6.98558	11.2072	5.27918	9.13284	11.9984	19.0318	12.1594	15.107	11.8174	21.9362	7.1673	13.1555	6.67814	8.0465	9.90032	16.3654	17.8277	7.75765	11.6897	5.63395	6.02736	10.3204	8.17274	8.31875	15.1086	12.2917	10.9655	14.1897	11.0983	9.03	20.1131	8.77714	9.92844	22.5918	17.5023	8.63185	13.13	17.4424	5.49438	22.8381	10.0611	7.09073	16.7471	10.8202	7.17252	6.15727	9.67807	7.17059
ALAD	73.3218	16.7272	89.6497	105.62	13.0602	105.604	97.1985	25.8384	21.953	50.2888	70.0211	84.2292	69.0634	21.8131	62.5538	35.7739	17.8088	53.9816	54.4086	38.4023	17.8749	47.5026	40.3232	47.4561	177.643	38.0702	55.3405	29.6692	26.4528	5.27796	85.3813	22.19	60.8488	76.1525	99.6024	59.8	63.0403	22.0653	85.2217	39.7044	15.3757	24.1571	46.4653	25.2514	48.1688	40.7175	58.0932	56.0636	32.6608
ALAS1	31.5077	8.84066	153.06	157.182	19.7582	509.173	136.833	60.4443	42.4467	136.373	135.804	252.744	45.5725	187.071	191.689	144.601	28.0095	46.6137	46.0335	123.918	77.3142	149.487	95.5435	110.355	539.149	178.546	181.951	49.9577	49.7465	29.4577	76.0873	22.5415	36.0623	103.549	75.78	52.2712	29.3167	40.3274	211.88	54.8186	29.2712	87.9521	112.216	42.6446	103.196	138.32	334.065	35.1831	37.0846
ALAS2	0.0659989	0.519305	0.0583687	0.105943	0.13415	0.110788	0.0790106	0.104657	0	0.139171	0.112325	0.121977	0.194346	0.102571	0.125188	0.146172	0.108898	0.225714	0.0748957	0.149706	0	0	0.041091	0.166116	0.0509371	0.147253	0.0641131	0.129071	0.00190574	0.00732095	0.120457	0.0604681	0.112322	0.045572	0.114352	0.13734	0.036706	0.517121	0.103783	0.218754	0.112921	0.0398977	0.0501938	0.0798801	0.136975	0.0283778	0.0566848	0.00238877	0.0789777
ALB	17586	141.571	12944.2	5912.45	34.303	7488.57	7521.09	29375.8	10646.5	12583.2	26211.4	12558.5	49873.6	42321.3	9434.22	16085.4	13664.3	24272.3	15825.6	5182.8	27589.8	22059.4	6527.99	15818.3	14273.4	12769.1	3619.92	19121.4	24326.1	1605.98	20468.7	2681.53	24704.6	43689.4	16447.7	11665.1	42839	2093.29	6905.37	23799	6101.57	61678.4	42940.4	16893.4	38715.4	33144.5	14521.5	9355.04	32079.9
ALCAM	34.6208	9.08611	22.6622	58.2302	18.9419	29.2804	15.9803	27.9476	46.2911	26.2166	18.9425	23.1255	17.0078	11.3721	17.9295	14.7928	22.8753	24.0117	57.6552	26.5093	39.0866	47.1101	26.1106	10.1332	7.94142	14.9816	30.505	10.9642	16.479	18.5825	41.2593	26.0631	13.7795	13.1904	2.55943	66.247	12.1117	22.3072	14.6863	37.2777	49.5509	24.6353	17.7666	24.0795	14.8982	24.2554	12.3681	19.8765	24.2073
ALDH16A1	7.06299	9.39802	9.59607	8.95221	16.6022	10.9594	4.32461	5.33408	10.1281	8.08382	6.3907	4.32338	8.16343	3.42513	6.55106	6.23394	18.2727	6.69221	8.35779	7.95287	3.11667	8.94426	8.56583	7.27907	8.96925	4.60522	5.56875	9.92157	8.33788	14.3422	6.90813	17.2038	6.89222	3.17256	12.5777	1.77433	4.47453	9.25103	6.17308	8.78049	8.2655	4.62856	6.40247	7.32612	5.8609	4.51303	4.73061	16.168	6.84415
ALDH18A1	4.77951	20.4792	6.5599	8.89159	32.8512	6.48344	7.05074	17.1459	23.1238	11.1184	20.5639	8.13593	8.55207	5.75629	12.6406	7.38367	35.15	8.97562	9.6297	12.3794	15.6681	9.79447	10.324	20.3035	3.62322	10.8007	13.4312	16.9352	8.8502	8.88054	8.31641	16.2546	13.0617	20.924	7.45917	32.9297	10.4676	9.65616	8.87923	33.5171	13.0194	7.33511	11.9258	12.1893	9.06703	13.4986	8.20198	33.3246	14.5024
ALDH1A1	580.321	183.115	494.756	763.491	1.80666	781.164	190.097	368.583	435.123	424.257	343.845	656.355	676.058	339.988	862.099	246.238	456.235	511.815	824.878	447.976	1230.62	933.041	595.144	174.511	1035.32	640.597	1229.55	429.951	596.676	43.1424	2844.69	45.4572	264.648	160.934	751.783	92.937	524.575	148.723	1167.32	107.12	432.387	290.892	600.059	289.681	300.644	451.813	375.141	100.344	136.608
ALDH1A2	0.294761	8.80881	0.637806	0.275554	0.148509	0.14407	1.00234	0.452882	0.149429	0.30381	1.59011	0.108874	2.07687	0.184517	0.0361739	0.949454	0.143424	0.423161	0.675694	0.299415	0.127124	0.011796	0.0800684	0.377386	0.0750349	0.262663	0.0677817	1.05204	0.323618	0.699364	0.277195	1.81893	0.190858	0.228924	1.44621	0.189347	2.41783	1.35756	0.163255	0.346305	0.976018	0.40479	0.801561	1.19158	2.83945	0.241759	1.74853	0.273598	2.90052
ALDH1A3	2.34394	0.713166	0.327176	0.134045	4.40972	0.553161	0.165104	2.54792	1.3793	0.6923	6.68601	0.156959	10.8319	0.412071	0.192358	3.59593	0.690958	0.276418	1.21467	0.867428	0.0137145	0.0226238	0.0399882	1.97716	0.366692	1.56153	0.138133	0.0933579	1.81303	1.69599	2.53743	6.56336	3.36342	0.0336923	0.430243	0.131389	1.11683	1.38925	0.162489	0.225787	0.201782	0.22643	1.9319	2.73405	0.508372	1.73283	0.146351	2.06072	3.44449
ALDH1B1	15.3123	3.90689	21.9648	30.9297	13.9155	16.076	16.4564	21.2182	74.8662	106.54	87.5186	22.4885	56.527	43.5285	42.3785	16.0558	82.6655	33.887	21.8002	33.0986	19.4599	56.4707	63.113	42.5058	18.987	15.1529	26.5574	21.0059	26.4596	9.64628	27.4894	14.8605	41.4683	8.90331	30.5293	46.8302	19.0531	6.22675	119.369	21.0279	97.5867	30.0056	40.239	24.8886	75.8749	24.0753	15.0882	24.3227	15.3544
ALDH1L1	57.4466	1.00757	286.617	410.727	0.173808	162.7	50.3807	150.402	4.28945	137.5	44.6427	662.026	29.9842	101.549	505.998	29.4605	1.09188	48.6421	175.711	72.6756	152.612	620.898	486.696	17.5663	338.339	168.277	124.809	64.4439	139.524	1.36122	203.832	10.7671	0.440182	100.161	139.569	13.0927	9.09066	36.5495	780.301	8.74144	128.927	354.214	95.1807	93.9028	64.4004	476.729	74.7344	1.15066	34.3619
ALDH1L2	0.808382	0.379244	0.129614	0.533657	0.217881	0.0674231	0.0842465	0.610651	0.410533	0.145843	1.20822	0.0812378	0.66842	0.0481742	0.205709	0.982384	6.30622	0.136305	0.694756	0.255128	0.0431379	0.0219333	0.109192	0.289019	0.0968054	0.174906	0.091936	0.0788851	0.24258	1.8045	0.37512	0.650853	0.354332	0.0390217	0.11126	0.0486224	0.103689	0.619508	0.125347	0.0628836	0.174275	0.0848565	0.326116	1.10139	0.0796922	0.306401	0.0464431	0.612501	0.830909
ALDH2	185.604	48.6917	175.093	691.114	199.614	852.277	249.349	163.006	141.179	449.543	381.402	297.311	317.761	458.976	386.31	202.781	53.5229	408.529	119.617	137.673	168.59	352.877	446.295	206.007	690.959	633.219	412.849	293.377	213.805	63.3201	329.187	134.981	150.788	229.06	267.187	51.6078	311.287	157.354	269.147	215.423	137.59	325.154	355.584	124.564	533.715	271.922	311.741	158.988	301.95
ALDH3A1	0.125811	2.21011	16.033	310.68	28.1854	129.213	1.57547	1.12928	0.98552	17.1453	1.97832	64.2328	0.58666	0.0908064	183.699	0.234486	0.0802957	1.1115	2.44101	1.74137	36.6316	271.176	368.581	0.646232	26.004	62.9809	241.426	3.86745	7.73397	0.214765	11.4029	0.522958	0.323932	3.00233	0.117446	5.43752	0.0533923	1.73739	196.964	0.22124	2.98443	0.218594	0.627748	19.0868	0.17107	3.68366	3.14607	0.630741	0.556626
ALDH3A2	63.2164	32.3792	164.214	138.401	77.298	167.189	43.1428	62.82	44.9076	109.236	64.6003	63.8142	67.7997	36.2275	125.224	39.5332	12.5589	70.459	28.2434	37.9388	49.8775	85.151	123.522	119.869	141.477	122.24	110.192	167.374	53.209	8.68157	64.9151	28.2226	101.456	93.4712	26.2242	41.4673	79.7884	54.48	186.659	43.899	60.4757	101.089	46.2751	75.4097	45.9029	53.4731	67.7636	88.2831	38.4784
ALDH3B1	2.52993	36.3667	2.39115	3.20235	14.0864	0.903724	0.616097	6.49215	12.8738	2.79968	3.17922	0.699636	2.81756	1.17957	2.80176	2.342	15.2047	1.93259	4.3227	3.41715	1.30457	0.311202	2.85854	4.23272	0.533724	4.98606	1.61437	0.733402	3.46402	8.82336	3.58527	14.7984	7.49391	2.06425	3.49868	3.96661	0.99533	8.75697	1.32519	1.79504	3.44925	0.293685	3.90192	3.66829	2.44481	1.9456	0.49993	13.3978	4.25764
ALDH3B2	0	6.719	0	0	0.0870069	0	0	0.0491255	0	0	0.0261692	0	0	0	0	0.0194277	0	0	0	0	0	0	0	0.0236872	0	0	0	0	0	0.034522	0	0.263082	0.92251	0	0	0.0434363	0.016727	0	0.0228796	0	0.0634989	0	0	0.0137368	0	0.054288	0	0.0826416	0.0199207
ALDH4A1	59.9292	3.41675	22.1937	84.5893	10.6206	53.138	89.7215	93.27	96.9986	84.4363	96.1389	79.5864	45.344	80.6891	109.497	40.7281	23.3911	82.819	27.4686	46.7637	76.2424	164.129	253.743	33.008	88.5062	71.4372	70.0789	34.9647	91.29	10.0094	53.8828	17.0035	42.3144	78.709	108.692	55.8097	26.0111	35.5476	150.991	70.0469	35.5057	23.6207	85.8425	40.7701	82.3676	43.0337	31.2572	36.7572	94.7505
ALDH5A1	30.6355	4.50961	17.4946	23.8406	13.998	25.3272	22.3157	10.9095	9.44153	15.1009	24.062	33.1204	30.5963	23.8517	34.4066	23.0551	4.86411	22.7185	24.1677	18.5225	9.57137	37.111	23.0752	19.5304	55.4134	20.2787	24.0874	18.0813	10.3941	1.19176	34.8923	6.53722	13.8993	43.1327	26.2656	24.9409	31.0148	11.8406	30.5783	15.4921	20.9006	24.6367	25.4277	10.8505	23.6357	28.0391	21.4357	33.3687	24.1147
ALDH6A1	37.3558	2.32398	56.2104	55.7849	7.55418	21.8764	35.5543	24.3712	5.08627	27.3554	56.4343	82.2674	45.0387	65.6955	44.2574	17.0935	3.90162	17.0865	39.7017	23.2427	14.5204	23.3334	63.9472	18.2093	118.591	26.6396	21.1658	72.9231	6.52187	1.49656	38.0903	7.80064	8.37478	66.0616	6.71672	41.7301	30.277	6.36157	42.9079	10.8909	22.3434	39.6663	30.4598	26.9734	70.8496	17.6388	59.2538	5.21682	26.9031
ALDH7A1	18.0571	6.86268	64.12	32.8069	7.16321	50.8898	22.8574	17.0957	21.034	26.6497	42.3662	63.2967	35.5852	26.2858	62.4045	16.3321	14.4572	19.8533	26.1014	27.5092	21.5134	30.4701	45.7041	23.1552	58.0699	26.6544	33.4858	44.8081	11.5821	3.57119	41.687	7.98854	23.5065	47.4393	25.1608	16.5532	57.2185	13.3459	40.9941	17.9519	12.9435	38.3935	14.3182	12.8709	35.8714	28.5137	47.8985	21.6835	24.5933
ALDH8A1	34.4596	0.576174	30.6514	24.4098	0.590204	0.626745	62.3794	18.498	27.9492	30.7657	46.9066	16.5211	38.6347	54.5069	14.9926	5.74712	6.0322	50.2924	20.5954	14.3523	5.86868	2.80921	18.7955	23.3704	8.55093	18.827	11.972	33.6676	29.7125	2.56628	14.0582	14.8635	16.0428	13.138	57.5633	1.20936	19.9225	16.6881	55.8985	25.6684	18.4009	24.3085	30.8472	24.9082	65.1995	12.1809	27.8445	19.8417	44.0639
ALDH9A1	44.4872	18.9177	49.0001	64.1033	50.9406	62.6497	27.2497	39.6732	33.4096	60.0579	84.7675	57.3729	41.6041	43.9819	96.5221	36.1929	52.8278	42.8271	69.6849	58.0728	16.7481	113.53	78.8722	52.1584	69.865	48.0315	57.4132	25.4709	39.114	23.7063	83.6533	23.5928	42.9038	46.763	48.6541	56.1095	43.1486	25.2853	63.6644	40.4506	19.1058	27.9606	52.6932	41.7195	62.5922	51.819	45.1361	45.9955	33.0782
ALDOA	63.265	1532.61	51.7742	48.2145	1306.59	86.6621	55.0709	153.054	458.68	103.605	81.4458	68.1597	86.0188	67.6761	104.244	87.0292	1012.48	110.695	112.076	174.92	320.173	169.737	149.982	58.7949	78.7181	163.892	174.525	73.8692	215.296	2056.37	72.4457	300.115	71.7076	98.5018	64.6395	48.5842	54.2716	156.806	121.4	79.4742	144.23	49.1033	149.34	168.336	84.1169	105.856	56.2203	108.417	121.638
ALDOB	968.697	10.3415	1304.11	102.35	5.61041	391.882	1722.14	511.971	19.8526	660.629	2723.78	1863.58	1519.45	2227.97	164.458	1367.57	268.636	2927.38	604.201	2425.48	408.27	143.578	400.219	459.345	965.526	206.956	639.3	1448.23	618.818	86.256	2860.37	105.021	313.258	175.752	6156.49	108.963	1754.99	356.88	1080.67	251.059	470.281	1240.5	1073.11	877.519	3345.35	506.818	2428.56	645.342	1444.96
ALDOC	3.19715	33.0294	0.911474	4.07151	55.7433	27.3199	1.81664	13.974	50.5021	13.2478	66.3902	3.41125	2.68247	19.3359	7.75316	11.1356	18.1204	9.99554	11.4645	19.6612	19.3902	33.405	20.8202	20.1443	30.1702	8.83763	11.3494	35.2699	2.0083	95.8341	39.5381	7.47717	12.7304	26.8138	18.6614	12.9821	36.3677	15.9335	11.3589	2.67503	5.95271	52.5594	24.812	9.75365	44.7243	5.54426	7.6333	8.22613	29.5913
ALG1	6.65549	4.88192	6.30961	12.9202	6.82435	13.7498	6.81257	7.84185	12.1828	7.22615	6.8553	6.60424	4.4736	3.38564	9.55741	4.8496	7.2462	7.13584	6.75493	5.99767	5.82878	8.53433	8.76595	3.59755	6.94053	9.53612	8.71258	3.64661	8.57353	8.2608	5.88775	7.80873	3.22643	4.78276	9.23933	11.0796	3.91214	7.64292	10.3144	6.33731	6.01073	5.79667	5.06775	6.97024	5.06165	7.13967	4.05318	3.86234	4.97395
ALG10	2.46653	6.91496	0.748568	0.785287	1.0412	0.584683	0.914825	0.78197	0.950989	0.920988	1.40077	0.628748	1.02273	0.404561	0.665598	0.732184	0.637319	0.481672	2.26268	0.712884	0.652388	0.849293	0.802568	0.987642	0.839305	0.656483	1.1311	0.643814	0.23663	0.913297	1.25659	0.793845	0.562946	0.866935	0.533203	1.9014	1.48467	0.374416	0.690433	0.579173	1.53411	1.04187	0.958117	1.1343	0.53399	1.39024	0.848891	1.23691	0.816444
ALG10B	2.59428	4.44586	0.802378	1.13801	1.01221	0.674369	1.34389	0.585315	0.71568	0.978767	1.4717	0.398384	1.14095	0.463582	0.735856	0.728112	2.42268	0.873842	1.68174	0.647524	0.3651	0.686644	0.833608	0.546048	0.883458	0.653213	0.726959	0.282496	0.247647	0.507994	1.5799	1.34786	0.61222	1.32328	0.782229	1.54872	1.17898	1.24833	0.671011	0.733567	1.04286	0.892768	0.862087	0.84365	0.500005	0.415657	0.426828	1.61971	1.06217
ALG11	7.23008	5.64536	5.47848	6.04542	2.54814	1.30185	3.2806	6.31136	2.14954	5.00363	6.60494	4.57123	3.79104	2.09217	4.17924	2.43603	2.7442	2.95989	5.79912	1.98182	1.56752	2.292	3.11478	3.98842	4.79718	1.40778	1.4882	5.09275	1.04365	2.3967	1.97685	2.55319	3.48444	3.88161	1.79441	10.9851	3.3931	2.80271	4.1122	4.56013	5.39816	5.23006	4.70738	5.8617	3.3729	4.85611	4.44182	1.23115	3.5145
ALG12	10.7691	15.9202	3.2804	10.7185	11.5186	6.97356	9.74754	10.0484	15.5829	5.456	8.76732	9.26059	8.79782	4.69614	10.1293	8.91517	10.8403	11.3181	8.75398	11.2685	12.2477	11.4356	8.31579	16.7698	8.8853	6.54985	13.7499	8.09688	8.57573	13.9831	13.4657	13.5161	11.5368	10.7938	18.9532	5.91795	6.53126	31.7079	8.41728	15.6025	9.92881	8.3703	5.73882	7.13528	7.84603	8.60841	7.08937	17.4119	8.77829
ALG13	4.97883	8.30106	5.89584	5.28154	17.3146	11.6315	19.7149	4.81744	2.13299	9.02803	5.50217	3.83962	5.71535	6.17211	8.00138	12.0566	9.07594	6.35469	5.23487	6.2919	6.18512	6.2541	6.45794	5.31613	3.20391	3.99883	9.12341	3.51771	6.9679	5.37154	5.66795	13.3522	6.02597	3.29125	6.2258	4.78197	4.51613	12.7923	4.68504	3.15643	6.803	4.59711	5.5839	6.14581	3.35347	4.58887	5.08056	7.02727	6.61379
ALG14	10.3176	5.22218	8.72627	9.91669	9.35491	17.439	6.66615	10.9476	15.4573	7.42972	6.52757	10.2229	6.00184	9.67333	11.6042	10.3489	8.16904	7.71272	9.75609	14.7616	13.7975	18.421	14.4853	6.99278	13.3304	5.71627	11.1181	8.21818	8.85185	12.1365	12.5475	11.2187	5.49035	11.6778	18.8706	11.7528	8.21921	14.0212	7.78456	11.0138	5.83225	10.7446	10.8952	7.56806	8.24393	7.75272	4.43603	5.96108	10.271
ALG1L	18.3463	0.0981724	7.22224	1.51197	1.77899	12.7985	8.80629	1.16367	0.39427	2.45043	0.451363	3.5288	3.2978	0.313114	7.55761	0.0820872	3.09088	12.158	23.751	0.92327	15.5112	0.840434	0.494246	9.80898	1.17315	5.84559	5.79703	2.24295	0.331324	3.49962	20.6931	1.15149	11.6972	4.87971	0.643655	6.57764	3.85384	0.857684	0.726266	6.82926	6.97587	1.83278	6.17223	7.01936	4.49231	5.46577	2.66704	8.45357	5.48592
ALG1L2	0.295324	0.333436	0.0861572	0.0911787	0.49405	0.215264	0.471306	0	0.0370935	0	0.329287	0.115854	0.0283614	0.183803	0.066247	0	0.155997	0.15097	0.126235	0.26498	0.431722	0	0.173587	0.0637381	0.218575	0.327689	0.0193572	0	0.17029	0.134931	0	0.126821	0.174746	0.0284434	0.0799074	0.116161	0.0179628	0.169442	0.137064	0.182037	0.294597	0.22288	0.121024	0.0703648	0.0314647	0.0535971	0.103162	0.27859	0.141691
ALG2	11.1081	11.281	7.93677	11.0481	15.3211	11.471	14.1627	9.49886	12.7385	13.8181	10.1498	6.46611	13.4652	13.324	9.81882	12.4969	21.1559	16.4735	8.87589	15.2946	5.52867	16.2805	14.9742	8.28579	10.5014	13.8704	17.31	16.1891	8.55679	7.17951	10.9056	21.4669	8.71402	14.623	13.6036	11.4193	23.1652	12.3686	9.44977	18.9436	7.05265	4.84913	11.7643	11.6372	10.564	11.1742	12.3518	23.2313	6.41446
ALG3	20.9142	17.902	24.9794	25.0108	47.7551	35.3887	30.5097	26.5182	29.9903	19.2784	19.377	22.9957	15.3174	16.9707	38.8218	25.7538	30.9132	26.3524	26.4266	36.695	58.1843	33.1426	27.9769	29.1527	19.377	35.062	36.8042	26.0839	33.6899	46.9448	18.0988	21.2551	29.3172	46.3894	23.0719	37.2807	38.2099	33.9784	22.995	45.1205	32.6114	30.4968	20.1538	27.7045	21.1977	41.6541	28.0758	30.3335	29.7146
ALG5	14.2832	16.2603	19.7525	25.5549	33.7096	24.7535	17.7163	32.2929	18.0325	21.0928	26.7133	23.5002	13.4062	18.49	21.8726	15.5715	14.8932	29.0059	19.514	14.8801	18.3663	30.5931	26.7374	13.0734	25.914	14.3983	15.788	39.7178	28.0674	60.8054	25.2449	23.4771	23.6387	29.8303	22.7803	31.3737	14.3585	20.6624	20.9576	51.9998	15.2394	24.5621	15.6737	21.4667	23.526	28.2881	17.7277	14.3163	13.1644
ALG6	5.53716	5.30198	3.82339	4.78802	8.78678	6.0513	3.39781	4.95944	4.02639	4.58368	4.30636	4.12434	2.86751	1.72512	4.71378	3.42062	6.65429	3.78624	6.69793	8.31213	2.46595	8.16079	4.02994	2.96352	5.01175	3.5121	6.15692	3.7747	2.91035	4.05916	7.46399	3.94636	4.03359	2.95866	3.90517	5.31382	10.4791	5.09834	3.94937	3.98206	4.35363	2.95421	3.40348	4.24769	3.16234	2.3478	4.25042	3.78114	4.42296
ALG8	24.3621	18.2874	38.4824	21.6881	21.9872	48.9618	17.5299	24.997	24.0195	17.926	19.5368	27.1167	14.9379	13.7816	33.8685	35.4569	33.7108	19.3417	19.5882	26.802	15.7037	35.9493	31.9575	38.6712	29.8074	26.471	33.2437	28.2833	18.1161	19.176	21.3664	13.7424	25.9905	36.8315	14.3278	24.5989	48.6704	37.5503	27.6862	48.4931	16.3669	23.1367	18.0435	17.4362	17.0696	41.1849	24.5347	30.819	21.6415
ALG9	4.46146	3.0791	4.68529	4.79124	3.94351	5.05484	4.07342	4.26435	6.28149	3.57028	4.49276	3.82082	2.85694	2.09511	6.40274	6.60401	4.39236	4.0505	4.54445	5.42114	1.93515	6.02945	3.33203	5.76981	5.03026	3.22492	5.20174	6.3258	3.67351	3.77856	4.126	5.0315	4.39161	4.91701	5.82371	2.94718	6.90485	5.20163	4.19462	4.36307	3.84999	3.78465	2.99029	2.75806	2.18513	5.52997	3.61249	4.58611	3.82078
ALK	0.0462348	0.0741041	0.036762	0.0712142	0	0.0260946	0.0209983	0.0571876	0.0307134	0	0.05778	0.0157224	0	0	0	0.132765	0.0983133	0	0.0721112	0.0865653	0	0.0745734	0.0394332	0	0	0.0359635	0.0660337	0.0493274	0.025683	0.126233	0	0.0773835	0	0	0.0663014	0.01463	0.0579181	0.147862	0.0656333	0	0.045226	0.0454659	0.0481887	0.0500982	0	0	0	0	0.0155343
ALKBH1	2.30093	1.39544	2.50417	2.94252	5.44027	3.1253	2.41586	2.79874	2.90071	2.42167	2.49034	2.23127	3.13547	2.52964	1.33805	3.45907	2.34835	3.05973	3.47668	3.46333	1.93085	3.82109	2.47504	2.90947	2.95637	2.59994	3.49697	1.63423	2.33417	3.31981	2.77891	5.10406	3.36432	3.09066	2.10528	2.72768	1.6888	4.59812	2.82062	3.32898	4.8325	2.1303	2.33814	2.97924	2.16351	2.38271	3.10772	3.91868	3.76121
ALKBH2	11.1951	2.92057	9.10974	13.5114	17.0014	16.2892	19.3529	8.57126	10.0551	9.00176	12.0543	28.9547	9.40185	7.83031	21.244	9.27537	15.2976	19.0438	7.80507	59.8589	16.7115	37.7579	16.8836	12.4057	14.7985	13.7082	16.4072	7.07419	12.4479	12.4543	18.6273	6.36461	12.297	10.1899	21.1679	7.07798	12.4705	17.806	22.902	16.9009	14.7597	29.9863	9.68748	7.15451	7.1192	4.49611	11.4104	12.9724	13.5762
ALKBH3	6.91902	3.85982	5.60304	5.08961	13.4245	7.44109	7.88288	4.17071	3.89263	8.6305	6.49196	2.47529	5.19271	5.09333	6.66131	3.43989	11.5492	5.3433	4.42308	5.46816	5.38415	2.18649	8.85712	2.99435	1.77408	5.07946	2.92236	4.02631	5.77725	16.9998	1.17032	12.9108	4.01974	6.17169	7.36824	6.11133	2.73509	7.63864	5.11549	6.2569	9.46845	4.20703	6.82233	6.92408	4.80335	7.2524	3.29815	1.53515	7.85812
ALKBH4	2.53564	1.73498	2.57132	2.83232	4.9117	5.32673	3.17142	2.82857	9.72423	2.3132	3.26821	4.04726	2.20861	1.44828	3.21337	2.26312	4.4061	3.14503	2.43596	3.6259	4.62855	3.78507	3.08112	3.22648	4.80758	3.88256	4.59864	1.97534	2.793	8.16835	3.15799	5.72697	3.59444	4.80906	5.90124	5.7563	3.70433	4.03005	3.0269	2.67564	3.38067	2.38455	3.66328	4.02784	2.16199	3.2791	1.39999	5.71465	3.63947
ALKBH5	19.7942	23.0755	13.2708	18.5253	35.2937	23.7085	8.12206	7.5675	42.3332	16.0404	18.0829	6.17199	17.328	10.3798	12.6226	10.4278	17.5272	13.9697	6.9973	20.3169	12.1634	9.14217	13.3222	16.2267	17.4458	13.0197	9.63745	13.1479	14.9486	16.4855	11.7421	18.3105	15.2178	17.6823	12.9178	10.6256	23.5056	9.78443	21.7774	20.9416	8.28135	14.0173	26.8384	14.5054	11.3743	8.55359	11.8877	26.0843	13.4402
ALKBH6	8.99547	12.8375	7.53674	5.82911	12.3384	9.64112	11.5011	5.7763	13.3726	8.19835	8.61424	5.61672	3.9931	3.81311	7.28763	5.25491	15.146	13.0828	6.56392	5.46846	3.79591	6.78428	5.50432	7.8076	9.50397	12.147	11.5953	4.67986	9.65841	12.832	6.17764	10.1123	9.99113	6.97445	14.1238	8.38064	9.53278	7.91606	5.23886	9.30737	10.3929	5.31255	9.71626	5.75008	5.13529	5.05995	5.92871	13.9505	10.8583
ALKBH7	26.6195	8.46311	34.192	21.6984	36.2736	41.4573	25.1761	17.6565	20.0916	25.8204	22.2783	20.0683	13.7516	13.7579	32.0829	10.7286	21.5924	16.9781	11.9702	22.7555	28.8643	23.6725	18.4057	19.991	31.8826	24.8257	16.9669	20.2399	20.6957	38.4967	8.32155	20.3006	21.2115	18.3729	30.7451	17.1874	15.9903	13.8778	13.1857	22.8365	10.473	20.399	10.8344	18.7614	21.1907	12.714	35.6637	19.1629	15.5423
ALKBH8	1.94226	2.19742	1.99243	1.95483	2.08403	1.46012	2.08	2.19299	1.4023	2.04079	2.02834	1.6025	1.5782	1.59894	1.46489	3.07478	1.45071	1.69423	1.79914	2.40359	0.582575	2.09884	1.7904	1.91136	1.78698	1.37477	1.20756	1.56546	0.784528	1.43922	2.00176	2.0737	1.6597	2.32312	1.20398	1.33827	1.17813	2.44843	1.64992	2.62199	2.47406	1.89197	1.57048	1.60201	1.00523	2.31412	1.62275	2.53501	1.84344
ALLC	0.501048	0.200363	0.142502	0.154423	0.440696	0.198209	0.351469	0.317543	1.14011	0.159791	0.459405	0.0596221	1.42855	0.56418	0.28216	0.952359	0	0.143468	0.0580035	0.196152	0.200858	0.181432	0	0.258611	0.322908	0.483199	1.22952	0.0830947	0.751405	0.453766	1.54351	6.01823	0.393539	0.0614499	0.906514	2.10474	0.231896	1.74404	0.0991704	0.294772	0.0763542	0.0796732	0.541671	0.296444	0.705056	0.113361	0.0749608	0.217553	1.02796
ALMS1	2.41645	2.5731	2.4574	1.29727	1.03124	0.969321	1.97435	1.41243	1.83034	1.92803	1.76619	1.19903	1.85652	0.399174	1.70829	1.73332	2.70321	0.642233	3.63032	1.40753	0.629381	1.39806	0.899503	1.82217	1.26288	0.790515	0.99661	1.51398	0.697841	0.480033	2.01903	1.78496	1.18556	0.999667	0.828208	3.35018	2.14681	2.19089	1.72481	1.26087	3.93715	2.07211	1.30585	2.09022	0.862967	1.29222	1.9251	1.25125	1.57616
ALMS1P	0.204688	0.33195	0.231155	0.189102	0.237354	0.163009	0.865914	0.206158	0.203213	0.985477	0.583804	0.0854737	0.278352	0.0767768	0.132896	0.142951	0.381971	0.226404	0.246442	0.177278	0.0883941	0.0839642	0.0430093	0.317006	0.110757	0.239821	0.199214	0.15783	0.120478	0.0494084	0.271544	0.167573	0.642178	0.204577	0.0924967	0.386395	1.08806	0.532585	0.148737	0.428125	0.452723	0.275868	0.284471	0.313169	0.652101	0.0545902	0.18819	0.468481	0.653051
ALOX12	0.632456	0.770077	1.13514	0.949484	0.517318	0.402287	0.619978	0.473428	1.03806	0.703339	0.760739	0.408052	0.592088	0.314738	0.907948	0.96449	0.535964	0.856141	0.60074	0.787914	0.500865	0.378195	0.69963	0.538284	0.623272	0.759169	0.341585	0.250303	0.62341	0.443301	0.43331	0.988426	0.616142	0.239591	0.380323	0.663875	0.161926	0.514863	1.6391	0.527027	0.955638	0.293239	0.456821	0.909795	0.382463	0.544516	0.373481	0.924969	0.8823
ALOX12B	0	0.466298	0	0.0374247	2.2855	0	0.0671411	0.296654	0.0645066	0.0610406	0.0418439	0	0.176034	0.0962447	0.0362831	0.0955153	0	0.152318	0.0695753	0	0.0864501	0	0.0369418	0.120684	0	0	0	0.112129	0	0.198821	0.201319	0.230596	0.217994	0.151773	0.16747	0.164773	0.0778642	0.0568607	0	0.128615	0.0706151	0	0.056904	0.0561258	0	0	0.0507614	0.0955461	0.0715646
ALOX12P2	0.525417	0.552508	2.22272	1.02388	1.72587	0.831051	0.252098	0.107229	2.53504	2.73937	0.812385	0.0678742	0.180077	3.89439	2.90073	2.52213	1.34578	2.38893	0.913478	2.73867	0.176784	1.40894	2.33763	0.403249	1.5373	2.23191	5.49119	0.83109	4.11596	0.490214	0.103281	1.8866	2.48753	0.853892	1.72953	1.06688	1.86486	2.81703	2.19153	0.0357576	2.22686	0.0880742	1.54272	1.35195	1.0552	3.004	1.88133	0.110387	1.58061
ALOX15	1.71337	0.108516	0.090277	0.0575562	0.12395	0.249615	0.0724309	0	0.0724611	0.0833465	0.250899	0.0861738	0.200613	0.107125	0.0501705	0.110422	0.223208	0.0951393	0.104319	0.057935	0	0.103693	0.0350076	0.232453	0.0967727	0.0467877	0.0303997	0.0433907	0.141663	0.0415338	0.193916	0.124054	0.0810012	0	0.358247	0.0705947	0.74021	0.0735341	0.0458777	0.0981035	0.232223	0.080919	0.099809	0.0511275	0.380478	0.0732888	0.183555	0.37109	0.0474248
ALOX15B	4.53824	0.0746409	0.0853701	0.0432801	0.233832	0.282351	0.0898509	0.274079	0.182691	0.49536	0.440607	0.0608232	0.28538	0.240264	0.425157	0.199544	1.61782	0.0982365	0.272706	0.174416	0.0900269	0.0575025	0.173122	0.119936	0	0.272158	0.0418199	1.06704	0.441159	3.76346	0.101998	0.256323	0.181616	0.0631117	0.155469	0.0288148	0.183991	0.300539	0.0550137	0.104593	0.297083	0.137527	0.125163	0.0812587	0.105471	0.664286	0.302177	0.250418	0.135105
ALOX5	3.34902	29.2296	1.43642	0.283325	10.9051	0.320651	0.123204	9.0652	6.17425	3.03944	3.09144	0.313263	7.58942	1.64156	1.19161	2.9107	13.1895	1.36055	5.89861	11.8711	0.360282	0.127746	1.95977	2.69479	0.278601	3.05431	0.614422	1.04726	8.95898	15.8305	1.57947	37.9493	3.35851	0.250689	0.611438	0.391303	0.394141	5.71706	0.726004	0.861621	8.21406	0.313516	4.59531	9.5633	2.34826	2.4498	0.337462	5.33573	4.78771
ALOX5AP	4.93445	6.91719	4.02519	0.232995	6.36868	0.286085	0.239478	17.507	16.4159	11.4086	8.76229	0.369225	7.41705	2.06405	0.96786	7.41816	46.2753	1.57098	9.69708	2.40404	2.90119	0.143364	4.00603	5.00543	0.536396	3.80132	0.368393	2.86781	17.615	79.5127	2.26234	23.4226	11.452	0.537313	1.05619	0.991565	1.37449	10.7646	0.498475	2.85717	12.936	0.155258	6.91997	19.6423	2.11092	4.54233	2.52612	6.71822	7.35364
ALOXE3	0.0630375	0.201749	0	0.0304256	0.953123	0	0	0.0920479	0.10543	0.0316723	0	0	0	0	0.0245413	0.336769	0.0614437	0.0371026	0	0	0	0	0.0338898	0.04385	0	0.0608606	0	0	0.0439338	0.0923748	0	0.401158	0.0773194	0	0	0.044119	0	0	0	0	0.144553	0.0323641	0	0.0653673	0	0	0	0	0.0678044
ALPI	0.0298797	0.117047	0	0	7.40738	0.189734	0.0750888	0.076697	0	0	0.0289072	0	0	0	0	0.0205043	0.0703781	0	0.0334417	0	0	0	0	0	0.0248959	0.406975	0.181635	0.0331494	0.0522759	0.129867	0.0542944	0	0	0.00016	0.0733091	0.107688	0.0179201	0.0422596	0	0	0	0	0.198524	0.133141	0	0.0721975	0	0	0.0152165
ALPK1	1.91482	6.15594	2.01027	2.15848	1.14635	0.600579	3.56962	2.66014	2.85293	6.37779	3.11341	2.55589	2.68782	5.07245	2.78737	5.22167	3.19023	3.94179	2.90601	2.1584	0.219963	1.20596	3.98797	2.14475	1.23148	3.15543	3.27279	1.27116	2.32677	3.43994	1.70761	6.49573	3.43436	2.04808	1.64525	1.31564	0.845569	7.25822	3.24407	0.939709	5.86603	1.40126	2.64691	5.27478	2.08886	2.70374	0.893514	1.66672	2.8028
ALPK2	2.77564	0.349652	2.59633	0.162386	0.0609301	0.112255	16.5582	6.43631	3.68649	5.39061	0.926337	0.119035	7.51437	7.03891	1.31444	3.59334	5.31109	0.712567	3.42456	0.0776085	0.920657	0.0269019	0.228934	0.698223	0.216907	1.49685	8.53937	13.1489	7.21258	0.891811	0.221748	13.0266	11.3777	0.622174	0.361635	0.345677	2.38427	12.3899	0.148098	15.9092	21.0085	0.0684966	5.29757	5.59121	2.72012	3.69115	0.214567	1.3894	0.794671
ALPK3	5.89524	0.68039	0.62516	0.202785	0.353684	0.997371	1.57423	2.92164	3.85348	0.29738	1.29446	0.253828	4.91722	1.73948	0.240334	3.24721	10.0764	0.652958	0.390856	2.54504	0.198325	0.221653	4.3422	4.75499	1.32502	0.83206	0.596205	0.875747	5.08358	0.670602	3.07853	2.61038	0.644189	0.077465	0.586305	1.26074	0.0763295	1.738	0.972427	1.39074	0.901355	0.174591	0.611179	1.63524	0.405772	2.28085	0.243356	16.4522	4.87494
ALPL	10.488	0.198884	2.00217	3.52494	0.374434	8.64029	1.16888	6.29356	0.945096	2.11456	5.99892	4.92873	10.9875	25.0753	2.59146	19.1115	0.353718	18.4177	3.02696	44.2136	2.87644	36.5688	12.8683	0.828008	4.57918	16.4437	3.14493	16.1959	12.9028	0.703542	7.48386	7.45841	2.65975	3.55401	14.4909	0.168005	1.80638	6.10262	3.44258	0.407762	1.50278	1.97288	9.39627	13.6498	26.4098	11.41	4.41886	4.01747	4.01916
ALPP	0	0.0406353	0	0	0.37507	0	0	0	0	0	0.0243418	0	0	0.0260099	0	0	0	0	0	0	0	0	0.0138321	0	0	0	0.0227823	0.0431741	0	0.0306807	0	0	0	0	0	0.0120674	0.0555183	0	0	0	0	0	0.0424234	0	0	0	0	0	0
ALPPL2	0	0.0813869	0	0	0.26659	0	0	0	0.030208	0	0	0	0.0343715	0	0	0	0	0	0	0	0.0231379	0	0	0	0	0	0.0821031	0	0.0241311	0.112371	0	0	0	0	0	0	0	0.0868897	0	0	0	0	0.0727935	0	0	0.0368264	0	0	0
ALS2	6.1744	3.49127	6.28915	8.8738	8.28267	2.83919	4.64251	6.99818	6.88251	4.62626	6.02647	4.3277	5.6974	3.53177	5.18881	7.05321	8.40366	4.26048	5.28714	3.71344	2.12562	4.51817	3.42357	10.0042	4.30735	3.76772	3.35998	4.13746	2.21226	1.97818	6.88048	5.39828	5.63434	4.05882	4.50614	6.24941	4.5621	8.26594	3.98717	6.06524	5.66647	6.49915	6.37349	3.89391	2.75797	3.27641	5.45001	4.12735	5.39719
ALS2CL	33.6781	7.47451	8.82221	3.25579	39.0674	5.3404	12.6673	14.4242	13.6244	2.01206	7.04143	3.46354	7.2029	2.8107	5.60589	13.9939	9.08427	29.7956	15.5293	13.0985	1.52935	0.690284	7.5801	26.0776	4.52109	6.86495	10.3774	2.54837	9.93534	13.0281	12.0512	18.0611	57.6596	7.45004	34.4321	4.14256	9.28825	29.7513	5.27531	32.1949	18.5947	0.883545	13.8454	9.2198	4.69572	8.55015	5.85534	80.7285	16.283
ALS2CR11	0.205038	0.259522	0.0645109	0.0650997	0.0149934	0.0246216	0.0651745	0.143051	0.174604	0.100088	0.13417	0.00743246	0.429461	0.0477008	0.177778	0.139187	0.123424	0.240689	0.0676846	0.102661	0	0.146144	0.0993204	0.107849	0.0746878	0.0135585	0.00961662	0.0336592	0.0982801	0.221959	0.461074	0.291796	0.124033	0.0955888	0.274976	0.0695777	0.109473	0.127453	0.121565	0.286346	0.181048	0.0633798	0.0879257	0.149692	0.0678364	0.104525	0.0909978	0.206337	0.170712
ALS2CR12	0.387395	0.356823	0.46176	0.971666	0.191929	0.154853	0.769748	0.230095	0.70072	0.395032	0.476019	0.889636	0.247575	0.271904	0.314054	0.316409	0.488322	0.430126	0.193108	0.136692	0.0742627	0.11504	0.167898	0.302861	0.240881	0.0624243	0.151626	0.309877	0.260152	0.115405	0.439299	0.372328	0.224295	0.277544	0.235392	1.03705	0.19043	0.709253	0.283431	0.230259	0.884869	0.153922	0.510837	0.331818	0.479977	0.271058	0.412718	0.162547	0.280901
ALS2CR8	2.21733	1.95404	3.02081	2.19166	0.500663	0.837438	3.38459	1.73789	0.770327	2.22544	2.47541	2.04104	2.22424	0.558803	1.6107	1.87392	1.03668	1.35357	2.80058	1.02293	0.16591	1.85149	1.22857	1.75005	2.27531	0.885801	0.503288	1.23728	0.394039	0.516417	2.23912	2.70673	1.1376	1.40116	0.687304	2.01815	0.802641	1.69124	1.22065	1.14001	1.9211	1.25929	1.81484	2.09842	1.13237	0.670607	1.15224	1.37759	1.92136
ALX1	0	0	0	0	0	0	0	0.105002	0.166011	0	0	0	0	0	0	0.111608	0	0	0	0	0	0	0	0	0	0.0256931	0	0	0	0.337377	0	0	0	1.3224	0	0	0	2.8478	0	0	0.208213	0.0690835	0	0	0	0.0785401	0	0	0
ALX3	1.74709	1.53232	2.24251	4.58102	1.8202	1.38404	2.50063	1.5125	1.80555	1.65862	0.751534	1.49794	1.17398	0.72715	1.36182	1.07175	7.84212	2.83152	0.900061	1.47136	0.318364	0.572604	0.987636	1.03381	1.75925	1.01948	2.26415	1.9257	0.684123	1.75072	1.11383	2.16882	0.718356	1.02795	1.32682	1.63213	6.06262	4.92956	3.214	0.766603	3.7164	0.600437	1.04559	1.30542	0.420014	0.238852	0.470918	1.74034	1.31731
ALX4	0.00786554	0.0351362	0	0.0318416	0	0.00790734	0.00649061	0.00740774	0.00497799	0.00606378	0	0.01745	0.0197138	0	0	0.00914171	0	0.0320686	0.00992129	0.0057597	0	0.0146603	0.00840487	0.0045267	0	0	0	0.0157961	0	0	0	0.192658	0	0	0.1049	0	0.0078804	0.0222489	0.00397415	0	0.0184179	0.0205911	0.00467865	0.010807	0	0.00471487	0.0152108	0.0625904	0.0040056
AMAC1	0	0	0.0133351	0.0143584	0.0108518	0	0	0	0	0.0153291	0.00904701	0	0.0234377	0	0	0.0256687	0	0	0	0.0273908	0	0	0	0	0	0	0	0.00854385	0	0	0	0	0	0	0.0135059	0	0	0.0209519	0.00944974	0	0.0131132	0	0.0222498	0.00907477	0	0	0	0	0
AMAC1L2	0	0	0	0	0	0	0.061534	0.0113304	0.0286988	0	0.0282333	0	0.0365714	0.030168	0.0370674	0.0700919	0.11697	0.105423	0.0113013	0.0534247	0	0	0	0	0.048631	0.0405399	0.0292695	0	0.0231584	0.0355856	0	0.125541	0.0925343	0	0.0342193	0.0849493	0.0194085	0.14446	0	0.12002	0.061384	0.0123959	0.0260384	0.0566398	0.0365329	0	0	0.0387043	0.0297235
AMAC1L3	0.032543	0	0.0232034	0.104614	0	0	0.0201186	0	0	0.0261448	0.139411	0.0180719	0.0815642	0.158084	0.0242798	0.0669959	0.0664033	0	0.0177117	0.037686	0	0	0.0178906	0.0204905	0.0542302	0.0300937	0.0041698	0.0148665	0	0.0777938	0.0755181	0	0.0128985	0.072257	0	0	0.0195174	0.092053	0.0359786	0	0.0485597	0	0.0193575	0.259701	0	0	0.0422007	0	0.0248593
AMACR	10.3468	21.4148	131.691	345.21	5.00716	133.098	49.7937	11.1724	12.1392	159.402	31.4926	210.529	41.0739	10.7002	168.254	8.0213	77.3722	29.8135	9.14278	9.65288	30.0858	109.678	143.004	18.2919	72.4232	41.0862	74.7383	38.0386	13.2015	14.555	11.4965	8.74515	8.77694	34.4452	31.3066	37.4521	16.2856	16.0275	138.164	8.41669	8.9447	21.4208	12.1315	11.312	19.545	17.4041	34.1581	9.14378	20.2288
AMBN	0	0	0	0.169643	0	0	0	0.0246741	0	0	0.200078	0	0	0	0.0777102	0	0	0	0	0	0	0	0.0729806	0	0	0	0	0	0.025216	0	0	0	0	0.00271582	0	0	0	0.12954	0	0	0.0222793	0	0.028483	0	0	0	0.0154441	0	0
AMBP	1826.03	4.55364	2667.23	1857.19	3.68152	4098.98	2426.36	1846.1	474.573	1177.73	2560.74	2511.57	2197.57	2937.84	2452.94	1386.33	529.111	2909.62	1318.08	2725.57	2240.29	3134.71	2558.08	1021.23	2865.17	1410.48	3433.76	1791.2	2497.71	573.947	2105.28	282.398	3794.4	5396.22	1122.73	2613.89	4215.84	623.153	2291.82	4332.45	264.409	1614.44	2374.7	1281.07	4341.46	2207.77	3194.81	1930.6	1026.18
AMBRA1	3.82786	5.71451	5.20497	5.81475	5.4161	3.85404	4.56014	4.75347	6.06599	5.52931	3.39192	9.23134	3.91278	2.65575	3.93758	4.52517	7.69722	3.93019	3.82522	4.84245	3.71624	10.9865	6.02114	5.48765	4.13903	4.39036	11.7208	6.47843	3.41543	4.15987	5.72415	5.86826	4.61664	3.53094	2.95777	5.20354	4.79024	4.74775	8.9094	3.80051	7.76163	3.22841	5.00065	4.42062	3.14985	6.17385	3.75718	4.73346	5.88813
AMD1	11.226	11.8083	8.55684	13.2446	19.5466	10.4898	7.09281	23.0198	51.812	17.0364	12.7179	12.5375	20.6816	20.9754	10.8399	12.9476	24.2819	11.1221	14.1212	13.7965	22.4625	13.5871	16.0476	13.5228	6.48068	14.4482	5.77935	16.5258	15.0431	15.7771	11.1569	16.9294	12.1423	12.4906	6.91616	22.0432	8.33111	14.5051	11.3078	13.4761	18.4092	9.44693	15.7345	17.7686	8.28774	13.5185	10.448	10.3822	14.3005
AMDHD1	22.3044	0.569577	41.4116	30.873	0.0782673	25.6552	49.6372	24.7123	5.95624	15.9492	46.1852	44.0672	10.4318	79.4013	9.29109	20.2442	4.46503	29.3959	15.6022	102.231	6.49387	34.2503	17.3054	17.4163	29.4626	6.6263	24.6366	44.9703	7.30727	2.28682	36.4484	3.60137	20.0004	15.2635	42.8166	12.6518	22.9987	17.7273	21.4416	39.9597	5.92481	90.1961	52.4973	22.2957	50.5987	25.9012	72.8236	11.8478	19.4561
AMDHD2	11.2499	4.93489	7.93246	11.4017	10.4726	7.3888	15.8555	11.5755	26.1629	9.00733	6.11449	9.27372	4.32529	1.70272	14.0214	6.4944	9.57554	9.22013	10.8399	6.84258	4.34163	15.8621	13.1796	6.8348	7.72529	13.6978	8.27166	3.31562	14.9915	14.8892	9.2289	10.9498	6.94291	4.45243	8.7992	13.6631	2.67877	14.2983	18.6309	4.04287	12.2388	9.03531	7.06079	9.32869	4.58108	5.81589	3.54743	5.35553	13.4009
AMELX	0	0	0	0	0	0	0	0	0	0.049073	0.134798	0	0	0	0	0.025002	0	0.0671566	0	0	0	0.0404247	0	0	0	0	0	0	0	0	0	0	0	0	0	0	0	0	0	0	0	0	0	0	0	0	0	0	0
AMELY	0	0	0	0	0	0	0	0	0	0	0	0	0	0	0	0	0.26268	0	0.0318611	0	0	0	0	0	0	0	0	0	0	0	0	0	0	0	0	0	0	0	0	0	0	0	0	0	0	0	0.0173118	0	0
AMFR	21.0199	12.7883	18.3453	46.0333	19.4934	23.45	19.4252	26.9111	15.9725	20.2654	40.6137	27.4105	31.6231	16.1481	30.0975	24.1769	31.4179	28.3954	22.177	18.3229	31.0851	32.8391	27.1876	20.9682	23.5573	24.6723	30.97	27.4222	32.1562	11.6223	19.8256	25.5786	14.2893	21.5169	28.8073	43.1963	20.1322	21.1915	50.3334	12.028	23.1919	44.6308	19.0193	35.7136	26.0665	23.1505	12.5797	12.5844	19.3681
AMH	0.306951	5.0841	0.164664	0.353512	0.414994	0.616537	0.0281533	0.139404	1.7583	0.177941	0.0347776	0.0230618	0.406213	0.060947	0.21083	0.111987	4.24298	0.168408	0.801678	0.0732935	0.0812319	0.102511	0	0.164036	0.135232	0.622192	0.0818797	0.0164217	0	1.04372	0.283366	0.35318	1.05276	0.644543	0.205268	0.136083	0.106639	0	0.470397	1.31573	0.244332	0.465504	0.0642918	0.102962	0.549855	0	0.280824	6.04522	0.128382
AMHR2	0	0.209256	0	0.0230994	0.142677	0	0.0370086	0.095493	0.0919128	0.00618312	0.0844163	0	0.169586	0.224345	0	0.0904158	0.129981	0	0.0379129	0.0522713	0	0	0.0669033	0	0.0546938	0.138645	0.0915723	0	0.0739059	0.262341	0	0.127186	0.123098	0	0	0.0469549	0.057916	0	0	0.208595	0	0.0410727	0.0433618	0.0320266	0.500167	0.121442	0.0469125	0	0.0543053
AMICA1	3.80593	0.27959	4.48881	0.887963	1.52454	0.934779	6.52943	7.2587	7.19821	8.62361	6.56576	0.569982	10.2939	1.25986	3.2947	8.7562	6.16483	2.82951	7.58135	5.09266	2.05973	0.438011	4.13615	6.74523	0.664934	5.7858	4.30104	4.1528	11.6143	34.7854	4.23847	22.4362	13.2389	4.78256	2.4689	4.35845	4.63019	12.2603	1.66989	22.1281	14.1897	1.30928	6.17261	10.8096	4.07834	3.53003	3.51402	14.296	8.24333
AMIGO1	0.735395	0.827278	0.836051	2.40947	1.43911	0.642575	0.282919	0.578996	1.05009	0.855514	1.26681	1.53655	0.639816	0.406869	0.180988	0.243004	1.87939	0.41022	1.26034	2.28895	0.754619	1.81125	0.565643	1.19739	0.840677	0.335435	0.763447	4.0892	0.238679	0.445514	0.673047	0.989146	0.303464	0.76227	0.512901	3.27557	2.27072	0.670674	0.172	0.26497	1.2156	0.556139	1.25704	1.01704	0.271576	0.675395	0.960437	0.498046	0.949302
AMIGO2	1.57469	11.829	0.909966	0.229997	0.259028	0.15573	0.430868	2.33839	8.938	1.02673	1.7087	0.225688	2.43639	1.30881	0.268888	1.8761	21.9974	0.458352	2.607	1.32432	0.126725	0.0239116	0.329518	1.07184	0.440896	0.684789	0.448318	0.360314	1.15588	4.44655	1.63965	4.23299	2.00803	0.118736	1.33668	0.269629	4.45694	3.27027	0.345968	4.52372	0.609264	0.150823	1.79237	3.0409	1.84115	3.86177	0.663947	1.54483	1.3038
AMIGO3	4.75229	0.67508	1.97816	2.47622	4.787	2.37975	3.23908	1.748	6.71733	2.01455	0.956566	2.53129	1.88011	1.74839	1.50003	2.52741	4.63981	4.49188	4.67056	3.15582	1.13756	1.42308	2.15343	3.47817	2.61435	1.27011	4.12723	2.07975	2.13761	4.38393	1.54688	2.01995	2.8216	1.77297	4.68	3.31608	2.76884	2.25351	2.54079	2.71761	3.95007	1.65757	3.70879	2.59908	1.40677	1.49617	1.51095	5.86445	2.69142
AMMECR1	2.05219	4.47353	1.65987	2.14698	3.60355	1.53693	3.65863	2.6299	0.538313	2.85597	2.27354	1.2089	2.07381	0.901186	2.04693	1.75427	6.21101	1.17334	2.03903	1.94091	2.00656	1.98343	1.98878	1.05234	0.710491	0.872167	1.34381	2.07808	1.60199	1.15822	0.895978	2.37363	1.36207	1.72973	0.683034	3.3494	1.81731	3.15116	1.02707	1.56455	2.74994	1.20518	1.58553	2.87262	1.04868	1.74646	1.55219	1.7026	1.71202
AMMECR1L	10.3219	4.84917	3.4336	4.72947	7.98996	3.99007	8.93785	6.34958	4.72166	3.49057	4.81459	4.5731	7.42221	4.68043	3.9029	6.61387	5.62784	5.31333	5.55136	4.76107	2.22797	5.52465	3.12857	7.01854	5.82061	3.61528	6.18964	4.69358	3.84988	3.44863	7.93138	9.50601	6.34332	3.1363	11.6745	5.94426	5.86919	9.01028	3.53272	5.4349	7.6716	2.35433	4.81866	5.19614	3.67462	3.93947	4.34329	8.25051	3.78448
AMN	3.85643	5.13555	0.323545	0.160968	53.5815	0.235898	6.94024	11.6434	15.1574	0.166988	0.579486	0.315052	2.6982	0.902009	0.102105	2.47043	0.0559685	0.129032	0.570119	6.89543	7.96685	0.0592627	0.77884	7.62647	0.293429	0.940721	13.8497	8.59846	16.778	0.278592	0.34908	1.15657	1.60315	16.4341	0.154459	9.02966	24.2869	13.7811	21.1851	47.7983	0.10934	0.0482049	2.05117	10.4058	2.76895	2.1227	0.112567	10.1036	24.8076
AMN1	3.45142	10.5152	2.24974	1.62856	13.789	2.66077	3.22641	2.38614	2.666	2.30403	2.52597	2.37537	2.85779	0.875456	2.54151	4.06127	1.34753	3.91576	1.75259	1.6657	1.28369	2.92363	2.15447	3.8234	1.81334	2.35542	2.63658	1.6238	2.11534	2.3179	2.90179	4.76561	5.56511	2.12968	3.06546	2.28381	2.8661	2.8633	3.00481	3.36531	3.08337	2.42933	2.73838	2.18447	1.79747	3.3676	1.90483	4.50272	3.95892
AMOT	1.05075	1.75277	1.20378	3.89584	0.589752	0.46878	0.897635	0.491722	0.223762	1.02774	1.76271	0.414761	0.807728	0.219898	2.80811	0.184215	3.71158	1.01139	0.252027	0.86135	1.43927	0.0287426	5.78775	0.182666	0.0890675	1.18246	1.53239	0.172131	0.293481	0.282845	0.274065	1.99353	0.508702	0.758615	0.829953	0.660294	1.69745	0.639674	3.00147	0.0750469	1.42248	0.174827	1.04751	0.78343	0.345696	0.0761001	0.0526436	1.60089	1.9407
AMOTL1	8.38319	1.2975	1.57779	2.50358	0.682682	0.553898	2.60052	2.51421	3.01672	0.936599	6.13819	0.479359	6.13603	1.58025	0.351432	5.72584	2.95225	1.11112	1.65033	2.17556	0.257004	0.174656	0.541996	2.03456	2.23675	0.552828	0.258718	3.0853	0.89583	1.32824	9.4251	5.78647	2.31175	0.410986	5.61574	0.619509	5.98036	4.63043	0.676965	3.59469	5.30336	0.584158	3.16645	3.91187	2.40208	1.46835	3.39121	3.30471	4.59423
AMOTL2	9.02843	2.67431	4.20033	3.87144	6.56983	3.20246	2.54082	5.22447	10.5242	2.49293	6.25122	4.46248	7.95172	6.07434	2.57539	3.99756	6.90692	5.72111	6.61193	1.0972	3.37688	4.22876	4.12015	3.24227	7.69934	5.24599	2.80372	5.01564	3.6409	1.8335	5.30418	22.5143	4.74458	1.88514	1.67028	1.92494	2.23697	5.10812	6.68075	0.947736	8.7126	3.68575	8.41222	5.27039	2.75277	3.41244	0.937521	4.66529	5.0807
AMPD1	0.211138	0	0	0	0	0	0	0.241838	0	0	0.299774	0	0.261097	0.125805	0.164204	1.11388	0.0575643	0	0.289931	0	0.125716	0	0.0550519	0.070425	0	0.19914	0	0.0550212	0.101694	1.23683	0	1.31771	0.183323	0.0545435	0.0428944	0	0.0689188	0.215368	0	0	0	0	0.299698	0.378919	0.0955904	0.137542	0	0.129481	0.0929728
AMPD2	11.4635	5.41825	15.7347	23.9468	10.5173	18.3948	21.6617	12.7554	17.0309	16.7602	10.5313	20.883	10.7327	8.98131	14.3563	7.33799	14.6685	15.0877	9.7611	17.6059	8.77697	12.6903	18.1127	8.236	19.257	11.9854	18.5003	7.91082	11.4985	14.36	10.8765	20.1622	12.3299	14.5802	29.9605	30.0646	11.7939	19.5012	33.9049	5.71756	22.5439	17.912	13.9282	12.4712	10.3334	13.7513	7.74552	9.30513	7.97201
AMPD3	1.32473	4.29108	1.03545	0.32972	5.52413	0.436402	1.17239	2.35724	3.27211	2.44713	1.7578	0.621391	2.10409	0.362261	0.536765	1.76591	3.90225	0.760448	2.23395	1.19087	0.477572	0.195338	1.05204	1.55449	0.325792	1.57859	1.24427	1.38202	1.76231	4.19597	0.990558	6.51677	3.44335	0.172499	0.44672	0.791871	1.92068	2.18094	0.828513	0.697852	3.98128	0.781877	1.71652	3.88842	0.45248	1.09215	0.67942	2.19445	2.06985
AMPH	0.213473	0.136174	0.0897077	0.0866212	0.19887	0.0715271	0.0495181	0.356886	0.152062	0.141589	0.712855	0.0402197	0.340921	0.0565566	0.0946281	0.185757	0.146801	0.192537	0.134261	0.162965	0	0.0339173	0.0233455	0.366128	0.139884	0.143173	0.0508639	0.0320224	0.167037	0.10189	0.265671	1.49319	0.242801	0.024838	0.118719	0.0543432	0.0717802	0.995267	0.0732677	0.0669658	0.429359	0.0399301	0.230115	0.243647	0.0533663	0.178349	0.0507997	0.441309	0.191578
AMT	19.261	3.55031	24.7218	19.4192	9.80833	39.9515	31.085	12.195	24.3815	18.715	15.819	18.3285	18.4085	13.41	22.4232	11.4058	11.9628	38.1696	15.5728	28.5202	11.8648	16.4776	16.3514	18.6416	43.9816	27.6695	18.8226	22.8733	13.5885	12.9423	17.9199	21.0917	31.7776	24.8538	22.2252	26.3402	24.0108	25.2791	20.947	18.3867	19.8768	12.4108	26.1989	13.1911	14.964	15.9116	9.6	30.6069	29.0756
AMTN	0	0	0	0	0	0	0	0.093685	0	0	0	0	0	0	0	0	0.307429	0	0	0	0	0	0	0	0	0.0354098	0	0	0	0.23004	0.185692	0	0	0	0	0	0	0.189201	0	0	0	0	0.0758111	0	0	0	0	0	0
AMY1A	0.0932074	0	0.0343069	0	0	0.129024	0.0522648	0.0336826	0	0	0	0	0	0	0	0	0	0	0	0	0	0.0335174	0	0	0	0.0314817	0	0.0308777	0.0516752	0	0.0857022	0	0	0	0.0587055	0	0.0390915	0	0	0	0	0	0	0.0120028	0	0	0	0	0
AMY1B	0.0932074	0	0.0343069	0	0	0.129024	0.0522648	0.0336826	0	0	0	0	0	0	0	0	0	0	0	0	0	0.0335174	0	0	0	0.0314817	0	0.0217448	0.0533898	0	0.0944241	0	0	0	0.0587878	0	0.0391329	0	0	0	0	0	0	0.0132243	0	0	0	0	0
AMY1C	0.0932074	0	0.0343069	0	0	0.129024	0.0522648	0.0336826	0	0	0	0	0	0	0	0	0	0	0	0	0	0.0335174	0	0	0	0.0314817	0	0.0303629	0.0335147	0	0.0860478	0	0	0	0.0587878	0	0.0391329	0	0	0	0	0	0	0.0120512	0	0	0	0	0
AMY2A	0.0674486	0	0.0388751	0.0156805	0	0.0902205	0.0514293	0	0.0310237	0	0.0632209	0	0.0643376	0	0.0429324	0.0401426	0	0.0366993	0	0	0	0.0615995	0	0	0.0424856	0	0	0.0347354	0	0.0872209	0.221364	0	0	0	0.022576	0	0.0799891	0.130793	0.0256649	0	0.0194237	0	0.0542918	0	0.0546791	0	0.0246882	0	0.057959
AMY2B	18.7187	6.58917	11.0223	2.19253	8.56377	5.80745	21.6316	3.05094	6.09711	4.19913	8.11401	6.05405	13.0238	12.4571	4.31599	8.5896	6.25266	31.2456	3.88629	8.50502	0.189726	6.14257	3.30777	5.54123	15.8382	9.25249	13.5447	11.266	3.77493	1.98953	13.1198	21.8136	6.16609	5.00781	78.7932	2.37678	18.7556	20.638	7.46029	3.82209	21.6869	4.70567	5.00396	6.0233	8.82224	5.77252	12.1616	5.43645	6.2953
AMZ1	0.0604036	0.134815	0.0291089	0.00801028	0.0636241	0.0496358	0.0526073	0.114587	0.0466462	0.142045	0.112845	0.0189749	0.0444956	0.0116651	0.0586867	0.133377	0.0490488	0.00825393	0.225091	0.0946671	0.00858396	0.0181723	0.0217737	0.04738	0.143448	0.0748938	0.110307	0.0707153	0.0593033	0.738583	0.117324	0.0830796	0.0157961	0.0541311	8.97577	0.00541205	0.0134663	0.0790212	0.0464048	0.0482813	0.0321195	0.0180734	0.0869263	1.52333	0	0.12234	0.0212128	0.109676	0.223955
AMZ2	18.6075	35.7514	23.127	11.4798	36.22	15.8667	14.239	15.84	37.287	20.7028	19.564	15.7676	13.4066	6.27189	18.3766	12.018	46.6245	47.8479	17.0605	12.6769	33.5874	22.8618	23.0478	10.9808	14.3688	26.5672	18.5249	10.5717	12.4937	40.1869	21.0332	37.0947	16.4836	16.1841	14.8521	27.872	16.4238	28.6629	36.5905	14.6566	23.0309	12.266	16.9611	14.1826	9.82799	9.14832	7.20258	19.849	16.3382
AMZ2P1	2.24241	3.20462	2.87688	0.988676	4.06951	0.846858	1.36681	1.39161	4.5687	1.52347	2.23878	1.9631	2.09699	0.618658	2.04987	1.35094	3.38437	3.443	2.21824	1.1456	0.873932	1.40552	1.28905	1.92434	1.10745	2.16772	1.61701	0.755028	1.44446	4.42809	1.96184	4.82209	1.85933	1.45485	1.39476	1.82226	1.0972	2.95149	2.21384	2.19068	2.44933	0.910122	1.31145	1.47814	1.1906	1.1481	0.977082	1.56022	2.55447
ANAPC1	4.08248	6.05117	2.57754	3.2056	1.79557	1.2965	1.40532	3.47902	2.12043	2.60179	2.41977	1.56625	2.19346	1.09433	2.32318	2.12781	4.25683	1.1292	4.02351	2.26322	1.31366	2.39403	2.24901	3.70417	2.01367	1.25739	1.56061	2.60886	0.812652	1.2211	2.17426	1.90512	1.78898	3.49601	1.14256	7.29413	2.4599	2.58834	3.21454	2.31581	4.12951	1.17169	2.60303	3.05097	1.10776	2.17742	2.30154	1.75158	1.93074
ANAPC10	3.67507	4.94801	5.08149	6.23078	11.8651	8.19912	4.7744	8.16732	6.31332	10.7404	8.14964	5.86392	5.7185	6.52947	6.53262	7.2849	6.05739	5.45702	5.24486	10.9531	3.90654	7.54234	8.60548	6.90309	4.66901	6.46143	5.91332	4.74201	7.31467	6.47012	6.7006	8.41028	6.33357	9.64129	4.63945	5.16492	5.66794	6.2113	6.60394	5.03995	5.49853	5.3477	5.83091	5.98874	4.45589	6.75352	5.62258	8.16654	6.0162
ANAPC11	42.8611	72.3009	45.98	40.7894	60.1244	53.3069	33.8427	42.6029	105.657	39.1557	36.1595	56.1531	23.1286	20.2523	51.2113	15.872	109.723	82.4345	38.938	34.9896	254.115	38.0358	47.0379	32.3492	29.6712	63.5029	61.0049	28.6479	65.6351	118.264	71.3658	31.9851	39.3237	35.021	57.8626	74.8276	36.6177	56.5139	64.7704	68.0595	33.3426	24.5223	35.3711	28.1071	25.1426	25.5355	29.6133	37.2431	47.0943
ANAPC13	28.1918	15.6846	30.0801	30.8797	58.7833	29.4749	16.2396	30.7335	39.2406	26.8493	34.0268	24.9168	26.142	16.867	31.1591	15.0011	48.5412	37.2228	32.0326	21.6947	41.4516	46.9496	40.6059	14.4482	31.703	29.8277	25.0389	22.8539	27.7311	28.9167	24.5478	42.8986	25.5249	26.8271	22.444	32.1103	15.5224	34.2459	27.9591	51.896	18.7355	17.7332	26.8877	21.0696	22.7756	32.3506	13.8976	33.2246	31.1831
ANAPC16	12.0594	22.7349	16.6225	14.897	32.9862	31.2218	10.4322	18.1974	16.9655	18.3717	20.4663	14.8473	19.3252	14.8975	32.0787	13.7883	25.8922	18.9474	14.4362	17.3974	24.065	20.5042	21.066	22.0383	22.9314	20.0612	23.0871	11.6632	20.2426	20.8292	29.6157	38.3693	21.9773	34.8924	15.7408	16.3973	10.4305	16.2503	21.0535	30.5384	12.0728	11.5615	17.2664	19.8518	13.7616	12.9328	9.16193	27.9955	23.1108
ANAPC2	12.3528	10.4231	12.3045	13.8098	11.2374	16.9256	15.1658	9.70597	11.609	10.2018	7.76475	12.9275	10.5298	5.94635	16.0235	8.51735	18.9609	10.7781	12.012	8.23517	5.50463	9.27975	8.27075	10.639	14.8682	10.421	11.8584	9.36851	8.47902	11.687	10.8982	14.4641	13.4697	15.5724	13.1943	15.2634	12.0095	11.0818	12.8063	11.1096	10.0045	5.34831	11.0093	11.1216	8.17152	8.24839	13.602	15.9801	7.40022
ANAPC4	13.4495	8.48864	7.8073	12.442	12.3437	7.02717	12.7388	9.43076	15.2382	12.2067	9.10314	10.7401	7.42313	6.57529	9.4514	7.88601	13.7949	14.7417	9.16336	12.0639	2.72483	10.2364	8.84774	10.5155	5.87079	5.776	10.3813	7.75451	6.64075	12.3361	9.38395	18.4655	11.7722	9.23484	9.40134	6.28587	15.9526	18.1707	8.51728	17.0535	11.3584	5.45853	8.67818	11.4581	5.73987	5.97104	6.02237	6.49015	8.08631
ANAPC5	38.8353	21.2743	28.6034	33.0786	59.9681	36.6033	28.6149	31.919	45.5871	33.9161	33.5826	25.2776	33.8928	17.2303	32.6827	22.1839	86.8592	30.9737	30.9411	50.6662	32.9853	36.8698	29.6139	34.0468	35.6217	30.1849	33.171	26.7501	24.2377	38.3947	36.688	58.9262	34.5924	35.0238	31.3215	47.1513	49.8378	46.3909	38.4116	47.5902	42.0616	24.4372	32.8217	34.3018	21.5926	13.9729	20.5826	38.595	33.3917
ANAPC7	10.7006	14.3925	7.98212	9.99506	12.8574	10.9896	11.5907	11.7169	21.7163	10.9453	10.3092	8.59553	8.29478	6.53472	7.52631	7.39433	33.2098	9.99369	9.57774	16.2463	11.7685	13.3363	9.42012	14.1333	8.61743	8.71778	16.7487	10.036	8.2185	14.5013	10.1275	18.1	14.3772	14.9406	11.2076	19.7444	23.3739	19.6156	9.86	14.337	14.1328	7.69206	12.13	11.6615	6.20851	13.9436	8.9208	16.4841	9.13707
ANG	387.86	20.8502	149.869	215.828	62.5563	855.474	1341.4	200.156	14.5427	472.221	1530.22	860.604	783.393	1245.98	333.937	334.438	29.9082	578.251	362.868	669.24	136.134	185.785	302.019	525.077	747.023	99.7086	258.944	116.017	346.433	50.0676	204.6	29.2926	498.602	378.546	1438.36	112.201	557.703	102.863	833.194	403.66	50.8451	401.05	136.586	167.257	2080.68	317.895	530.291	73.6433	233.739
ANGEL1	12.5793	5.32885	2.89051	4.22418	5.37674	2.35062	5.27885	6.80474	4.18889	2.13511	4.91247	3.91677	7.25645	2.37751	1.60315	4.52229	6.71189	5.82747	8.45735	8.27249	3.94701	4.42446	3.38305	22.2819	3.44504	1.62973	2.16714	4.67883	3.18394	6.0781	9.13141	6.6463	15.3516	4.10776	13.0986	9.45905	4.95428	10.2745	4.06383	7.61268	7.34285	3.73784	4.07131	6.50192	2.95775	3.1296	2.87966	17.4746	12.0731
ANGEL2	7.53747	7.10311	5.41841	6.80941	3.87629	5.31585	4.49902	4.89695	5.5055	7.48176	5.76484	3.9198	3.90059	2.47357	7.03204	4.91753	9.47663	3.80238	3.47739	6.43028	2.06239	7.10459	6.77807	7.43553	6.63264	3.86964	4.72022	4.05893	3.32634	4.18063	5.42679	8.23964	7.42805	6.02463	7.24445	6.78297	3.9562	8.81303	4.7763	6.40657	4.16606	2.71677	4.7779	5.80145	3.52072	3.7916	5.35283	4.9533	3.82684
ANGPT1	1.81213	0.372048	2.57448	2.41408	0.322973	0.39951	0.373583	4.76917	2.08381	0.865736	4.58382	1.84948	2.55417	0.128805	3.08879	1.50508	1.97105	0.308789	0.881977	0.952579	0.148759	0.145672	1.74854	0.516408	0.653812	1.4912	1.12653	0.527599	0.550409	0.593915	1.55362	1.22363	0.882805	2.17921	0.292292	2.6851	0.796838	4.64599	0.202474	0.331577	2.01479	0.218193	1.70159	1.90336	0.698012	2.57521	0.572341	0.940166	1.32309
ANGPT2	0.718886	2.29518	0.703899	2.08696	1.60459	1.67465	0.910579	1.71528	1.95422	2.91183	1.0934	0.332662	0.704771	0.215641	0.350466	0.405646	2.95342	1.07594	0.741896	2.62044	1.25785	0.735631	1.72394	1.28147	0.586213	0.200126	0.395665	1.72532	0.651162	5.51967	1.1471	2.40111	0.647127	0.472879	1.25169	1.06424	3.39464	6.86795	0.50107	2.89869	1.41099	0.827198	0.651114	0.81054	0.326823	0.846778	0.813207	2.82148	0.321486
ANGPT4	0	0.119553	0.0674798	0.0344837	0	0	0.0978081	0.0892193	0.0274031	0.0347155	0.108461	0.00699341	0.094052	0	0.0868765	0.0800545	0.0605227	0	0.0431822	0.0766714	0	0.0466283	0	0.0720132	0.0648068	0.0625548	0	0.0596652	0	0.0915166	0.066413	0.0980174	0.0328005	0	0.0923634	0.02223	0.0676617	0.169076	0.0429825	0.166064	0.0451189	0	0.0488881	0.0782703	0	0.0775861	0.0955343	0.121526	0.0737173
ANGPTL1	1.00773	0.23859	1.11035	0.599429	0.123444	2.08409	0.118944	2.73875	5.80032	0.258395	2.85427	0.631135	5.70855	1.35879	1.85144	1.48595	0.318354	0.253533	0.825823	3.7007	0.735187	0.232835	1.1646	0.361888	3.89643	0.490928	0.687733	0.130094	1.83664	0.516796	5.4945	1.4891	0.666763	0.426837	7.10952	0.0982834	0.1207	3.856	0.190737	0.120742	0.98884	3.87726	1.46538	1.94842	0.947053	0.846225	0.268879	1.32574	0.56909
ANGPTL2	5.4805	3.26031	1.72789	5.02168	1.83697	1.34626	1.8722	6.93397	3.21718	17.668	8.14038	1.52534	9.7409	0.366212	0.596622	9.71603	2.81088	2.10633	3.50769	2.70768	0.860091	0.570714	2.00839	2.79083	0.836776	2.26065	0.630049	2.26646	6.67215	10.3513	2.90797	9.29319	3.51409	0.593259	1.12827	1.86148	2.08485	3.97028	0.851173	6.76192	1.37794	0.863051	5.46036	8.37828	2.10875	4.09099	0.79798	3.38425	9.73606
ANGPTL3	126.161	0.712044	472.776	642.851	0.338638	356.442	173.918	159.643	15.5719	120.429	177.341	206.349	178.929	185.212	196.439	166.365	2.10217	263.864	97.942	216.084	181.591	248.661	183.971	50.1087	256.604	76.8133	342.466	232.785	78.0055	1.01558	72.1446	11.5592	59.911	256.926	97.2084	97.5042	105.809	49.7739	508.367	115.813	147.073	415.666	175.922	66.1865	305.931	252.392	138.494	32.4666	159.749
ANGPTL4	48.6147	82.991	38.5833	62.0122	20.3296	139.351	97.6276	1.68225	11.1761	8.93647	3.99886	23.4261	26.8246	68.1607	5.64098	5.1489	9.40861	95.4244	8.23481	39.005	5.57503	2.09223	1.23933	71.4212	9.02595	8.45431	27.0517	94.7765	26.2685	119.587	59.2775	10.0761	8.88178	2.07639	160.524	5.78977	57.0256	41.443	20.4443	5.19298	7.79591	22.4997	10.6223	6.03556	76.1315	3.07999	94.8267	0.794107	10.6606
ANGPTL5	0	0.352072	0	0	0.0406807	0	0	0	0	0	0	0	0.172132	0	0	0.103414	0	0	0	0	0	0	0	0	0	0	0	0	0	0.0847981	0	0	0	0	0	0	0.0964212	0.0573039	0	0	0.0487581	0	0.0278498	0.0337423	0	0	0.0337993	0	0.00227916
ANGPTL6	12.8896	3.60229	15.9424	15.4369	6.69791	18.4706	14.7833	10.9607	41.5492	18.5127	9.34632	8.89416	17.6644	17.4428	8.20034	14.6296	14.9466	24.6538	9.3713	33.4934	5.00667	8.67696	29.7807	8.02253	14.824	20.3881	28.6232	13.7007	12.5319	6.37108	5.57733	14.1431	11.261	7.999	27.5625	2.33226	5.84168	27.2158	12.4738	32.1015	16.8425	12.4896	11.8589	11.9426	20.0114	11.4467	14.3206	9.45586	14.9143
ANGPTL7	0.484554	0	0.0217156	0	0.0295552	0.106649	0.51326	0.0201637	0	0.0114727	0.312548	0.121554	0.0755978	0.0295762	0.0197332	0.0278297	0.0415038	0.202882	0	0.0575671	0	0.0290072	0	0.0131902	0	0	0	0.0160675	0.0246571	0	0	0	0	0	0.319076	0	0.018635	0.087891	0	0.0254851	0	0.576267	0.0259344	0.0150763	0	0.0640045	0.0428076	0.0533377	0
ANK1	0.0618886	0.126952	0.0393307	0.0329852	1.78706	0	0.0359656	0.078452	0.0546406	0.0430557	0.110412	0.0285179	0.0693327	0.0257511	0.0235878	0.0768244	0.0317527	0.0716591	0.0717405	0.0401647	0.0331913	0.0293046	0.0693222	0.130076	0	0.0528045	0.0524518	0.0338535	0.0367617	0.139027	0.0949842	0.346574	0.128672	0.00285274	0.0800632	0.0160088	0.0235028	0.137758	0.0257193	0.0762743	0.11832	0.00527473	0.090327	0.122581	0.0293289	0.0351148	0.0121072	0.184473	0.0557837
ANK2	0.238194	0.325467	0.138702	0.38823	0.185189	0.0872642	0.264328	0.978445	0.843782	0.398148	0.608976	0.125783	2.81452	0.114455	0.301199	1.21124	2.11487	0.0993539	0.585685	0.273337	0.736121	0.0381356	0.0824553	0.292056	0.137088	0.512778	0.0717714	0.58376	0.675468	2.03309	0.728519	2.03249	0.884759	0.0998636	0.328485	0.0691328	0.946719	1.71196	0.163186	1.3139	0.122272	0.213312	1.55384	0.93699	0.1454	0.472826	0.268889	0.802114	0.770241
ANK3	1.2909	3.8535	1.19536	2.95717	2.12397	0.217808	0.066229	2.91347	4.7586	0.57067	4.05207	0.159902	3.60234	0.572546	0.704269	3.08652	2.50019	0.263449	0.871353	1.90548	0.886902	0.0773876	0.0719456	5.92141	0.201949	0.613478	0.14847	0.278585	0.500894	0.600134	1.43101	3.13099	2.11697	0.0914781	1.37856	2.1275	2.41761	4.50913	0.158723	0.582305	0.149966	0.109658	3.50763	1.29294	1.00911	5.15851	0.117214	1.74894	2.17463
ANKAR	0.958141	0.866228	1.04971	0.742891	0.831107	0.59002	1.3431	0.895606	0.441318	0.907976	1.0203	0.497331	0.770952	0.804688	1.03891	0.643702	0.632567	0.704573	1.55525	0.45256	0.376647	0.970283	0.499182	0.841118	0.756204	0.552435	0.795941	0.543071	0.440239	0.163921	1.09103	1.23114	1.40806	0.925921	0.745507	1.15161	0.409004	1.12784	0.488641	0.585461	1.01075	0.630802	0.611901	1.00605	0.33632	0.522898	1.01322	1.13818	0.503095
ANKDD1A	1.52337	0.844364	0.86095	0.498757	0.904012	0.67998	3.26704	1.17833	1.49655	1.21087	1.10788	0.496655	1.9484	0.780263	0.497694	2.1944	1.74901	1.21205	1.14773	1.45013	0.138649	0.498972	0.795233	1.55114	0.587736	0.921717	1.47089	0.43637	1.21174	2.82151	1.256	2.95435	2.02343	0.372193	2.11147	0.742295	0.750743	2.50979	0.936198	0.98886	1.85071	0.640502	1.09347	1.82586	0.81287	0.914643	0.380717	1.82401	1.52964
ANKFN1	0	2.18129	2.3055	27.616	44.5248	4.34637	10.9439	0.108457	0	65.8144	0.197978	17.0529	0	0	1.11714	0	0.154531	0	0.0628371	0	0.204012	0	0.423202	0	0	0.0611398	0.281193	0.0480816	0.0726195	0.322333	0	0.199438	0.0628584	0	0	0	0.0578114	0.305863	0	0	0.133091	0.0690035	0.0512951	0.190543	0	0.0443914	0.192296	0.105167	0
ANKFY1	5.91154	5.23223	5.6436	9.8333	6.10547	5.22063	2.80572	4.51714	6.21627	7.62763	6.84572	3.385	8.63107	3.93195	5.45242	5.49128	5.55035	6.14511	4.31944	6.97581	1.9141	4.87208	5.55998	7.31453	6.08806	4.38816	2.95602	3.30451	3.44819	3.7325	4.94236	10.1813	6.94799	3.2168	3.71616	4.3936	4.3638	5.46796	10.0758	4.71734	5.86372	2.67616	4.8806	6.58706	5.1107	3.11835	5.54398	4.36258	5.09958
ANKH	10.7488	12.0881	7.92676	4.93486	1.75537	3.30293	7.20233	5.81953	8.32398	7.66042	7.95134	23.1005	5.97047	5.94621	7.09774	11.1047	7.27628	10.7565	13.4773	6.08492	3.69145	6.71866	4.26369	8.73986	4.36351	5.50927	2.72121	10.3718	5.38287	3.97817	12.6009	5.54623	6.99207	2.19652	10.8497	6.67468	5.44983	5.59765	12.0253	9.42088	17.2974	8.31679	11.4553	13.3299	7.09158	11.5114	4.03039	8.69802	14.2339
ANKHD1	24.3387	17.7524	24.4956	15.288	6.50991	15.6546	23.2788	11.8411	12.9207	19.197	13.882	27.6613	16.4746	10.6568	22.4207	27.2734	15.7009	9.25769	27.0057	16.5335	6.89159	14.1124	13.8581	21.4218	20.9858	10.6551	14.8038	30.1442	5.76763	4.51471	15.1134	15.2416	12.9988	26.2806	17.949	12.0975	19.813	15.7642	25.2912	11.8421	20.6702	13.1567	16.3202	20.7385	9.46178	15.8273	28.1729	12.4623	18.0909
ANKHD1-EIF4EBP3	23.3785	17.7046	24.269	16.4951	5.70297	19.0942	23.1404	12.1588	13.9566	18.508	14.0091	29.8581	16.6117	10.6109	24.0668	27.9579	16.2697	11.215	26.4081	16.2641	8.88917	14.7698	14.8753	20.878	21.6509	12.5107	15.6072	30.1383	7.04934	5.59728	15.3541	15.5485	12.5215	25.1538	17.261	11.7809	18.5433	17.0602	26.9776	11.3577	20.6007	13.5801	16.4423	21.4322	9.77187	17.9738	27.6529	11.7975	18.3638
ANKIB1	6.64256	13.0441	7.03534	6.3806	7.30471	3.74502	5.61367	5.84307	14.3768	6.34162	8.03125	7.53324	6.44881	2.52624	6.32315	7.17838	9.99471	4.19098	5.51828	5.26051	3.3311	3.59979	4.20001	6.49073	5.47567	4.04972	4.35384	6.43166	2.19576	2.53302	4.89612	7.56014	4.363	4.55603	4.46556	8.5336	8.05228	7.09118	6.76911	4.51318	8.60747	4.2103	6.59457	9.48362	2.90387	5.53438	4.15769	8.93933	5.31761
ANKK1	0.156477	0.923303	0.520976	0.102223	0.153547	0.506567	1.18624	0.0450339	0	0.0632845	0.0699138	0	0.0605664	0.104894	0.0218927	0.0646774	0.0728509	0.16217	0.0146396	0.0176393	0	0.0149659	0.0407487	0.0474809	0.0200707	0.203059	0.610906	0.0640026	0.0394615	0.113888	0.235166	0.443739	0.137969	0.0303529	0.0841127	0.113727	0.0144469	0.287464	0.253522	0.0283051	0.369602	0.193395	0.0689726	0.0525393	0.0557345	0.0237798	0.0642745	0.303707	0.089293
ANKLE1	0.26919	0.0751595	0.345143	0.139016	0.705269	0.154831	0.364523	0.091437	0.437256	0.244284	0.14475	0.127053	0.440534	0.156705	0.0523206	0.170124	0.266881	0.256037	0.133266	0.114595	0.0390538	0.100737	0.0550247	0.0713315	0.088042	0.651429	0.269906	0.173408	0.233177	0.326829	0.129588	0.423299	0.270062	0.158947	0.180581	0.41236	0.206221	0.341246	0.103392	0.139875	0.647522	0.132334	0.187193	0.297631	0.139441	0.0865647	0.186444	0.403313	0.300661
ANKLE2	10.3252	12.6928	5.87317	7.55289	15.4759	5.75524	6.0768	8.33236	17.6331	6.93905	7.06031	6.49285	8.38196	10.318	5.83635	6.87239	22.3571	9.85291	10.3149	14.5664	6.34944	9.42041	4.73239	11.3406	6.69467	6.96365	9.89065	8.88417	7.97737	16.3075	12.2554	30.923	10.4915	5.71768	8.63337	7.95973	19.4586	16.2475	8.01425	8.60453	16.3035	7.09373	8.31738	10.844	4.57981	4.26348	5.97126	11.1564	11.0093
ANKMY1	2.60175	3.52126	4.36833	4.09639	3.19039	4.1691	5.70773	3.03377	2.85701	2.57388	2.20485	4.77529	2.29969	1.26567	3.03183	2.21153	4.44497	3.32141	3.93303	2.07076	0.886708	3.55554	2.53463	3.14463	3.82299	2.66006	3.13906	1.92326	3.02041	1.68381	2.80515	2.66422	3.1606	1.81944	3.15219	4.35651	0.661521	4.86843	2.67601	2.92031	5.36633	2.44321	2.17306	2.83882	2.49775	1.9491	3.124	4.93223	2.18231
ANKMY2	5.97808	23.3601	7.35078	4.33515	50.6625	5.91833	11.4303	5.84603	8.92206	6.7459	7.2483	8.34947	3.60137	3.49906	7.19119	7.44577	22.0827	4.58186	4.51271	5.3245	3.49209	4.72937	5.28298	4.54442	5.87986	6.52109	6.00242	4.51999	3.36824	9.13832	3.22978	7.54767	7.107	7.27898	5.46898	11.5378	3.83859	6.72662	8.25452	7.78004	5.15741	4.27711	6.17258	6.26851	3.68909	10.0917	4.78857	5.52661	4.34492
ANKRA2	7.04914	4.07057	9.08986	11.4893	5.82768	7.56183	7.98994	6.20066	2.75826	9.48024	7.72686	25.806	6.78932	3.07026	22.7179	5.08472	6.77236	6.67494	7.96053	5.96716	2.34989	8.30627	7.12533	8.83288	7.19247	8.96547	5.64914	9.80322	3.51058	2.12894	9.02347	8.15872	7.32582	4.88442	4.16547	6.084	4.29484	6.28982	9.71065	8.63304	8.48881	4.28227	4.11232	6.96261	4.13826	5.48357	9.75625	9.23006	8.08384
ANKRD1	2.02216	0.0572043	0.703547	0.0742984	0.357449	0.0504082	0.0823195	4.10791	22.0961	0.35465	1.59869	0.0436173	0.820842	0.36191	0.0253808	0.863387	123.655	19.1617	0.725158	0.298021	0.172299	0.0591605	0.174436	0.0610779	0.144569	1.12921	0.580056	0.137526	2.69485	4.00075	0.124076	9.46989	0.192238	0.140391	0.230145	0.0260579	0.0614128	3.06475	0.167563	0.65874	1.80928	0.304584	3.61846	0.316667	0.266173	0.947815	0	0.0476269	0.351565
ANKRD10	45.733	23.8211	15.0903	21.2216	48.9126	17.2941	33.9316	23.2807	42.5618	29.6839	22.9109	12.8538	27.3331	17.8864	17.0135	19.1528	19.1533	40.0112	40.7971	23.8397	4.3793	15.0836	18.8336	13.0038	19.7636	12.3735	25.9612	32.5445	28.2268	27.1008	23.4255	161.755	35.9925	10.5165	28.81	20.5941	17.4562	83.2832	17.5555	20.189	32.8657	9.24225	20.6707	31.5454	13.6685	13.8402	11.2357	24.4653	28.6382
ANKRD11	4.27425	4.6259	3.91934	7.20575	7.5546	2.41699	8.12707	9.17336	4.0415	3.95123	4.36814	4.80026	3.81896	2.99652	3.46432	5.89513	7.75794	3.69009	5.56225	4.74167	1.96495	3.59602	3.31241	3.43769	3.55457	5.6339	4.91216	4.58222	1.8031	2.14861	3.44143	9.27404	3.1079	4.18348	7.15112	19.2614	2.88241	8.06731	6.93431	2.02823	10.0265	4.13967	3.68541	8.96261	3.15828	3.57902	3.93187	3.63705	4.71302
ANKRD12	4.99361	4.14329	3.85371	5.9018	3.35265	2.59747	2.42658	4.28625	2.43206	4.24001	6.63506	2.62366	5.45353	2.93732	1.78071	9.03548	4.80404	4.06286	7.67796	2.7879	1.65773	2.30615	3.24653	5.48526	3.641	1.53261	3.48367	5.79304	2.46832	1.77375	5.31244	5.93141	3.03532	2.58949	3.56719	4.92121	3.35262	4.35069	1.92543	3.26997	7.43198	2.59779	2.95141	5.55262	1.82449	4.88451	2.92316	1.59378	3.35177
ANKRD13A	15.0096	14.1197	7.03746	6.31558	11.0608	5.76462	6.88194	9.95535	15.4366	9.56479	10.3183	4.84155	10.94	4.52319	5.54075	12.9623	32.221	12.4085	11.787	17.5161	5.13289	9.04349	7.30576	22.6016	6.2508	5.93674	4.94471	10.0636	8.29427	13.8091	8.83024	26.1001	15.493	8.57582	7.98014	9.83305	20.2946	11.796	7.51732	10.5768	11.2105	5.15443	12.0155	14.3082	6.48931	10.9179	8.7462	13.0456	13.2561
ANKRD13B	0.370797	1.56411	0.847471	0.983179	12.8288	0.294431	0.262131	0.640786	3.56581	0.653555	0.764098	0.782095	0.68295	0.171782	0.592153	0.582164	2.23614	1.15474	0.587047	0.389188	1.40807	0.960714	0.129658	0.741008	0.237373	1.32584	0.346335	0.587817	0.526258	0.985178	0.973795	2.81359	2.19776	0.16845	0.530883	1.36992	1.46705	3.03063	0.121194	0.23123	4.64021	0.854141	0.358806	0.683353	0.0743031	0.366369	0.408791	1.78236	0.750472
ANKRD13C	3.85507	6.05324	3.02076	3.62387	7.53921	4.36162	2.90742	2.80097	3.23117	5.03515	3.389	5.5566	2.51908	1.93871	2.26873	2.84311	4.69532	2.54394	3.55915	4.21855	2.06204	3.10156	2.26537	1.59261	2.93409	1.83824	5.01256	4.16873	1.73964	2.19806	3.4295	5.1099	1.83061	2.50125	2.18209	3.15015	3.20808	5.676	2.02419	1.2834	3.22547	2.31529	2.45492	3.11161	1.61904	2.20737	1.99695	1.97405	2.06355
ANKRD13D	3.99565	10.1111	4.9987	3.74304	13.7874	2.74147	3.39891	6.88138	24.2095	4.95209	4.47745	2.7667	5.20213	2.5635	2.31117	7.24462	14.6163	7.14904	6.17851	7.42729	3.7242	5.49846	4.9315	7.70714	0.987798	7.23398	6.87775	2.45924	9.86165	26.056	5.59677	27.9143	11.403	2.63299	8.21883	5.46798	6.87334	21.2365	2.60241	6.37071	10.93	2.17075	7.3804	8.38653	3.25639	4.96309	2.7471	13.9041	6.95518
ANKRD16	2.26164	3.97282	2.49431	2.17006	2.66477	2.26863	3.46324	2.2642	5.76091	2.36469	1.83193	3.5195	1.73636	2.16118	5.08345	2.24305	3.28647	1.6098	2.30157	1.81068	2.49822	3.3715	3.01827	4.524	3.52128	1.86246	2.48421	2.61062	1.70926	9.60442	1.68624	3.72094	3.60808	2.56543	1.76412	1.97148	1.20871	2.76148	3.43213	2.46828	1.91605	3.54833	2.94174	2.18186	1.40885	2.02534	1.61237	4.21741	1.77388
ANKRD17	7.12077	8.5788	8.4427	18.9321	9.35682	5.275	7.65059	7.77479	5.35862	11.2438	9.45581	8.44964	12.0955	6.85627	9.54036	11.1011	9.39741	6.43251	9.80411	6.03878	6.66705	11.5497	8.46323	11.9798	10.1477	4.4949	5.3587	7.39589	4.03137	4.08282	11.2778	11.8739	7.41597	10.348	6.0603	6.01737	6.60265	9.41327	11.4872	3.83855	9.82736	10.228	10.9226	12.5972	5.49712	9.06317	7.97678	4.50001	9.40962
ANKRD18A	0.256192	2.67638	0.0483507	0.0581698	1.18169	0	0	0.729302	0.0375461	0.030288	0.330381	0.0393997	0.413923	0.396091	0.489843	0.0946484	0.925396	0.0897962	0.0270643	0.462231	0.0440373	0	0.58281	0.722396	0	0.395638	0	0.0567772	0.523168	0.0465558	1.03299	0.716337	0.92391	0.0889965	0	3.96677	1.11524	0.549791	0.213164	0.0833684	0.502153	0.142721	0.227946	0.283151	0	0.618562	0.0244753	1.73791	0.756483
ANKRD19P	0.705504	0.648877	0.522156	0.922308	30.6325	0.74804	0.707619	0.408585	0.45217	0.923522	0.492636	0.244234	0.341091	0.583976	0.449882	0.329688	1.48833	0.396091	0.727002	0.726003	0.181627	0.570641	0.487113	0.449654	0.441772	0.64038	0.718068	0.740545	0.541057	1.0241	0.9729	1.86185	0.517438	0.333597	1.1177	0.357297	0.41184	1.88167	0.357668	0.868224	0.622193	0.309858	0.584718	0.536129	0.417543	0.195248	0.955566	0.696466	0.345557
ANKRD2	0.215312	0.221737	0.114109	0.0316313	0.10897	0.23961	0.180164	0.139575	0.687813	0.16014	0.158492	0.114357	0.247364	0.0989938	0.80507	0.116881	0.322678	0.142142	0.0977243	0.139665	0.0778562	0.0815559	0.0777988	0.0755468	0.0643921	0	0.255327	0.0665288	0	0.302325	3.01521	1.65508	0.215105	0.0986493	0	0.0869449	0.0557566	0.416747	0.13828	0.128098	0.0894007	1.23808	0.296342	0.0768757	0	0.0562662	0	0.357432	0.115095
ANKRD20A1	0	0.00450483	0	0.0131514	0.0442583	0.0232429	0	0.0429267	0.00906081	0	0.00891382	0	0	0	0	0	0	0.0266273	0.00995075	0.0134938	0	0	0	0	0	0	0.0164465	0	0.0365579	0	0	0	0	0	0	0	0	0	0.00931062	0	0	0	0	0	0	0.016569	0.034362	0	0
ANKRD20A2	0	0	0	0	0.015188	0	0	0	0	0	0	0.00253296	0	0	0	0	0	0.0294448	0.00606439	0	0	0	0	0	0	0	0.0363736	0	0	0	0	0	0	0	0	0	0	0	0	0	0	0.023631	0	0.00894117	0	0	0.0594239	0	0
ANKRD20A3	0	0.0036383	0	0.0107674	0.0234529	0.018772	0	0.0346694	0.0073179	0	0.00719919	0.00204572	0	0	0	0	0	0.0227312	0.0065524	0.0108982	0	0	0	0	0	0	0.0168481	0	0.0295258	0	0	0	0	0	0	0	0	0	0.00751966	0	0	0.023631	0	0.00722128	0	0.0133818	0.0326423	0	0
ANKRD20A4	0.102008	0.0146309	0.0130975	0.0117849	0.0617667	0	0.0652082	0.0142639	0.186646	0.0301119	0.00888579	0.0428882	0.0460401	0.0176568	0.00583307	0.0274151	0	0.0929023	0.0106705	0.0727472	0	0.0687852	0.0693283	0.0105718	0	0.0102072	0.122961	0	0.0145772	0	0.0745979	0	0	0.0298931	0.00766549	0.0401451	0.0826267	0.0259804	0.00464067	0.0215849	0.0229343	0.0324494	0.0607697	0.0383712	0.0114979	0	0.0547564	0.0121813	0
ANKRD20A5P	0.0482669	0.37708	0.0755859	0.11984	0.248107	0	0.0394672	0.0607172	0.104081	0.0422509	0.0417846	0.0162174	0.0858722	0.0812154	0	0.131411	0	0	0.0108505	0.00931249	0	0	0.027404	0.040002	0	0.0529095	0.0227005	0.0388621	0.0261424	0.148741	0	0.0857116	0.0878393	0.0514185	0.0179252	0.0915675	0.0604736	0.190168	0.0128511	0	0.0978056	0.0249904	0.0604292	0.0859651	0.0209532	0.0248771	0.0271977	0	0.0587677
ANKRD20A8P	1.10585	0.186679	0.0232682	0.545176	0.47632	0.259665	0.151683	0.359033	2.29649	0.367025	0.110666	0.133901	0.366171	0.464293	0.0103627	0.348753	0.0454744	0.404414	0.193685	0.183323	0.0245814	0.190983	0.185182	0.214079	0	0.20094	0.34434	0.151359	0.2496	0.383303	0.16986	0.204164	0	0.117394	0.31406	0.110337	0.352475	0.334066	0.163829	0	0.0495351	0.0544263	0.199773	0.194148	0.129252	0.133552	0.880191	0.182851	0.120601
ANKRD20A9P	0.0830342	0.109234	0.0814884	0.0603448	0.0412303	0.0376569	0.217423	0.0557828	0.152762	0.070733	0.0744649	0.0904083	0.0385827	0.0578674	0.0687317	0.126125	0.0688414	0.0471844	0.101163	0.0806158	0.0108927	0.0501391	0.0389805	0.0673852	0.0548036	0.0718008	0.0512098	0.0268508	0.0233215	0.0301478	0.0584553	0.085822	0.0417857	0.13099	0.0939852	0.0993368	0.0732997	0.0712543	0.0506747	0.031244	0.21652	0.0586512	0.0546632	0.0656397	0.0671565	0.0430625	0.0925042	0.0365021	0.065567
ANKRD22	0.158829	5.38297	0.571695	0.0177973	0.226454	0.0141829	0.0284496	0.287084	0.608194	5.70157	0.322154	0.116263	0.154638	0.226686	1.19411	0.288804	1.50481	0.165976	1.0242	0.0655534	0.602319	0.00698602	0.194103	0.03083	0.0336355	0.202553	0.164165	1.08073	0.316724	3.62164	0.246405	0.836872	0.27206	0.146695	0.0568399	0.178468	0.0364665	0.322406	0.0489071	0.0264254	0.520976	0.0143287	0.304313	1.73659	0.163956	0.0949461	1.81094	0.206483	0.156446
ANKRD23	1.73516	2.43337	1.52303	1.5238	1.21587	0.866083	2.31556	1.32977	2.64239	1.05216	0.590243	1.74586	0.974509	0.74352	0.852142	0.857509	2.22622	3.86729	2.04423	0.904643	0.204688	0.808201	0.965617	1.99415	1.17604	1.34369	2.05153	0.669251	0.982032	1.57532	1.67176	1.90671	3.65423	0.995083	1.11329	1.097	1.34622	2.52423	1.8622	1.03654	4.1351	0.943891	1.51732	1.29925	0.753047	0.501305	0.890983	2.63342	1.45423
ANKRD24	2.44038	0.747793	2.73118	3.32154	0.709094	3.77794	11.3465	0.570077	0.48037	1.23632	1.16574	5.35866	1.98475	6.39532	0.986174	1.78169	1.10463	4.07561	1.55582	0.623783	0.324828	2.24769	1.32149	1.39407	8.37567	5.28048	4.60354	0.573034	1.08775	1.47536	1.91542	2.04992	2.26211	1.30928	9.31532	0.894015	0.353279	2.78381	2.5473	1.06894	1.80729	1.70516	0.648794	0.479516	1.0842	0.978713	1.33974	2.00213	1.8319
ANKRD26	1.93698	1.0511	1.791	1.84474	0.677776	1.14148	2.95774	1.26174	2.42957	2.10859	1.7647	2.29898	1.67191	0.906341	1.67811	1.79442	1.73575	1.20612	2.29853	1.55008	0.519577	1.01375	0.484885	1.84681	1.99432	0.863392	1.18201	1.30069	0.419844	1.24224	1.74746	1.77229	0.903397	1.7861	0.933489	1.72495	1.40739	1.4703	1.71102	0.776197	1.25799	0.987417	1.21921	1.54149	0.65329	0.952666	1.35656	1.49937	1.55441
ANKRD26P1	0	0	0.0190915	0.0141026	0.0801401	0	0.0704159	0.316664	6.65071	0.0516668	0	0	0	0	0	0.0463416	0.0327131	1.24927	0.0163923	0	0	0	0	0.00770497	0	0.0150273	0	0	0.0965738	0	0.0426274	0	0	5.55088	0.0523775	0.0129706	0.0150551	0.0704127	0	0	0.0249208	0	0.0216932	0.013122	0	0	0	0.0583418	0.106455
ANKRD26P3	0.037633	0	0	0	0	0	0	0.0581569	0	0	0	0	0.150062	0	0	0	0.0967948	0	0	0.0712923	0	0.118345	0	0	0	0.075486	0	0	0	0.158505	0	0.107967	0	0	0	0.220842	0	0.123942	0	0	0	0	0	0	0	0	0.047319	0.182804	0.101994
ANKRD27	2.70278	11.8832	4.74846	7.85282	9.60316	2.34087	3.97473	6.5514	6.54054	3.28457	3.25803	3.88143	2.42169	0.726324	3.99778	3.59626	6.85086	3.10816	4.25382	4.38999	1.75647	6.95768	4.47367	3.79768	3.13637	6.15057	3.44207	6.52387	2.98937	3.54133	3.79975	5.55455	4.30314	2.42616	3.11669	4.54857	5.71968	7.67129	3.2862	3.68044	9.52099	3.33557	3.54222	6.67079	1.80968	4.16816	3.14638	2.63739	2.98188
ANKRD28	9.72393	8.84587	7.31477	3.4004	9.18677	4.58745	7.10258	7.51539	6.43905	5.39248	7.59258	5.04915	7.44911	9.90584	7.54724	8.37179	7.15996	5.51992	9.95683	8.12377	4.87778	6.52189	6.62759	12.0115	6.31233	4.54028	4.62363	9.77906	3.95177	5.17753	7.28401	12.4297	8.60945	6.35158	6.73401	6.5115	9.56821	8.99847	5.7458	10.608	10.5453	6.47085	8.46653	7.97384	6.0907	8.7946	4.45988	7.44371	8.62726
ANKRD29	1.66089	6.49262	24.5404	14.8078	0.088768	6.36393	5.39681	5.23178	0.78041	19.1428	5.79343	19.8113	3.67032	0.787657	18.5045	2.25667	5.45631	7.21369	1.06866	2.66336	0.53248	0.83427	1.04968	6.43316	2.35515	4.92316	8.34863	13.4439	1.82861	0.295723	10.7368	12.2714	3.06126	4.50219	1.29867	0.167764	17.1368	3.97259	8.03786	0.720176	10.7951	1.32463	5.22802	7.08903	1.46183	0.249883	13.7161	1.71774	0.567836
ANKRD30A	0.0470139	0	0	0	0	0.0232983	0	0.0953652	6.1295	0	0	0	0.0478456	0	0	0	0.0412051	0	0.0590886	0	0	0	0	0	0	0	0	0	0	0.13279	0	0	0	0.400542	0.196029	0	0	1.01761	0	0	0.0802076	0	0	0	0.00875838	0	0.0185565	0	0
ANKRD30B	0	0	0	0	0	0	0	0.0221264	0.900855	0	0	0	0	0	0.199058	0.0198138	0.0410475	0	0.0997045	0	0	0	0	0.175554	0.0792798	0.0158336	0	0.175146	0.137689	0	0	0.0350233	0	0.0697802	0.0665724	0	0	0.161995	0.0735275	0	0	0.0240209	0	0.0138261	0.0910872	0	0.145539	0	0.0541569
ANKRD30BL	3.19084	8.02292	10.5997	7.54761	3.55722	4.20235	6.84277	0.591822	2.23793	0.825537	1.53398	2.25918	2.68271	4.03998	1.1604	16.205	2.13564	11.6956	4.15358	10.804	29.9422	3.06384	1.71999	4.5158	7.09339	17.6608	7.03462	4.76946	3.10878	4.39759	3.43886	5.19611	7.51053	1.70054	8.39575	2.79154	12.4707	7.27858	2.90157	5.66752	8.57138	8.60479	0.624899	6.92752	2.58965	2.68438	4.84664	3.92401	5.10972
ANKRD30BP2	0	0.0866947	0.0465363	0	0.0641365	0	2.86544	0.0677102	0	0.08164	0.163216	0	0	0	0.021199	0.0895774	0.889742	0.0350727	0.0431225	0	0	0	0.159735	0.0111196	0	0.0464068	0.047217	0	0.0975904	0.244331	0	0.0816483	0	0.608759	0	0.233491	0.0391438	0.174984	0	0.0997191	0.257349	0.0536073	0.0736521	0.0725126	0.0455776	0	0.0711762	0	0
ANKRD31	0.0815478	0.071325	0.118727	0.0651216	0.0839177	0.203699	0.351439	0.0851799	0.038297	0.0647703	0.129788	0.0693051	0.0715813	0.09816	0.0805187	0.102421	0.0711717	0.0586824	0.0580154	0.0333314	0	0.0890172	0.0656403	0.129672	0.0728628	0.0638008	0.101838	0.0661369	0.0121233	0.204101	0.0552808	0.153938	0.128529	0.0772538	0.0261902	0.110288	0.119449	0.204912	0.110747	0.0564482	0.123034	0.19822	0.0738275	0.0458635	0.053191	0.0414934	0.074078	0.250638	0.03906
ANKRD32	1.80207	1.74614	1.80424	1.1002	1.47176	1.16387	0.829033	0.980283	2.62577	1.74319	1.24437	1.40965	1.10424	0.673496	1.82008	1.15067	3.08968	0.708154	3.07433	1.92892	0.478671	0.85606	0.655801	0.82373	0.804286	1.08383	1.28407	0.973818	0.702426	1.63177	2.77106	1.55104	1.01916	0.879287	0.795322	1.11491	1.394	1.92352	1.15209	0.924549	1.42606	0.456951	0.895825	1.32353	0.648731	0.797825	2.07028	2.33814	1.50886
ANKRD33	0	0	0.0554435	0.0334673	0.315691	0	0.167433	0.485413	0.839085	0.0786703	0.0632615	0.0602583	0.0857117	0.0669273	0.0109754	0.124047	3.50878	0.0591011	0	0	0.85912	0.0191348	0	0	0	0.549682	0	0	0.0842577	0.194655	2.99423	0.0757094	0	0.047081	0	0	0.0522891	0.160596	0.0229573	0.0361898	0.114257	0.038695	1.0073	0	0	0	0	0.0562827	0
ANKRD33B	0.653245	1.5359	0.867515	0.0533158	0.0545242	0.0747592	0.0357804	0.358183	0.863938	0.318571	0.251038	0.0820979	0.23875	0.0808202	0.036237	0.382804	0.557331	0.239327	0.881137	0.0918556	0.0157397	0.0359919	0.0940395	0.140011	0.0376658	0.0912061	0.0321581	0.0564326	0.0844834	0.208681	0.655447	1.32535	0.132636	0.0196903	0.250796	0.0372924	0.0945428	0.67041	0.0781474	0.0335947	1.60649	0.0292561	0.262615	1.05924	0.0421946	0.272226	0.250698	0.277782	0.30776
ANKRD34A	0.369307	0.222895	0.295411	0.228925	0.101523	0.24642	0.465637	0.286768	0.382643	0.227767	0.408874	0.46739	0.121059	0.110986	0.10461	0.197885	0.442503	0.415712	0.59487	0.107498	0.0530661	0.078044	0.1486	0.206182	0.381355	0.375401	0.10028	0.0749201	0.0880206	0.207573	0.277455	0.2478	0.18952	0.100985	0.3386	0.289831	0.173463	0.729198	0.0970603	0.286179	0.688024	0.142402	0.231076	0.263171	0.153074	0.137899	0.118675	0.175901	0.166032
ANKRD34B	0	0.0169804	0	0	0	0	0.00642182	0	0	0.00873685	0.0103127	0	0.344522	0.020112	0	0.00731494	0.00859613	0.0077015	0.00412798	0	0.00735358	0	0	0.0122695	0	0	0.00951377	0.0201945	0	0	0	0.104814	0	0	0	0.00511248	2.51927	0	0	0	0	0	0.0543075	0.0206887	0.00769305	0	0	0.0181421	0.0456734
ANKRD34C	0	0	0	0.00269131	0	0	0	0	0	0.0804226	0.00678299	0.00389347	0	0	0	0	0	0.0151966	0	0	0	0	0.0038544	0.00403501	0	0	0	0	0	0	0	0	0.0111156	0	0.00506301	0	0.0400089	0.0297483	0	0	0	0	0	0	0	0.00420273	0	0.00929863	0.0107115
ANKRD35	1.74007	0.324601	0.630325	0.0124632	0.155495	3.13386	0.296801	1.67473	0.608043	3.38257	1.30942	0.0627759	0.257052	0.0625764	0.677696	0.760304	3.5642	1.72688	0.0676478	0.0339787	0.0662254	0.0465258	3.11942	0	2.21988	0.948917	0.399172	0.0259081	0.0675079	2.63887	3.17159	0.331616	0.089914	0.0170203	0.963651	0.877705	1.78987	0.126537	0.425286	0.0711295	0.535533	0.00742889	0.281775	0.466729	0.379982	0.641378	0.0413467	0.0772799	0.213647
ANKRD36	1.31753	1.53937	0.746018	0.388126	0.700616	0.222635	0.153243	0.568709	0.334966	0.665615	0.749546	0.589522	0.98857	0.520001	0.374661	1.3168	0.670801	0.75893	1.78974	0.910421	0.0887316	0.463557	0.284944	0.735107	0.245082	0.307603	0.567292	0.402012	0.241389	0.127104	1.2911	1.06717	0.378931	0.477778	0.454574	0.608513	0.795318	0.977839	0.370685	0.233632	1.17674	0.849724	0.42683	0.785892	0.185268	0.371783	0.753952	0.417761	0.44446
ANKRD36B	0.312441	0.576847	0.595934	0.367578	0.290594	0.108022	0.169856	0.431221	0.321338	0.388391	0.516486	0.190267	0.774552	0.510654	0.227645	0.526118	0.913053	0.188073	1.13807	0.426452	0.0641409	0.104154	0.0889405	0.49804	0.139309	0.137781	0.24002	0.441395	0.146319	0.131613	0.674833	0.294315	0.144085	0.208658	0.133596	0.341453	0.399541	0.709828	0.199351	0.0989474	0.830099	0.389069	0.30925	0.747684	0.139818	0.229945	0.629704	0.253959	0.435324
ANKRD36BP1	4.76794	3.43579	2.22128	4.34602	0.359964	0.131666	1.9386	1.58363	0.614822	1.87189	3.05301	1.27296	2.1759	0.719399	1.37318	3.05919	3.65928	0.265693	6.83987	3.34808	0.462801	0.999327	1.00564	2.29313	1.78023	0.315296	0.183486	2.50451	0.138583	0.115509	2.36295	0.732348	0.393592	0.994899	0.177448	4.44995	1.54803	0.629547	2.99666	0.870737	2.70341	1.17905	2.73357	4.38227	1.16012	1.5682	2.6174	0.27639	1.20935
ANKRD36BP2	0.161484	0.144036	0.130317	0.0491188	0.167239	0	0.136001	0.753399	0.478166	0.321908	0.899955	0.0698016	0.530647	0.12339	0.78511	2.8126	0.115423	0.291897	3.09834	0.685384	0.199741	0.015183	0.0654136	0.123156	0.0142533	0.577429	0.571447	0.111652	0.141973	9.12612	0.270178	3.17241	0.938225	0.404205	0.0491718	0.335894	0.088955	0.711596	0.300045	0.202716	0.207296	0.783716	0.75163	1.31466	0.0610157	0.355368	0.156757	0.203001	0.277342
ANKRD37	2.42523	53.6144	6.56434	8.42431	85.4392	86.8897	16.3857	2.38807	5.81805	33.6318	4.45931	90.2984	3.04342	10.2522	10.5486	3.56309	2.96951	8.5122	3.25983	3.64992	7.04759	5.0257	33.1803	2.5983	7.58508	5.50017	39.1235	3.85623	7.69675	19.0253	6.92634	5.93202	5.05738	11.5843	3.83993	2.00995	4.03385	5.26083	3.56996	8.16179	2.10667	2.81238	3.9565	3.35664	10.1446	3.88869	50.5987	1.60861	1.93127
ANKRD39	6.90674	4.83473	7.36367	6.35623	23.8131	9.78276	7.66115	10.6009	13.6905	8.58369	7.23901	7.60539	5.04052	3.09355	9.36408	4.82394	15.1688	11.6781	10.6298	7.28065	16.6361	9.58884	6.13408	10.8549	6.707	7.84208	11.6195	3.57682	12.3057	13.4466	9.34947	6.6866	11.0331	5.25814	8.69739	13.7101	11.6645	12.1595	7.97929	8.61159	11.6082	6.39857	7.59649	6.37378	7.29025	6.52871	6.75229	6.0315	8.86092
ANKRD40	7.65096	11.2524	8.75923	9.89963	14.7832	6.6308	5.56702	8.62335	16.5876	7.28766	7.60228	8.18172	8.57043	5.63088	5.72737	7.69372	20.0077	11.3435	11.6631	8.12378	11.4648	9.82942	7.29871	8.98624	7.95528	8.09493	7.60256	6.75641	5.54453	6.19111	14.5878	10.8532	6.77689	6.97296	6.46687	15.4047	8.27734	10.9246	9.88193	7.10556	16.4515	7.06906	9.2881	8.98301	5.21419	7.02227	4.93149	8.03895	7.53891
ANKRD42	1.67962	2.15925	2.09795	2.41051	1.24902	1.30909	1.17557	0.829206	0.930674	2.06434	1.90152	1.49822	1.17129	0.976637	1.78498	1.45014	2.40007	1.14369	0.887215	0.941262	0.285512	0.463132	1.34171	1.35683	1.29774	1.46531	0.724181	0.8262	0.423656	1.08747	0.459294	2.00675	0.792288	0.895085	0.56899	0.429695	1.60802	1.40084	1.61921	0.737776	1.14308	0.759011	1.21421	1.21614	1.08218	0.991073	1.29297	1.18095	1.06896
ANKRD43	2.73915	2.56285	3.03113	5.9976	0.242877	5.63494	0.316975	2.68778	2.11755	1.52899	2.45126	2.77341	1.60056	0.156173	4.43207	1.29355	0.993938	3.53892	1.65335	1.84269	2.90402	6.76774	2.52567	15.5256	3.1768	3.85322	1.2665	3.96101	1.18587	0.196642	2.53073	0.629418	5.05526	9.70895	1.42705	3.45869	4.62511	1.07303	2.96824	1.56847	0.612773	2.22587	3.58455	2.56648	0.821959	3.33001	2.12625	6.42267	10.7503
ANKRD44	2.61884	1.11521	2.55845	1.16611	1.12295	0.582702	1.24149	2.38036	2.04686	3.8728	3.24932	1.65847	3.43579	1.47585	1.30578	3.86712	3.66429	1.16067	5.81757	2.07988	1.34009	4.31345	3.97323	2.31384	0.60485	1.85955	1.33075	1.95365	1.83102	2.50387	3.04463	4.35057	2.99071	0.552434	2.36976	1.21464	0.702664	3.91309	0.71382	1.666	4.74992	1.54743	2.59465	5.40919	1.3015	2.30377	1.35763	2.35977	1.87546
ANKRD45	0.120167	0.0715812	0.06664	0.0880938	0.0719855	0	0.0506895	0.423181	0.142077	0.279152	0.0720145	0.0391461	0.125107	0.0385444	0.0968511	0.0824624	0.302763	0.0848143	0.137806	0.734505	0.624361	0.0812185	0.293392	0.0637818	0.0599158	0.080142	0.0665559	0.0605722	0.0147943	0.115353	0.110615	0.279229	0.0394278	0.307216	0.0385676	0.301806	0.0905822	0.836506	0.085196	0.446131	0.0742899	0.036686	0.515805	0.129442	0.0312507	0.046033	0.0277327	0.0659657	0.0550027
ANKRD46	5.27834	7.18533	8.98568	11.7059	8.90057	35.1953	6.72224	20.9593	2.43156	12.3073	13.0449	14.5197	8.83613	7.39302	20.2251	4.9461	3.53484	4.61961	6.28374	5.14466	10.3031	17.4574	12.946	12.6263	24.1728	11.5524	3.80893	10.2403	10.1249	3.68626	16.7749	6.04581	10.6565	17.3623	14.788	15.7879	8.86128	7.34085	11.5735	12.4814	3.73914	9.43433	5.40248	7.99517	5.95911	10.1149	6.52798	6.20938	6.7214
ANKRD49	6.89692	7.25296	8.37267	4.294	11.3336	5.62225	5.728	6.90088	7.64576	7.48287	6.0797	3.64181	4.85872	3.06079	4.68786	8.43113	7.85167	6.02164	6.39627	4.41693	1.46378	4.93347	5.01991	6.33876	4.23568	5.54336	5.03528	6.17201	4.04973	5.19306	5.74727	11.4983	8.49755	8.32866	5.73169	6.05816	10.8605	11.8152	4.73496	6.31603	6.56988	3.04733	4.82738	6.3575	3.56552	5.57419	5.78944	9.35789	5.05074
ANKRD5	5.32242	3.74649	2.19948	2.98371	3.68167	1.03825	1.95675	2.17654	3.01474	2.89289	3.29321	1.83387	1.21467	1.1982	2.38247	0.83689	3.506	2.28241	2.38159	1.73179	1.06552	0.0453943	1.79695	2.46371	1.64095	1.64992	1.18218	1.68079	0.654235	0.58349	2.01362	2.15938	1.20875	2.78483	1.03874	4.30512	1.60764	2.48911	4.61076	1.09566	4.61051	1.38851	2.31846	2.29334	1.99688	1.41504	3.41328	1.6639	1.01868
ANKRD50	8.12059	6.878	2.12133	10.901	1.62373	0.719697	2.46157	3.43479	1.58178	3.32621	5.02169	2.48742	5.96615	0.847947	2.48896	2.53181	2.80129	2.08734	2.14256	1.56608	1.09649	2.48219	1.11976	8.97243	2.08865	1.28886	3.41536	2.28175	1.23375	1.4975	2.12388	3.84082	3.06828	1.88252	1.1607	1.76021	2.10115	3.01744	2.23786	0.940526	3.86388	2.44231	2.83546	3.41807	1.93679	1.37398	2.51513	1.85273	2.92243
ANKRD52	5.19142	12.7722	3.26167	6.09606	6.69268	2.89296	4.46744	4.35688	6.75718	2.62257	3.34991	3.70333	3.96265	1.21865	2.77075	3.68112	14.2598	3.31393	5.85699	4.78609	1.51329	4.18083	4.10186	6.22105	3.13574	3.17273	3.52773	5.34074	2.82563	6.6752	4.47098	9.911	5.20161	3.42465	3.82672	6.18041	8.67579	5.5177	4.15392	3.39456	7.99032	2.55873	4.62664	6.14282	1.50711	2.55375	3.65465	6.44115	3.84686
ANKRD53	0.435491	0.115233	0.0511366	0.0960902	1.75191	0.068331	0.333853	0.343471	0.405472	0.0757962	0.176756	0.356054	0.355797	0.095623	0.0776055	0.0774718	0.366337	0.0818125	0.101834	0.0285806	0.0664049	0.147249	0.133945	0.0892188	0.0707113	0.135113	0.202367	0.0374299	0.126231	0.523639	0.748876	1.22221	0.122393	0.0424708	0.101096	0.106533	0.141915	0.526334	0.0562606	0	0.150561	0.128948	0.17579	0.148861	0.101038	0.119889	0.0792109	0.224114	0.512477
ANKRD54	6.52813	8.56951	3.11711	11.683	11.2882	10.4326	8.24325	4.39141	13.1	6.92402	4.82528	6.98486	5.66738	4.25962	4.97805	3.50019	10.1312	8.53734	4.82346	6.14727	7.19821	8.11104	6.52175	5.86945	4.54571	4.79067	13.5078	4.86243	6.74954	13.2902	7.66033	13.4724	6.88786	4.56076	12.8866	4.31834	4.60689	12.2154	7.84866	6.04526	4.41707	4.21522	5.65038	5.40054	3.74559	3.09186	4.89131	7.82951	5.1393
ANKRD55	0.221876	0.00972904	0.123357	0.0452375	0.0580333	0.243236	0.137062	0.306329	0.142863	0.166627	0.535303	0.151746	0.524284	0.574258	0.0845611	0.616117	0.14428	0.113546	0.387524	0.119214	0.0426563	0.855869	0.166323	0.0789428	0.116341	0.501273	0.454137	0.0900843	0.53267	0.276074	0.198256	0.478331	0.328563	0.224309	0.085117	0.0347622	0.0581677	0.491787	0.128926	0.213932	0.161849	0.146085	0.256145	0.428313	1.10776	0.326716	0.12426	0.363099	0.21955
ANKRD56	2.60489	4.53697	4.57556	6.32208	4.90425	12.0411	5.37058	3.54842	0.395236	2.91858	6.37055	3.38989	6.3123	1.27748	1.49362	1.87605	0.856724	1.77919	3.26366	1.0331	2.57269	7.43478	3.03276	7.6684	7.16104	2.34077	3.01546	2.66201	1.46801	0.247357	2.89139	1.42317	3.70162	5.85133	1.34974	5.01504	3.87536	0.865239	5.06574	3.21435	2.43932	6.79213	4.46799	3.62985	8.62845	4.51155	2.78884	2.10328	6.16889
ANKRD57	7.86532	7.43452	6.88406	4.08429	3.69089	5.03039	5.14755	7.1841	4.39807	2.69175	8.25818	6.08593	6.27998	11.4972	14.3846	5.69068	8.54256	5.50947	7.66659	17.7233	10.0089	15.6451	9.21691	7.92573	9.50372	7.87855	5.18231	3.09455	4.75588	1.52944	13.9716	5.9175	5.78181	2.72864	6.48938	7.43296	5.50595	5.5983	6.69465	6.79488	9.45486	8.71222	5.94383	9.29814	6.54345	9.04045	3.14483	3.86676	2.6354
ANKRD58	0.323774	0.330976	0.391057	0.0591889	2.14592	0.133789	0.105516	0.416308	0.863239	0.480568	0.729515	0.120169	0.165745	0.0455745	0.0747095	0.488699	0.785495	0.191113	0.406956	0.347125	0.16604	0.0684762	0.214891	0.435663	0.0734665	0.944785	0.132457	0.120291	0.418437	2.22208	0.305018	0.460589	1.02594	0.0535658	0.204021	0.0909107	0.425208	0.0922946	0.0556881	0.231963	0.430685	0.0441739	0.195901	0.568777	0.11038	0.196044	0.080353	0.13865	0.269307
ANKRD6	6.16774	2.5598	3.75864	2.53439	6.18791	1.11283	2.84345	3.34528	5.02639	2.41662	3.34564	3.6411	4.01836	1.22403	2.7007	2.13495	4.06065	3.43321	3.93022	2.49867	0.999378	3.36674	2.28771	3.67903	1.31692	2.9428	1.47	2.00267	2.24293	2.55597	2.43896	10.3831	3.66442	4.26771	1.41299	6.72263	2.26622	4.35352	3.30104	2.78916	8.04281	2.0823	3.07228	4.49865	1.84513	2.87061	2.29983	2.72347	5.54225
ANKRD63	0	0	0	0	0	0	0	0	0	0	0	0.0170284	0.0384272	0	0.0194742	0	0	0	0.0130504	0	0	0	0	0	0	0	0	0	0	0	0	0.0440328	0	0	0	0	0	0	0	0	0	0	0	0.00301989	0	0	0	0	0.0156159
ANKRD7	0	0.291244	0	0.0679487	0	0.187322	0.0552748	0.192904	0.828506	0	0.17753	0.085742	0	0	0	0	0.204382	0	0	0.178763	0.055933	0	0.0445603	0	0	0	0.0818882	0	0	0.119381	0.106457	0.244604	0	0	0.0689645	0.0521985	0.104311	0.195416	0.0375187	0	0.117175	0.0387796	0.110698	0.115846	0	0	0	0	0.0314584
ANKRD9	5.43704	5.31028	2.81907	4.33961	10.5078	3.73501	3.35806	3.93295	5.56878	2.62803	4.58989	7.5624	1.4445	1.81351	1.53023	1.04048	4.06271	5.01397	7.69148	5.75696	5.37995	2.66276	2.45272	3.36668	3.9993	3.51533	6.77165	4.16166	2.20142	9.92492	4.72593	6.9172	3.64469	1.38078	12.0975	2.97017	2.3468	2.69456	1.86247	0.771764	2.24169	1.95025	2.1503	5.16771	1.62906	2.17328	1.61027	2.42997	3.93104
ANKS1A	4.23872	5.34478	2.60598	3.25668	6.12473	3.06427	4.11215	3.28219	3.33437	1.73601	3.05646	3.55049	3.36057	2.15975	3.06561	3.2779	4.13916	2.39331	4.42471	4.29724	1.93524	1.76478	2.12878	3.2276	3.08375	3.58422	3.84176	2.75777	2.0609	2.64284	2.64404	6.10516	2.72437	2.26344	3.30917	5.4465	2.34027	4.79097	2.50325	1.86424	7.05979	1.74752	3.23045	4.32119	2.80051	3.1777	2.264	4.11611	2.79905
ANKS1B	1.89927	1.79843	0.954125	1.33857	10.4087	2.84054	4.12	1.65645	4.63124	2.28293	1.71088	1.05185	1.88181	0.971512	2.57182	1.92827	5.95736	6.67552	1.99215	3.51866	3.19578	4.53478	1.91254	2.16495	1.70948	2.19083	4.91358	0.671841	2.883	6.65296	5.49788	6.47918	2.83275	2.9492	4.2852	3.25375	3.43023	6.97514	2.17029	2.63391	3.91413	0.797517	1.15918	1.98594	1.5572	0.848395	1.01303	7.43576	1.61596
ANKS3	4.37163	5.90024	3.72309	2.64883	5.98952	5.65893	8.72798	3.49759	16.5052	2.39657	2.10064	3.13162	3.21973	2.78703	2.61049	2.93601	3.69104	5.76193	4.31077	3.41434	1.43095	4.51959	2.85791	2.03989	4.06619	6.87035	10.1289	1.44104	4.29746	9.80902	3.93477	12.1485	3.9476	2.01384	10.5833	5.07426	1.68805	13.1844	3.45541	2.46533	8.23246	3.82123	3.36372	4.06688	2.14244	2.76333	2.04298	5.85667	3.54775
ANKS4B	8.68035	3.55088	5.68569	5.65485	0.908429	15.8734	8.28974	4.94742	0.604663	7.79742	8.41177	5.73845	5.97945	4.29038	3.05985	3.7854	1.07021	6.58924	9.10516	2.20931	3.88235	7.49048	4.78028	2.31986	10.4193	7.41702	9.45064	6.10965	3.95447	0.749688	8.78219	0.567276	1.29912	1.88079	4.88046	1.3293	6.1708	1.57238	14.3109	3.66053	8.35552	7.54	7.17127	4.49471	5.65387	3.58106	6.84372	5.02181	5.12638
ANKS6	4.33268	9.00291	0.626856	2.45539	19.4204	0.519607	0.160341	3.04694	4.38145	0.794571	0.445503	2.19175	2.08404	0.49505	0.736368	0.413171	0.157744	0.152265	0.26686	3.45205	0.0107457	0.023592	0.0710895	2.56931	0.0473888	0.186944	0.0320686	2.30757	1.53739	1.65477	4.65525	5.00299	2.01253	1.2963	3.31764	1.00069	2.66566	2.96415	0.0586078	1.50302	1.73592	1.45893	1.82973	2.03791	0.413795	0.377756	0.678211	4.21331	1.39041
ANKUB1	0	0	0	0	0	0	0.0292451	0	0.0630115	0	0.0359322	0	0	0	0	0.105925	0.152256	0	0	0.0605788	0	0	0.0725292	0	0	0	0	0	0	0	0	0	0	0	0	0.0159486	0.0629031	0	0	0	0	0	0	0	0	0	0	0	0.0537619
ANKZF1	14.9694	20.7885	21.5788	13.4439	27.1881	18.8005	23.3207	12.345	23.9589	13.8288	8.23597	19.6197	8.73228	7.20932	15.317	10.8569	11.4389	15.8226	16.5487	12.7146	4.43064	14.4864	11.3314	15.3024	20.0393	17.9839	15.8927	11.0615	12.3629	22.4034	13.7626	17.8199	25.2268	15.2116	17.4264	33.3133	7.24475	28.4061	7.26918	12.6467	28.0507	10.9512	11.7402	14.4604	8.37477	8.80949	17.1465	19.9814	8.62904
ANLN	4.0249	15.9523	1.07353	3.60319	13.2827	1.24484	0.376186	3.78211	10.6459	1.9237	1.9636	1.15463	0.929509	0.282267	0.692345	1.63918	24.9299	0.569325	6.07966	3.18651	8.61241	2.6708	1.05929	1.76005	0.341104	2.50524	2.9187	2.73187	0.724685	5.37769	5.37143	1.06353	0.813313	2.86672	0.974119	8.79114	5.864	2.91387	1.81391	2.41028	1.76102	0.82098	2.38446	7.04832	0.656542	2.59501	2.0637	1.8917	2.59723
ANO1	66.0641	4.50254	23.3393	0.472013	68.1689	2.17963	27.1119	15.5893	3.17987	2.24066	20.0926	7.8056	17.0547	19.9433	9.69081	24.0588	2.42618	4.85101	2.38349	3.38444	0.906737	0.14063	2.37858	6.58166	35.8599	0.881391	16.5376	0.975932	5.34494	4.4221	27.1428	17.0636	8.78711	0.181805	96.2098	0.331579	4.98283	17.6954	24.4209	5.09664	2.74283	30.9111	10.5035	7.3026	28.3567	18.3308	2.05484	9.31992	4.61752
ANO10	4.64425	7.90735	6.94934	6.05343	6.84789	1.75071	7.77957	8.41335	11.1151	4.48991	7.44451	4.2453	3.99204	1.67927	9.66254	6.86291	26.1933	10.9935	7.21064	4.00561	8.72353	5.78649	7.52574	7.04292	1.26543	10.5624	9.92092	4.49444	10.11	12.057	3.90187	6.25128	7.498	2.603	4.93001	7.70198	8.79739	7.36242	5.13288	4.71762	13.8795	5.72059	5.30172	11.7265	4.54268	5.88826	4.24439	6.21299	4.26213
ANO2	0.156313	0.257544	0.218354	0.145563	0.0740851	0.0963138	0.328538	0.320705	0.135622	0.211783	0.27894	0.0452599	0.225794	0.0829443	0.0879995	0.117911	0.0954501	0.376409	0.0898124	0.328332	0.0975856	0.0237205	0.156301	0.0830014	0.184855	0.0785082	0.196492	0.124082	0.103905	0.411202	0.34941	0.89937	0.160142	0.0714296	0.430479	0.0865973	0.241048	0.577953	0.0754241	0.203319	0.0858804	0.117047	0.180349	0.816068	0.0745894	1.73964	0.161302	0.295264	0.128047
ANO3	0.108096	0.461217	0.0964406	0.0180507	0.0201567	0	0.017055	0.234979	0.51222	0.259429	2.45292	0.0385669	0.838145	0.173578	0.0315488	0.109602	0.68401	0.0250884	0.102926	0	0.113645	0	0	0.0300873	0.0549961	0.079983	0.0103307	1.51018	0.125887	0.430636	0.233161	0.192927	0.203526	0.012913	1.60345	0.340595	1.47887	0.437915	0.0154168	0	0.359908	0.00491661	0.492082	0.094483	0.180583	0.0808921	0.0223789	0.0153513	0.252102
ANO4	0.241892	0.448439	0.0804487	0.0452384	0.313989	0	0.102967	0.514784	0.266261	0.086355	0.244173	0.0817546	0.312121	0.184856	0.083056	0.141272	0.282074	0.0970743	0.111854	0.104739	0	0.0655886	0.0433317	0.339906	0	0.109163	0.0640354	0.0205009	0.234511	0.36411	0.1502	0.659839	0.143082	0.0946329	0.133962	0.0172056	0.660846	0.202517	0.0337632	0.179476	0.0981062	0	0.0577509	0.144303	0.055074	0.149239	0.0288525	0.315569	0.242602
ANO5	1.77655	2.3053	1.05738	1.18111	0.0514072	0.0578034	0.769617	1.5257	2.14571	1.14874	1.1854	0.100741	0.624192	1.3721	0.116939	0.596001	6.41824	1.29465	0.0905226	1.44629	0.22034	0.0113888	1.60765	0.0233134	0.0196782	0.730149	0.0279297	2.145	0.60062	0.916713	0.931508	0.938281	0.0878674	1.60787	0.389746	1.85826	3.61813	1.45707	0.0231548	2.39619	2.46911	0.243147	1.60618	1.733	1.65019	1.30776	0.993514	0.0607791	0.864873
ANO6	31.0927	13.8005	18.8497	20.1236	17.6641	15.5055	8.1783	13.884	11.2683	14.3214	32.4412	9.21476	18.2491	9.50399	28.3909	17.9274	24.9863	11.0898	20.7141	9.98701	18.477	20.751	20.355	21.2668	32.6961	12.3827	19.2145	20.5064	8.30601	7.4927	29.2029	12.0621	19.1346	19.8451	13.2109	19.847	21.3615	9.17412	23.4187	13.2379	12.8068	25.8	18.9326	23.1975	12.8836	18.2969	14.7149	12.1735	16.9948
ANO7	1.20221	1.55497	0.673323	0.383017	4.54563	0.65058	0.122882	1.25347	1.06378	0.0858722	0.227536	0.624028	0.478684	0.302431	0.254065	0.571087	0.659166	0.501164	1.23118	0.403742	1.40062	1.6008	0.521147	0.780547	1.59576	0.545162	0.400538	0.702932	0.784952	1.06851	1.04277	0.82072	0.556896	0.374736	1.91802	1.24751	0.659032	1.0068	0.138863	0.580325	1.0292	0.76569	0.312384	0.531263	0.533996	0.940448	0.309229	0.692898	0.655727
ANO8	4.84634	3.7108	3.47391	4.79708	6.49463	3.19301	2.36244	2.02462	5.47718	2.74151	3.18239	2.64891	3.11398	1.90662	2.38306	2.18745	9.0575	3.24058	4.37576	4.68692	1.42798	1.66658	2.73863	13.8173	4.10329	2.06414	1.52008	1.78822	1.29183	1.45738	4.26994	9.40406	5.27955	2.47847	6.08629	1.73944	4.17678	4.31871	2.03284	1.73004	7.94761	4.06496	3.58114	3.55936	2.128	1.67451	3.68332	7.75745	3.52321
ANO9	0.458323	26.2726	0.628462	0.125795	11.3889	0.132896	0.320206	5.66008	10.5984	1.30261	1.18146	0.102584	1.68693	0.288457	0.310544	1.77134	9.28502	0.365456	2.0238	0.417051	0.121765	0.809311	1.54039	2.11307	0.19801	0.824522	0.566775	0.606095	2.4365	17.7361	2.82071	23.005	14.5643	0.132764	0.603043	0.279551	0.520013	5.44939	0.101127	0.813964	7.52113	0.122082	2.23759	3.50887	0.285496	1.0052	0.505164	8.28609	2.73081
ANP32A	28.1586	35.1869	23.97	23.8473	54.7771	35.3345	16.4695	40.0256	66.2696	33.3776	25.2319	20.3696	23.8218	11.8633	21.3621	20.7015	32.7324	21.6216	27.0663	36.7689	52.8655	37.2645	32.6318	36.0171	26.2981	33.4086	33.3599	27.737	38.7506	43.9811	23.4722	42.7123	41.9615	45.5124	14.1917	41.6481	26.0197	38.848	29.4802	42.2531	35.2787	26.924	29.3255	21.3845	22.0176	24.6932	21.2138	68.6387	43.5603
ANP32B	32.8047	52.1389	37.2376	37.0794	192.173	52.8046	16.6568	56.0032	69.3575	52.0842	33.2576	28.902	36.5783	23.8663	41.9892	39.7086	97.6103	30.403	51.3434	51.8085	38.4044	105.704	42.0041	31.2422	43.373	49.6059	43.8303	42.3269	55.058	122.238	39.5642	80.2261	40.4543	60.2593	19.2648	58.5804	45.662	35.0771	39.345	69.7745	27.0829	22.8818	31.8645	56.7327	26.2188	34.7991	50.82	72.9624	33.0564
ANP32C	0	0	0.0273748	0	0.0368849	0.0294906	0	0	0.0450173	0	0.0211911	0	0	0	0	0.0614757	0	0.0215155	0.0205865	0.0423518	0.0361497	0.0721719	0.0231364	0.00609053	0.0307594	0.0237955	0.0362433	0	0.03535	0.117642	0	0.0296447	0	0.0524963	0	0	0.0348344	0.0946787	0.0109429	0.0482952	0.017601	0.010454	0.0226912	0	0.048063	0.0151954	0.0102872	0	0.0538941
ANP32D	0	0	0	0	0	0	0	0	0	0	0	0	0	0	0	0	0	0	0	0	0	0	0	0	0	0	0	0	0	0	0	0	0	0	0	0	0	0	0	0	0	0	0	0	0	0	0	0	0.0446269
ANP32E	19.1195	13.8599	12.2755	15.3066	41.3433	27.3683	12.1627	18.7754	23.6791	22.3144	22.7113	11.8303	10.5598	10.941	8.16316	13.4389	31.8507	9.24739	38.3059	21.7869	14.0446	16.1959	14.7425	18.4817	19.7633	15.4155	22.8845	7.30456	9.18191	28.0862	30.7769	24.4165	14.8604	28.8367	17.587	25.2078	11.8231	16.5402	12.8621	21.6148	24.8425	7.63599	13.498	22.8025	6.14059	17.9601	12.0805	14.0075	13.1514
ANPEP	261.511	2.10347	41.7527	153.837	140.499	67.3357	110.055	105.78	138.963	47.0386	95.6999	34.4641	195.015	81.1191	142.708	28.0827	81.5391	29.9348	30.0259	76.1658	97.6072	56.7078	93.0183	222.975	97.8339	42.9249	59.7012	35.2473	81.2306	36.5404	219.756	41.478	181.137	202.125	182.778	91.056	217.46	89.3763	54.1829	235.148	51.1328	81.1146	111.288	44.1364	126.062	69.5417	63.8589	388.57	177.827
ANTXR1	8.78645	7.45971	1.60037	1.09026	3.22078	0.418023	0.602783	14.4466	2.20021	0.521208	14.1905	0.579708	15.2001	0.610477	0.972421	12.2325	4.48275	0.995576	7.62767	2.59648	0.23308	0.262648	0.987586	5.23293	1.3533	2.1994	0.34112	1.12753	5.12652	7.80812	4.38035	14.125	5.30636	0.205412	1.08981	0.435678	2.24059	17.5986	0.732684	0.802581	2.07307	0.273791	6.83201	15.3012	0.871688	4.67786	1.18543	5.93226	14.6354
ANTXR2	2.81064	4.98623	3.3722	7.8005	0.727083	2.05854	0.776874	5.07876	1.68937	3.92681	7.57908	8.322	5.50114	3.82479	7.74336	5.75814	2.19769	2.55298	3.08994	1.7871	1.55194	3.12951	3.60752	6.45721	0.809059	2.9882	1.01281	2.54792	2.02091	3.69007	1.29969	5.15098	4.94136	5.04184	0.91606	1.98038	1.90136	1.96191	2.40377	7.26239	2.51629	4.45632	8.68853	6.97063	3.88807	5.7069	2.69178	3.75554	5.22861
ANTXRL	0	0	0	0.0433995	0	0	0.0974939	0	0	0	0	0	0	0.0842918	0	0	0	0	0.0703255	0	0	0	0	0.10313	0	0	0.132856	0	0	0	0	0.206118	0	0	0	0	0	0.29708	0	0	0	0	0	0.0723727	0	0	0	0.181954	0
ANUBL1	3.80054	1.18737	2.22294	2.91869	2.16127	1.93554	1.71859	1.1657	2.17665	3.72855	2.20489	1.99792	1.87863	2.43756	2.8754	2.20838	2.84608	1.72359	2.03608	1.923	1.41815	2.31697	1.97317	5.68595	2.80414	1.35217	2.51312	2.30501	0.879806	0.698751	2.91228	2.00886	2.49341	1.89486	1.13671	1.37757	1.36443	2.57695	2.57435	2.73321	2.42475	1.94179	2.60538	1.68969	1.737	1.61722	1.60022	3.64722	2.5977
ANXA1	30.388	188.21	21.881	11.9422	31.5042	8.73342	6.34813	75.7179	34.2785	53.8713	62.2213	8.62644	78.6926	8.44003	7.94438	43.8518	35.7954	14.1729	60.4373	19.4122	7.04183	2.45056	21.704	19.2155	8.48462	46.4987	9.4989	10.3719	46.7672	97.5681	23.7832	69.2272	33.1239	4.11365	12.747	8.33378	9.28831	66.5227	7.86193	15.3293	21.1585	4.89552	52.333	66.6892	9.05488	29.6247	7.52287	30.5249	29.8999
ANXA10	5.61262	1.74202	5.97423	1.27481	194.664	2.89167	5.83906	4.05007	1.62789	1.91577	10.9612	1.90088	6.59072	31.8782	16.4402	11.4981	0.140671	11.2177	2.96252	6.2938	2.13789	0.0956008	2.92181	2.24388	37.2723	5.27246	1.68388	1.70538	5.64932	1.27339	6.85879	1.07	3.67266	7.89274	46.6659	1.36483	3.89452	3.11932	5.44195	2.26393	1.95507	4.67827	4.98144	2.73226	14.1699	8.73746	3.45012	0.845938	7.50583
ANXA11	27.5166	87.7402	29.8319	21.8972	153.962	18.1044	8.84951	40.1056	67.0662	27.0096	28.8332	18.79	23.8642	23.2643	36.8313	36.6909	55.3863	34.9393	23.3752	31.5538	54.831	40.1372	29.8402	83.61	22.5755	47.15	37.4076	20.7953	53.8382	56.6383	28.4203	85.3328	48.3779	28.9698	14.4568	24.6687	15.7498	44.1322	61.1854	30.6142	43.993	33.0423	41.2107	34.3122	25.9923	33.2876	14.1854	49.3368	36.4442
ANXA13	0.932936	1.71458	0.649703	0.220609	8.88364	0	6.03601	94.2383	80.0236	7.15616	14.3747	2.51857	15.7842	4.55014	0.982991	1.54496	1.69305	0.492652	14.218	51.1065	6.67549	0.0374954	8.83497	3.41889	0.0686321	1.02775	2.42276	1.22702	24.1197	1.39971	10.5548	2.69332	18.1156	2.38491	0.31028	1.05612	13.3135	26.9576	0.129788	68.0032	2.29876	0	12.9437	5.74075	17.9873	0.800714	4.66998	44.4987	31.8483
ANXA2	96.5261	485.84	66.8545	123.146	935.645	56.394	14.3723	282.503	627.831	89.2636	130.478	89.0933	103.103	33.649	137.785	111.421	270.021	132.047	221.274	178.672	310.408	300.325	147.241	94.5512	15.272	241.119	145.573	91.9874	333.316	250.274	156.062	398.279	118.979	42.548	18.7103	58.2976	112.568	207.962	133.306	137.453	293.491	133.81	148.229	140.868	25.5962	176.302	18.6067	305.96	154.744
ANXA2P1	0	0.352129	0	0.0988386	0.199459	0.0329174	0.122042	0.00822627	0	0.074865	0	0.0716733	0.0603902	0.0950915	0.0192817	0.0944202	0.0631364	0.0377104	0.0553347	0.105107	0.0187819	0.185016	0.0143471	0	0.108723	0.0432171	0.0698763	0.0398972	0	0	0.151402	0.0320764	0	0	0.0389978	0	0.0677207	0	0.0195832	0	0.0350559	0.0379204	0.0690104	0.00934037	0.0326701	0.0139399	0.0179588	0	0.0376341
ANXA2P2	0.314038	2.39597	0.421852	0.476289	3.90516	0.209997	0.0360667	0.971086	2.7616	0.221459	0.682982	0.197194	0.216773	0.737998	0.325196	0.7723	1.01096	0.602297	0.99747	0.827801	0.708247	2.46737	0.810279	0.948254	0.0750435	2.73834	0.590233	0.306828	1.53792	1.22213	0.385734	1.41354	0.794172	0.557169	0.076039	0.112184	2.37488	0.349553	0.327983	0.476086	1.43031	0.956812	0.652418	0.2338	0.142263	0.568388	0.201943	0.93189	1.06748
ANXA2P3	0	0	0	0	0.0121006	0	0.10933	0	0.076594	0.0425582	0	0	0	0	0	0	0	0	0.0136873	0.0190113	0	0.0122971	0	0.00406822	0	0	0	0	0	0	0	0	0	0	0	0	0.0059353	0	0	0	0	0.00917162	0	0	0	0.00932213	0	0	0
ANXA3	1.16834	25.1347	0.379244	0.32503	96.6934	0	0.557469	4.77876	22.0433	0.470494	4.95661	0.267027	3.11588	1.24392	0.22672	0.775334	18.2435	0.395911	0.850035	0.117829	0.116046	0.128096	0.286303	0.358323	0.291303	0.74419	0.188165	0.105465	0.64811	1.63509	0.50193	36.5385	1.21594	0.105278	0.415695	0.0997617	0.181063	6.19215	0.353324	0.227534	1.33015	0.124256	0.855965	4.00021	0.324268	0.47144	0.0902416	0.902125	0.448469
ANXA4	91.4663	236.961	47.005	33.5718	305.904	62.8727	20.4243	95.2245	284.662	42.4421	69.306	26.7928	148.927	26.719	47.3802	58.1268	144.042	41.2126	74.5707	55.276	84.9125	62.2416	55.1685	71.5755	37.8891	41.7873	38.1397	35.8663	94.3223	25.378	174.778	537.051	121.874	46.409	27.1941	18.3005	35.2241	86.675	46.5264	67.149	125.118	63.496	57.9293	100.228	38.1517	44.4046	26.7077	334.504	76.2179
ANXA5	74.3043	139.606	50.5737	25.8913	355.874	40.7064	16.637	155.383	331.616	66.835	136.564	21.0681	89.5648	67.0644	69.0093	130.406	181.793	124.388	82.2956	116.7	65.3974	3.67306	139.255	48.6578	12.6167	142.05	9.21263	21.2535	221.443	177.748	38.2908	243.849	62.7301	47.1367	17.8505	39.4374	56.9805	213.188	64.8322	17.0619	180.449	31.5871	83.7445	190.732	97.608	175.7	9.49759	127.212	104.919
ANXA6	102.716	7.94565	50.9851	34.4784	8.32948	122.503	64.6983	48.9406	42.9344	39.7578	112.71	92.1356	61.778	34.3205	62.5194	45.6614	27.5055	66.5594	48.2507	67.7863	47.3221	4.37776	50.6823	41.7011	91.1334	61.4	57.2363	34.5964	43.9009	63.9228	21.5066	34.1123	24.91	94.4235	65.2826	13.9599	15.5378	44.421	147.161	76.6058	20.1268	78.8327	53.9217	46.4086	73.4276	43.986	23.4773	23.4518	72.7792
ANXA7	27.0018	39.7601	63.8991	40.802	54.0647	63.8581	26.7569	57.4044	36.1182	81.0608	79.5838	63.2078	45.4083	41.1298	96.7093	50.8995	77.6349	37.484	39.3773	46.5909	56.2434	82.7679	93.3009	79.3189	85.7333	66.8993	75.4296	44.9294	41.7108	27.0645	64.854	51.9563	52.9675	76.0215	26.707	43.0152	30.566	37.6478	89.5061	73.1442	50.5563	39.0566	55.7559	58.0104	46.6627	52.9204	41.6498	61.9582	40.1159
ANXA8	0.413683	1.45325	0	0	0	0	0	0.118792	0.0332696	0	0.10545	0	0.0603915	0.068871	0	0.0131717	0.0272819	0.0619339	0.147903	0	0	0	0.014414	0	0.0771035	0	0	0	0	0.0886073	0	0.824344	0.0397028	0.0299471	0	0	0	0.0867945	0	0.0497981	0.173494	0	0.0142413	0.0410379	0	0	0	0	0
ANXA8L1	0.45377	1.58594	0	0	0	0	0	0.170468	0.0334309	0	0.112196	0	0.0676402	0.076615	0	0.0132442	0.0274142	0.0665236	0.156971	0	0	0	0.0226794	0	0.121317	0	0	0	0	0.0942756	0	0.917035	0.042645	0.0404414	0	0	0	0.0932264	0	0.0534884	0.194318	0	0.0152966	0.0412369	0	0	0	0	0
ANXA8L2	3.35988	4.19245	0.0720207	0	0.539987	0	0	0.587883	0.591999	0	0.658324	0	0.191167	0.298613	0	0.112918	0	0.974006	1.54879	0	0.0490873	0	0	0	0.859948	0	0	0	0.365879	0.16067	0	4.42187	0.152394	0	0	0	0	0.86408	0	0.100505	1.22499	0	0.0744574	0.259764	0	0.363293	0	0.329206	0.232071
ANXA9	25.1812	14.9037	13.6252	17.3705	2.79318	17.0382	11.6828	13.0607	21.3813	9.4991	10.7858	5.40568	8.83302	6.22615	20.3174	7.39449	19.5743	9.66934	17.5297	19.604	8.35831	19.4573	17.9069	39.2379	20.8547	9.96815	6.96495	11.0399	11.8686	11.7074	27.8724	169.825	72.3962	15.1572	9.37728	22.222	17.4449	11.2953	13.5	16.0468	11.1728	5.48168	19.4904	6.7903	8.24652	5.2254	6.14044	27.0154	15.8664
AOAH	2.49995	0.269365	5.3803	1.30819	0.666553	0.638346	0.566343	3.53302	3.49377	7.7611	4.67398	0.626463	5.5021	1.29798	1.23965	6.10068	30.1781	0.592108	6.79702	4.88513	0.986741	0.352041	2.73396	3.46581	0.490673	6.10208	0.79213	2.24266	6.29403	10.8808	1.53053	3.83177	2.7543	0.780213	0.597381	1.33588	0.785786	4.77553	1.09229	2.32722	11.3544	0.542899	5.0536	6.31138	3.03804	3.75459	2.04525	2.50722	3.35229
AOC2	1.63431	1.94025	0.961665	0.659614	0.337574	0.583796	3.25438	0.376087	0.573676	0.561582	0.381328	0.597959	0.713823	1.05761	0.0744948	0.667535	0.357221	1.20439	1.58228	0.54765	0.237719	0.831894	0.431604	0.330294	0.479416	1.90814	3.12348	0.638954	0.428258	0.450417	0.910144	0.768118	0.381246	0.584802	0.883802	0.417896	0.705074	2.74117	0.956334	0.368943	3.97079	0.69992	0.641057	1.07578	0.515757	0.420556	0.79347	1.01131	1.31381
AOC3	5.85504	2.04964	4.23286	2.38732	1.02081	5.00716	6.31296	4.20221	3.12866	3.13749	9.00109	8.14273	10.3355	1.74169	1.98452	5.52219	2.27899	6.0888	6.38785	5.58987	0.923405	1.85733	3.55091	9.68014	4.154	4.04349	4.19163	4.77139	2.57563	4.97484	5.59443	7.23104	7.05676	2.46284	7.38944	3.0764	2.23747	10.831	3.96803	4.65528	4.91714	4.36642	5.89354	7.89443	3.34881	3.40916	3.10516	6.47824	6.47397
AOC4	6.15292	0.0315992	3.4898	2.30242	0	4.94681	12.2903	0.437272	0.116387	0.618995	3.71378	24.9645	4.54845	0.459964	0.0805318	1.26086	0.0136344	3.88782	13.716	5.71897	0.273558	0.572381	0.540066	25.0484	10.1473	1.13291	3.13481	13.8261	0.157018	0.0376611	6.0826	0.290931	3.92561	3.74219	6.56839	2.46877	2.78925	1.45831	2.73291	2.21378	7.09847	9.55308	1.10761	2.01736	3.18954	0.722331	9.85036	0.85742	6.26465
AOX1	3.72097	2.39987	734.581	542.264	0.317951	532.835	190.775	65.0692	12.609	320.067	242.731	607.336	31.3628	179.111	365.043	176.481	23.5619	50.732	16.0515	108.449	46.1334	255.556	392.255	130.151	666.669	148.112	174.315	445.258	54.747	4.47744	7.09083	14.5078	84.3677	96.4951	83.1591	81.996	3.40845	29.9586	251.042	20.8194	52.0802	190.976	88.7233	151.206	67.3917	146.789	225.028	0.875836	24.9798
AOX2P	0.133937	0.337601	1.54037	0.688191	0.0830574	1.22245	1.24833	0.17284	0.264506	0.628427	0.502589	1.68535	0.169978	0.224927	1.99888	0.539808	0.170845	0.318128	0.0568615	0.0744454	0	0.585896	0.322749	0.233235	1.99403	0.809413	2.35191	0.286888	0.164476	0.0622281	0.140715	0	0.294799	0.649207	1.12832	0.15674	0.0994569	0.27693	0.598581	0.246124	0.318559	0.287151	0.138745	0.490763	0.188716	0.269473	0.881749	0.203288	0.0802727
AP1AR	5.15778	8.22289	4.42814	8.0436	22.0867	7.47391	12.4659	8.49129	4.21078	12.2565	8.91009	8.20123	6.46539	6.95763	8.83428	5.02968	5.8349	6.63988	7.66848	4.69677	4.30754	9.09024	6.96121	9.59596	10.0619	5.25235	9.66127	8.43432	4.64012	3.69907	16.6188	5.98382	4.89671	5.30229	3.33895	8.3088	4.38629	6.07766	9.84062	4.15129	9.48666	8.50725	6.61308	7.89555	5.67903	4.95998	7.66251	2.85014	5.15131
AP1B1	14.6713	24.6636	6.67871	12.4848	21.058	11.6271	7.61986	19.6966	23.2134	11.1363	16.1824	10.2547	14.7423	7.29758	12.1011	11.3793	38.7789	13.251	16.2376	20.0012	19.3543	18.4856	17.613	16.2064	9.28453	14.3416	11.6402	12.9799	16.9753	36.9029	12.5509	19.6479	15.5963	12.6395	12.7987	9.33751	11.4298	15.2224	18.9523	14.9418	21.6833	13.6316	16.8022	22.4963	11.2068	17.2459	6.36314	14.6205	15.2002
AP1B1P1	0	0	0	0	0	0	0	0	0	0	0	0	0	0	0	0	0	0	0	0	0	0	0	0	0	0	0	0	0	0	0	0	0	0	0	0	0	0	0	0	0	0	0	0.0522146	0	0	0	0	0
AP1G1	8.58153	12.6064	10.2901	13.6004	13.9321	9.91287	17.6424	11.215	7.82731	13.5894	13.8663	13.1568	15.9462	12.7632	10.9875	14.2865	13.7721	11.8244	11.1586	9.23377	3.8218	12.5689	10.749	9.1667	12.0462	9.87647	10.7119	10.5371	7.68578	5.95903	7.70259	20.006	7.29745	11.7359	17.0336	18.5601	8.81765	15.8472	15.3829	5.65927	19.5907	14.5327	8.33433	14.7508	8.90552	9.99671	7.84508	7.60369	7.3154
AP1G2	11.5616	0.870312	16.5371	8.01756	38.0012	8.45212	4.09889	16.5553	12.3282	8.6628	6.40445	2.14102	15.0642	6.55306	4.59861	4.62217	15.3915	13.1474	7.73838	17.6333	2.4304	0.554813	5.76912	22.8213	10.6458	13.5753	9.53425	7.34527	9.37178	19.1471	15.6865	53.9098	35.3113	6.39618	11.5045	9.4554	44.0526	38.1959	4.23894	11.363	30.1396	3.46618	12.7049	14.2826	9.97423	3.20965	8.67904	35.6488	18.8968
AP1M1	22.3936	5.643	19.3649	25.7992	13.3028	22.0836	24.9391	19.8325	23.2657	15.497	20.0564	20.4937	20.6804	15.3345	22.6715	11.5301	24.3573	24.484	17.3334	30.3095	31.6313	55.2982	25.2348	17.4138	16.9353	26.7576	34.8654	23.609	25.6661	26.3805	25.2054	18.4372	16.3968	27.0864	19.8621	19.6411	15.8564	20.0963	35.801	33.8286	26.3706	30.4874	21.522	22.1236	18.6377	21.7436	27.7503	26.462	23.3662
AP1M2	0.549207	23.8195	0	0.0433995	40.646	0	0	26.9865	2.21356	0.144524	0.899036	0.136586	0.576935	0.115849	0.0661783	0.0655461	0.392462	0.227223	0.129511	27.7664	36.1395	0.833748	35.3284	17.3264	0	0.202965	2.40537	1.1224	1.07034	16.021	12.6606	14.2527	18.5424	0.194368	0	0.281165	19.0633	1.55461	0.0654973	0	5.69564	0.0698966	2.1823	1.33317	0	8.59787	0.0455477	0.128764	0.0856065
AP1S1	22.0005	23.0896	22.6124	26.6892	74.9096	31.2055	21.0957	29.6063	58.2146	27.4296	43.9838	52.5025	14.83	7.52891	63.1562	16.9127	47.8994	33.6513	16.7687	28.5959	40.7231	20.0072	36.6705	16.2305	23.9697	63.5012	22.704	17.7209	35.8368	41.2189	15.2576	24.9602	31.2032	33.0516	45.3839	53.9582	17.3804	19.1267	34.1458	31.6039	24.6674	29.4475	38.7552	29.8909	17.1493	29.6719	12.7972	35.4057	25.6362
AP1S2	4.2212	1.295	3.86868	3.388	3.35729	4.11791	0.910474	5.60184	8.84138	7.37769	7.60895	2.23891	5.43153	1.27362	2.82411	5.75131	23.451	2.51001	6.48544	4.64156	3.57914	1.4332	3.55845	3.17602	1.42434	4.60613	1.42912	2.28707	6.4899	12.8688	4.08084	8.04877	4.2152	1.26464	2.13184	2.54612	2.43058	9.29532	1.90453	2.67999	5.78326	1.12673	3.83313	6.83953	3.62399	3.53543	2.91693	4.95632	3.37146
AP1S3	1.31021	9.84904	0.364709	0.258541	7.92972	0.231388	0.274869	0.770002	0.874384	0.420772	0.458829	0.288002	0.707476	0.292353	0.168236	0.633923	2.66515	0.853644	1.8834	0.855863	0.868321	0.86875	1.21279	1.16759	0.133686	0.609554	0.58774	0.220717	0.25157	0.278926	1.4037	0.805669	0.703277	0.589217	0.549424	2.16015	0.630188	0.882503	0.245171	0.470657	1.40634	0.513951	0.762586	1.00671	0.272975	1.26901	0.288246	0.638313	0.57108
AP2A1	16.4757	18.4302	26.9658	27.2349	20.0023	12.5507	14.9604	17.3056	20.3966	16.7369	18.2126	22.2168	16.1076	12.258	26.4277	11.8665	40.6911	17.8493	16.3492	17.9605	20.6531	36.4107	29.7269	21.6121	15.368	21.697	18.6237	21.4265	14.4186	16.2448	15.686	18.9466	18.0421	19.4103	18.315	26.8349	16.6067	15.2323	21.407	33.0467	18.175	20.3327	24.6148	26.5191	16.6104	17.5269	23.5479	30.705	16.134
AP2A2	11.4939	14.3827	8.68971	15.1763	14.2963	10.4276	10.4402	11.0864	18.0419	9.41314	11.7769	10.8593	11.0635	6.1695	13.2484	14.104	14.0582	11.1705	10.4539	12.253	12.4128	13.3472	13.2191	15.2116	12.3707	13.8655	13.1443	7.67825	12.2592	19.8066	11.2609	25.1829	19.3354	10.2418	13.0461	9.69887	9.43954	13.244	17.8781	9.24594	13.9521	10.1916	11.5202	13.1849	8.43913	10.6052	5.23738	19.0515	15.6423
AP2B1	15.8239	49.0231	21.8542	26.3441	38.2566	19.1538	8.75154	14.1351	28.4125	18.0403	19.3417	27.0892	17.3096	6.366	23.1221	11.4729	39.1666	10.747	14.5527	14.8082	26.3836	24.6425	17.9876	16.2316	18.9773	20.9748	12.7561	16.3034	8.5154	15.4921	16.4405	26.297	14.0844	4.09363	9.60353	28.132	17.0731	16.8732	27.5053	11.0512	23.6682	10.6771	14.3877	19.3532	9.12822	14.4678	12.8891	20.4573	13.1032
AP2M1	69.8014	64.3294	65.9587	73.3251	104.227	78.222	44.1552	78.7686	133.089	69.331	67.5427	54.561	63.55	30.1994	56.3775	46.7235	120.864	66.8595	71.7827	67.0241	132.041	113.206	62.6798	67.7636	64.8338	64.9913	62.5865	60.9776	75.0545	202.333	51.1319	115.504	67.3619	116.159	47.9532	88.0631	69.045	79.111	72.91	85.4721	59.572	63.2496	71.2935	70.6399	48.8453	88.2253	40.5347	91.1838	100.162
AP2S1	43.1346	44.0599	35.1924	36.4432	105.783	40.954	43.9635	46.4588	85.3901	47.0256	49.0795	34.6348	38.5286	33.9987	51.4374	31.9437	92.4538	59.6207	39.7387	37.841	67.7274	71.2738	47.3761	40.7954	31.1275	86.0803	67.8179	30.0997	79.0849	235.048	38.3018	57.9736	56.9281	38.3348	55.8019	39.1403	46.7516	47.1314	41.9812	72.3567	37.5645	34.0751	38.7847	41.5752	44.3181	38.4663	48.7366	59.2471	43.3528
AP3B1	7.52096	10.1692	11.0431	10.2234	9.34802	12.8954	5.25139	11.145	8.31777	13.754	9.54945	13.8824	7.32887	3.1469	13.6902	7.80188	12.5115	5.78045	13.4564	9.45952	6.84699	12.8072	11.8055	8.59486	7.57678	9.17487	6.76293	18.2778	5.26512	6.35192	8.43501	8.62132	8.14967	8.30476	3.97008	10.4634	7.59945	7.3313	11.6582	11.5557	12.145	8.25801	7.72997	12.7336	5.9157	10.9018	15.8019	8.85839	7.12183
AP3B2	0.13995	2.01435	0	0.0800824	0.200665	0	0	0.21755	0	0	0.157896	0	0.264288	0.0862661	0	0.0714729	0	0	0.0646325	0.0898957	0	0	0	0.0731568	0	0.0375973	0	0.0562783	0	0.101156	0.588024	0.756398	0.109878	0	0	0.0654079	0.695703	0.315145	0	0.17412	0.0785532	0.0623104	0.113924	0.0879583	0	0	0	1.18053	1.00775
AP3D1	19.1982	18.0732	16.3527	22.1798	30.0547	13.298	20.0043	19.6806	30.2101	13.7709	14.5521	16.1419	16.1764	11.5998	18.4309	17.8283	43.6235	20.2986	17.5625	13.8718	21.5887	32.5081	21.7235	26.3258	16.2699	24.2499	16.7619	30.3345	15.9934	25.3136	11.1371	26.9417	22.2796	19.9171	33.3337	32.8592	13.0835	23.218	20.3706	23.4291	32.4746	27.7109	13.8721	22.5711	16.987	15.679	18.9215	29.2114	18.1275
AP3M1	6.09982	8.82954	9.24112	10.4188	16.6158	6.26273	2.48014	9.58027	10.386	11.2198	8.57466	7.75291	9.56566	4.48916	11.6671	7.67243	15.2173	4.66846	8.84622	8.31189	8.38841	9.95892	9.25583	16.0183	8.57071	7.40865	5.06627	10.149	5.71552	3.76128	9.08898	10.7728	9.33223	16.2277	2.55022	9.89641	8.02957	7.29208	11.2112	11.8336	9.50089	7.37251	8.39364	8.50708	6.19784	5.09794	9.75934	9.39233	9.43195
AP3M2	4.77229	5.2788	2.66944	1.90925	5.63035	3.63617	1.94605	4.07131	6.68167	4.20625	3.52395	2.44646	3.84408	0.574374	1.14505	2.42922	9.88864	2.19279	6.36201	2.144	1.05747	1.82885	1.32276	5.11991	1.77971	2.2399	2.14035	3.19448	2.45218	1.77506	4.8087	9.9773	6.56578	2.39359	1.34471	4.95767	7.40709	5.59626	2.16855	1.37618	2.73564	1.13126	2.41852	5.19433	1.04277	1.69934	3.05945	4.13677	5.87253
AP3S1	29.3224	22.6132	48.2123	68.6495	72.1296	50.2659	31.2808	33.9931	43.6177	63.4577	33.2925	55.2005	33.2637	20.1013	60.6676	26.6799	35.4099	26.3173	31.7173	39.9749	48.9024	51.3127	31.1366	27.2052	20.8183	49.2637	43.068	57.4447	26.6708	26.1328	19.5964	24.2902	24.6816	54.0543	39.3726	33.6523	19.6452	38.3873	34.5934	48.5245	22.939	33.2277	25.6155	41.3769	17.381	33.1956	54.3845	35.6176	37.1454
AP3S2	8.83306	10.2651	5.88737	9.78122	9.77182	6.28488	8.38817	5.00702	10.2292	8.05979	7.00345	6.59805	9.78207	3.97272	11.132	3.29627	6.73565	7.02892	2.92162	3.45326	11.7593	12.2347	7.06574	8.25912	5.91213	7.72456	7.24753	9.39288	5.92013	4.99104	9.35406	9.63209	6.39439	7.52219	7.22843	4.34936	10.0757	6.31995	14.085	7.97294	7.71321	7.54542	7.3693	4.20757	7.24134	5.22173	4.28355	16.5875	8.61852
AP4B1	6.24325	7.50556	7.47138	6.04008	10.7117	6.88652	6.18041	6.07452	7.37426	8.27478	5.32841	4.68359	4.56933	3.12669	4.88873	16.3571	8.71623	5.6293	6.98742	8.57011	1.31958	6.39482	5.16572	3.04675	4.27125	5.43009	6.87035	4.83094	4.0645	6.6004	5.00429	11.3414	5.31568	4.35543	6.39413	6.10684	6.35833	15.2529	7.71236	2.37615	7.37436	5.12503	5.33026	7.16454	3.2064	4.00792	4.54219	6.10415	4.83589
AP4E1	2.52346	1.8397	1.68071	2.7159	2.24709	1.34159	1.65232	1.87517	3.25145	2.47798	1.74718	1.37397	1.89488	1.50522	1.36849	1.97409	3.71899	1.35348	2.06722	2.75463	1.62099	1.67097	1.30003	2.23244	1.85945	1.46547	2.1044	2.04425	1.1811	1.15172	2.23274	1.84704	1.63369	1.87651	1.79649	2.24662	4.01078	2.56188	1.80194	2.0673	2.88292	1.41004	2.0992	1.75783	1.01438	1.69615	1.81197	3.47764	1.84058
AP4M1	3.48987	4.52202	4.06167	5.43683	10.9254	4.36379	2.68895	3.37576	13.3472	2.45863	3.27942	5.50144	2.48237	1.18364	4.91964	2.44795	6.99921	4.16503	3.11785	3.97287	5.60064	3.87898	2.475	3.7777	2.79619	2.52284	3.89698	2.64908	3.0114	6.85061	4.54542	10.3653	5.97762	2.53721	3.24779	6.89539	2.07146	7.14954	4.34732	3.29713	4.16287	2.78922	3.10923	3.92929	1.89708	2.24534	1.79235	6.89935	4.21948
AP4S1	1.83013	1.09712	1.936	1.32043	1.08336	1.54638	0.973485	1.53053	1.21915	2.32634	2.6851	0.715192	2.31318	2.14086	1.07134	1.49913	1.68355	1.63803	3.04385	1.51493	1.10768	1.17789	1.76772	1.38343	2.51591	0.943082	2.27465	0.92674	1.12715	1.85207	2.00921	2.79804	1.98167	2.87031	0.82826	1.85662	1.71786	2.2852	1.76288	2.0368	1.90998	1.35387	1.85341	2.38266	0.957754	1.78166	1.39945	3.73477	2.24477
APAF1	3.76888	2.70003	1.91282	2.60098	6.0501	2.23137	2.02301	2.39077	4.3123	2.05982	2.54788	1.53403	2.57438	0.904457	2.18345	2.37846	7.83488	3.00908	4.14488	4.69994	2.43577	2.26044	1.82845	3.53976	1.52545	1.84332	2.67503	1.72012	2.25206	3.96906	3.50405	3.15406	3.18742	1.87876	2.34626	2.76121	4.3645	4.51746	2.04728	2.76357	3.97992	1.73822	2.30427	3.60402	1.68683	1.83659	2.11163	4.70406	2.22742
APBA1	8.99667	1.62931	1.52368	0.266605	0.0941396	1.05068	5.24799	0.699987	1.99388	0.355851	2.18206	3.83837	5.33064	4.19386	0.850769	1.75248	0.645658	4.97107	3.88319	2.75209	0.514401	0.653371	0.419961	1.85188	5.24836	0.750413	1.09391	4.02006	0.561238	0.593079	5.23686	2.34626	1.43428	0.0557296	13.981	0.946641	5.05828	2.26272	2.34345	0.497024	2.46812	2.56898	3.16556	2.18261	3.15209	0.283208	1.66546	1.90338	1.25034
APBA2	0.301937	1.89277	0.52103	0.101579	0.189801	0.0634717	0.11875	0.78466	0.246066	0.334059	0.784958	0.0446204	0.625139	0.412484	0.0606192	0.962489	0.250297	0.236512	0.393823	0.207902	0.10316	0.0554082	0.100839	0.361768	0.0670231	0.314309	0.226291	0.0534808	0.42122	0.696823	0.254833	5.27241	3.03023	0.063328	0.174369	2.72485	2.04321	0.553373	0.145894	0.0684414	0.208661	0.0249481	0.391165	1.13202	0.162685	0.181673	0.240464	0.512422	0.746568
APBA3	5.25713	4.63119	7.0807	5.85904	5.84123	6.32854	5.5034	4.72636	5.24629	4.21791	4.24362	5.17372	4.67742	2.51776	5.37847	5.27172	5.69456	6.20382	4.7448	3.75408	5.245	5.93525	5.25605	7.75914	8.63247	6.93775	7.08923	5.50538	6.61802	6.42805	2.63376	8.1541	8.18851	5.03857	5.8893	4.8198	4.73066	5.41515	6.12181	7.21869	9.13717	6.29897	3.34102	6.47695	2.6924	7.40505	6.8421	7.19135	3.9037
APBB1	2.13491	0.84392	7.24162	3.35404	0.679382	0.867854	3.53311	3.744	13.2766	1.50031	3.00447	2.95529	3.94755	1.21521	4.77697	2.64966	7.02854	2.13297	2.48036	1.62292	0.370149	0.244144	1.54236	2.55021	1.07669	2.12311	1.9373	1.47864	3.00174	4.88067	2.92876	9.14439	3.95678	2.84648	2.55001	4.75624	3.01602	4.76266	1.99414	1.29021	10.2568	5.34195	3.70285	4.83431	2.99244	2.30996	1.43411	4.17651	5.6386
APBB1IP	6.80646	0.814097	3.52218	0.62946	2.02122	0.396669	9.35874	9.81191	26.91	5.26021	9.31346	0.524703	10.9727	17.4847	1.27117	11.3595	10.709	6.01324	11.0467	12.4733	2.1859	0.170351	3.12212	8.56898	1.49695	5.33115	8.42504	2.87551	6.90917	22.0143	4.0628	32.0399	11.8921	3.29769	7.56908	0.942527	6.8429	5.08004	2.32304	8.62903	5.43964	0.307071	6.88133	12.5161	8.26502	4.70628	4.97408	10.3354	10.3938
APBB2	7.68814	2.26029	4.56807	4.3871	3.24528	5.45967	6.46945	4.16484	5.27106	4.68935	7.44672	4.43722	6.73117	1.611	7.36384	3.40136	3.68652	5.83301	6.26731	4.92929	1.65434	2.03553	3.21342	6.11401	8.90535	3.97874	6.16169	3.05237	4.53089	3.30466	6.52365	10.8312	4.61193	2.82882	5.04362	2.00197	6.13766	9.85145	6.21416	3.17927	7.24103	2.30219	3.34892	5.04944	2.30403	3.64765	2.04761	3.99803	4.12733
APBB3	62.3579	7.85613	21.4704	15.7958	5.64428	21.2558	64.4697	7.64797	13.2876	13.8957	15.123	38.7574	20.2317	7.67131	10.0633	26.8984	7.86723	31.7821	29.215	13.6698	0.648936	12.0922	13.6246	33.1301	17.0287	9.00253	21.5391	14.8931	10.8093	8.58286	31.7723	14.0617	14.3545	11.1633	40.4659	4.08149	8.61412	21.5833	18.5108	4.23357	15.0643	10.8924	13.1605	10.7943	21.6173	12.58	19.9562	11.5998	17.0128
APC	4.26126	1.51297	3.37611	4.08083	1.61547	2.15982	1.36017	2.66507	1.37636	2.24527	4.37295	3.93132	3.50639	1.46172	2.03455	4.1864	2.83568	1.67215	4.2581	3.12609	0.97165	2.21705	1.81961	2.67717	2.71349	1.48752	1.19731	4.8458	0.850436	0.859842	3.21715	2.80604	1.69872	2.90004	3.04606	1.1778	2.32186	3.02361	2.61509	2.13738	3.28282	2.40108	2.34394	3.99317	1.7369	2.52603	3.73087	1.61677	1.84006
APC2	0.315577	0.0989968	0.327585	0.39841	0.411614	0.215703	0.14901	0.236883	0.264335	0.136153	0.17144	0.172854	0.133051	0.0293644	0.285331	0.188832	0.150027	0.160605	0.239281	0.121289	0.159352	0.485595	0.19491	0.303303	0.270252	0.471709	0.12685	0.233737	0.297315	0.301155	0.127131	0.166754	0.289176	0.23142	0.304328	0.474416	0.0202845	0.223295	0.207804	0.142698	0.48089	0.187553	0.132864	0.293878	0.125211	0.215571	0.177423	0.311208	0.279215
APCDD1	0.285254	3.70218	0.0629262	0.283805	0.149799	0.0795108	0.38953	1.40946	0.550852	0.462438	1.44151	0.0672821	4.54742	0.395315	0.15222	0.277122	0.738382	0.648471	0.552486	0.649263	0.26753	0.12041	4.67187	5.68554	0.0262616	0.344369	0.0466734	0.361975	0.449183	1.87017	0.357693	59.9024	1.3591	0.0968337	0.112933	0.188359	0.758867	0.965024	0.0990828	0.176824	0.566293	0.057009	0.341449	2.49277	0.0305969	0.423334	0.0316927	1.23242	1.29158
APCDD1L	0.0494292	0.0493631	0	0	0.214239	0	0	0.0124556	0.170452	0.0262294	0.0310372	0	0.0481252	0	0	0.0134053	0.293998	0	0.0078724	0.0117461	0	0	0	0.00744924	0	0.0437277	0.00420048	0	0.0254584	0.356144	0	0.0394313	0	0	0	0	0	0	0.00810472	0.0565455	0.0390998	0	0.00954145	0.0929268	0	0.0151267	0	0	0.00516765
APCS	289.204	1.90328	271.418	357.206	1.33819	391.047	375.927	554.006	369.797	344.682	940.208	462.585	438.777	1225.61	854.096	1144.42	100.987	653.242	456.525	1357.06	36.8506	2.29481	2080.89	419.561	210.277	979.32	1118.71	690.233	1184.15	532.509	568.69	413.403	640.065	1352.07	530.369	1.13349	438.468	654.409	397.877	872.185	115.922	49.5745	670.345	353.363	850.941	204.296	1672.53	793.569	543.827
APEH	20.1409	6.79137	41.7541	27.6763	19.9793	32.0899	20.3963	26.3165	32.1832	25.7875	18.2644	30.8242	19.364	16.5338	46.126	15.7522	32.8533	32.4034	22.5864	22.8494	40.5583	45.5485	36.8374	38.5718	37.2396	19.8031	15.5688	27.9639	29.4808	39.5998	26.4969	15.7577	33.0982	19.8094	35.1147	22.8856	32.8196	23.2026	41.5501	29.8159	25.0917	32.6073	31.4411	23.3437	36.4433	32.7857	21.5535	20.0324	31.0773
APEX1	46.5626	110.131	52.4317	73.7381	90.6328	67.2724	44.9708	78.891	65.6774	62.8306	46.1753	44.8901	46.1071	37.9381	62.1538	42.9984	79.819	48.3172	63.7345	68.3838	73.9014	104.066	74.5849	62.1581	63.9253	37.2392	59.4523	37.8792	60.5778	72.4479	56.4549	72.5433	61.8612	70.4137	37.7867	70.9437	91.3678	68.3661	72.8696	63.1484	75.9346	64.142	52.0802	53.1664	38.2205	45.4897	64.1403	79.8753	70.8826
APEX2	6.25563	12.665	7.12842	9.83201	12.8014	7.66423	5.88051	9.40972	6.57077	17.4154	7.04605	6.37728	7.79529	3.47262	16.1311	8.50338	40.2239	7.95767	12.1379	9.61644	11.3875	11.4231	9.21929	9.06627	5.11688	11.4577	8.47253	5.76152	10.0673	12.6585	9.71567	10.0772	7.64828	7.56397	4.19228	8.33812	12.1506	9.60208	11.3611	9.23322	15.6129	11.4584	8.70812	9.68008	6.6472	9.00439	7.32979	10.4205	12.1903
APH1A	124.749	63.4208	68.5522	94.0259	98.4041	93.2276	57.509	85.1211	92.3031	69.4681	64.8235	63.6403	48.8808	27.9113	72.4862	44.107	146.488	41.1944	95.494	95.8108	68.7958	60.2833	78.8982	105.013	88.163	70.0824	87.0959	54.8162	80.1174	107.738	120.758	154.628	100.703	85.9864	100.384	177.115	59.6941	52.164	65.3457	100.356	105.565	46.4209	81.139	64.0468	44.1941	58.3148	49.8543	115.165	68.0023
APH1B	2.30014	1.79105	1.74334	1.53156	1.22305	0.42408	1.04876	2.40368	6.82155	1.46431	3.07453	0.336883	1.6327	0.366751	1.76516	1.21589	3.35848	0.902746	1.85645	1.78587	0.714038	0.108429	1.83785	1.654	0.379929	1.798	0.885049	0.407982	1.25477	2.48184	0.701452	3.81245	2.57947	2.01222	0.872922	1.83375	3.02977	3.37179	0.490565	2.46501	3.90078	1.2099	1.71474	2.58935	1.4312	1.20289	0.649084	4.49452	1.57952
API5	25.8662	23.2012	21.5082	21.1711	35.2584	18.958	13.4975	22.0249	25.349	28.9369	25.4361	16.4225	16.8974	13.7557	18.5613	17.766	28.0243	15.1465	20.0728	21.3444	19.4579	23.5219	19.6152	15.3628	19.3303	16.2946	13.4942	23.8399	13.5419	12.7005	22.069	25.2959	14.7052	26.3506	17.5527	22.3876	24.8318	18.4752	17.0948	11.8051	25.8699	15.1604	18.9256	21.5663	13.063	22.5444	16.1266	14.8667	17.5242
APIP	10.4665	13.687	18.7007	21.6429	21.5799	26.8318	7.34332	26.3793	22.4462	27.8129	16.5067	21.061	9.94904	5.53608	25.6376	13.8663	18.186	14.0754	19.1626	15.2292	12.6939	45.5965	27.4894	14.5907	19.0767	15.0329	24.251	18.5247	15.5712	18.2698	22.5617	8.83675	13.0589	15.5296	5.99792	17.694	21.5413	16.8295	8.90486	21.4795	18.0482	10.7994	11.1352	14.8263	9.4892	29.7104	15.7526	17.0607	11.5372
APITD1	5.50597	4.80994	2.6442	7.38625	16.8809	7.16552	3.74955	2.53342	10.2741	6.41374	4.21345	5.42173	1.81167	1.47791	6.50355	2.12786	9.70893	3.822	4.90273	2.60459	3.85463	5.26837	4.26955	1.10163	4.14219	5.13993	7.83693	1.65013	1.82374	7.29127	11.8134	5.1418	1.0466	3.7278	4.81802	6.01	4.02484	5.39897	4.4102	2.12458	2.46895	2.29332	2.1968	3.74066	3.53475	1.86494	1.42926	2.62071	4.24566
APITD1-CORT	3.1662	2.69099	1.68869	4.63463	7.94069	3.47678	1.61813	1.2831	5.01046	3.28341	2.1725	2.95819	1.18938	0.691911	3.44801	1.14232	5.23425	1.63574	2.79302	1.21093	1.66161	2.69552	2.123	0.666648	2.24652	2.63068	2.91565	0.877283	0.870241	2.3092	5.40331	2.59675	0.509193	1.78009	1.81114	3.07692	2.05901	2.42608	2.45095	1.07012	1.48606	1.29176	1.24186	1.89951	1.98526	0.893274	0.770807	1.33096	2.42639
APLF	0.704179	0.784227	0.916774	0.813878	1.24583	0.786137	1.04358	1.1692	0.646435	1.1388	0.986807	1.09071	0.64523	0.124714	1.28776	0.633787	1.84693	0.8198	1.17496	0.418336	0.397314	0.94353	0.641365	0.985903	0.496771	0.76261	0.635393	0.527886	0.528757	0.518137	0.582364	1.12852	1.29612	0.522935	2.09873	1.04509	0.703226	1.23748	0.687194	0.78655	1.24543	1.51466	0.842773	0.881958	0.534414	0.718566	0.605303	1.06468	0.511159
APLN	0.555939	1.43023	0.704864	3.88292	0.48506	2.8951	0.885258	1.1885	0.812028	2.29912	0.722682	0.382964	0.523662	0.126968	0.453555	0.185183	5.51161	1.49532	1.2522	4.14562	0.583668	0.724284	1.58457	0.613355	2.63834	0.315315	0.798209	0.681826	0.383942	13.3571	1.35405	1.80908	0.215276	1.35795	2.2499	0.379407	2.43312	0.0925667	0.704792	2.91207	1.22212	0.622202	0.794262	0.520774	0.0412523	0.332889	0.560157	0.192299	0.545433
APLNR	8.37051	0.660391	2.80959	5.02619	1.69453	1.22266	0.782272	10.7152	1.72431	2.75632	12.172	2.04239	10.3763	0.746823	0.232582	4.53564	0.848841	2.4281	7.29995	2.18676	0.380755	0.636393	1.57105	7.46215	2.9477	6.82257	1.73636	2.43379	6.72696	1.4813	5.21103	11.4897	12.2503	1.32753	3.90451	3.36147	0.874071	11.1546	4.49956	2.083	2.92653	2.08377	6.41092	11.6047	1.55189	4.71948	1.08938	8.14206	10.3859
APLP1	0.306626	1.33498	0.137649	0.398694	137.962	0.24014	0.170267	0.224748	0.605872	0.139444	0.371259	0.0806775	0.803371	0.152555	0.13079	0.090819	0.700406	0.0899237	4.46868	0.205891	0.434171	0.321256	0.108347	0.202372	0	0.119737	0.271616	0.0830132	0.437883	0.507446	4.68352	2.96604	0.362575	0.0692014	0.294148	0.0717347	1.81755	2.11735	0.106401	0.147613	0.567254	1.23125	0.426583	0.293033	0.0800288	0.13042	0.0670223	0.769442	3.9929
APLP2	124.635	218.578	161.351	284.393	99.7975	127.446	101.391	120.446	191.114	111.615	138.766	121.558	87.861	93.4854	126.618	132.67	245.517	109.279	88.8301	110.811	144.81	134.88	102.751	110.747	231.067	175.254	181.196	138.64	80.5565	76.0771	140.084	102.538	73.8099	102.852	103.464	146.404	243.304	98.7671	109.075	150.081	87.4247	231.405	112.134	85.2118	126.54	169.802	78.6046	184.136	121.757
APOA1	2749.18	17.0224	3106.6	419.457	20.4979	1517.94	9450.14	1955.72	48.1902	1077.08	3574.12	3061.45	4713.48	7211.38	1730.73	3514.62	1.02497	13526.4	1664.54	2813.28	1438.26	1846.08	309.313	4062.36	2026.69	1480.18	611.822	3241.03	2791.76	3.25595	810.187	381.911	3806.22	1348.18	12255.7	3590.77	5315.3	2442.94	1401.91	9746.58	794.149	6594.03	7722.84	1238.29	8719.65	8288.79	3026.38	17780	6188.68
APOA1BP	39.1502	58.1718	43.5316	38.2919	88.759	67.5713	32.1202	64.6396	72.3702	32.252	39.2956	46.6016	23.5497	20.4468	78.9657	56.1832	154.757	33.0996	57.4008	103.128	65.1248	78.24	62.9112	98.8748	53.2531	53.3302	58.565	51.4733	76.8979	139.863	97.284	31.1872	84.4147	61.5655	56.7569	98.8918	51.4293	62.8324	54.65	63.6556	88.2095	31.1887	50.4337	43.233	52.4377	51.1506	57.0555	102.998	41.0837
APOA2	7016.58	19.448	17515.6	21134.8	4.42208	12877.7	15341.7	16860.5	1643.11	15523.5	10966.9	8209.71	3498.4	7510.99	21182.5	14490.6	4220.12	11683.9	7359.69	13610.4	19999.8	29882.3	13538.6	16580.4	12346.8	14264.2	36516.9	12714.5	16745.3	12246.2	2175.54	802.522	18898.9	26271.3	24822	32014.6	8439.35	7008.88	19615.4	32218.6	506.963	9504.83	15402.9	6066.11	14908.7	24515.4	17879.7	2490.74	11810
APOA4	0.15041	0.0449724	0.0593144	0.0195859	17.6043	0.17766	3.08462	2.08075	0.0292096	0.0243447	0.932785	0.0871803	0.0918895	2.06049	0.390506	0.436552	0	0.347657	0.0614854	0.0192324	0.369527	0.0184538	0	1.0474	0.285474	0.182986	0.368901	1.61225	1.39047	31.378	0.209179	11.5294	0.0470906	0.225705	0.167091	0.593805	2.14144	9.15657	0.857339	0.308894	0.041651	0.0507322	23.7423	14.8612	4.62474	0.614498	2.47869	0.267158	60.992
APOA5	33.204	0.383133	52.2133	15.5595	0.137405	321.804	413.269	9.0873	0.578425	23.123	64.1198	166.872	28.0531	109.975	70.4992	85.3723	0	34.1201	11.3605	139.906	7.68244	4.85413	8.0249	135.342	143.541	11.5738	79.2902	30.4563	11.6027	2.58152	195.547	9.03496	43.7409	16.8081	95.0523	62.1959	7.29269	14.1798	70.8104	8.81166	5.94548	25.4907	23.9529	17.7601	169.586	27.1169	45.5157	10.0192	45.0044
APOB	512.121	1.39579	275.744	311.675	0.422591	260.552	265.424	262.932	99.8015	383.319	597.515	377.278	456.021	396.646	356.063	223.659	33.1594	220.684	529.572	236.164	261.795	416.663	256.034	462.372	359.494	202.627	492.238	637.019	135.908	13.8271	328.651	26.0126	198.138	438.357	176.93	1208.52	502.152	139.036	327.162	401.282	251.509	1137.18	372.291	457.253	431.712	262.315	628.715	345.091	344.746
APOBEC1	0	2.44447	0	0	0.740078	0	0	0.21956	0	0	0	0	0	0	0	0	0	0	0	0	0	0	0	0	0	0.0489331	0	0	0	0	0	0	0	0	0	0	0	0.11916	0	0	0	0	0	0	0	0	0	0	0.0600975
APOBEC2	0.510015	0.0428042	0.157556	0.161005	0.0617454	0.262049	0.190827	0.0991924	0.193532	0.0785907	0.328328	0.261464	0.0542927	0.117674	0.116869	0.173718	0.114061	0.132293	0.161977	0.128844	0.179272	0.18916	0.117784	0.130344	0.172881	0.103139	0.356438	0.125929	0.115655	0.386239	0.0544869	0.440095	0.104272	0.354772	0.246159	0.210487	0.0931633	0.432376	0.647955	0.169742	1.34884	0.085608	0.133842	0.28348	0.235619	0.147354	0.0620665	0.175656	0.125566
APOBEC3A	1.75045	0.784576	0.365056	0.312969	7.56259	0.53949	0.149764	0.830735	1.11366	6.9793	0.520952	0.184605	0.654677	0.243923	0.0754542	0.785864	6.82354	2.47092	4.27709	0.647718	0.0695662	3.73642	0.340844	0.48199	0.0530963	0.460911	2.38231	0.375607	1.3744	4.49012	1.35771	0.919797	0.476096	0.920413	0.143947	0.242333	1.38598	2.92962	0.340019	0.299852	2.15172	0.0670109	0.939167	1.3577	0.413739	1.21452	0.156888	0.514203	0.340549
APOBEC3B	4.93168	0.589164	0.612991	0.897062	16.0577	0.769491	0.195234	1.63159	1.99757	3.35744	0.514243	0.650011	1.5532	0.243166	0	1.32082	23.9726	4.20973	11.0112	1.30637	0.0840776	3.55758	0.658393	1.455	0.152099	0.756426	3.23538	0.753878	2.34197	3.71088	1.55298	1.33718	1.53409	0.382653	0.191337	0.542536	2.15919	4.48652	1.64981	0.31737	5.80002	0.0797545	1.83053	1.55431	0.237668	3.69205	0.241573	0.666321	0.689401
APOBEC3C	3.8075	12.9912	3.165	0.989319	1.73531	0.415798	0.217825	3.55644	2.14157	11.3445	4.61674	0.451707	5.81022	0.570442	1.26081	3.6783	6.29279	0.987047	6.63397	1.94078	2.20638	0.176717	2.25712	2.69486	0.48898	2.82388	0.327589	1.30266	2.35326	6.02714	1.22262	4.2756	3.8725	0.472704	0.375778	0.926043	0.705153	2.03842	0.90948	1.131	3.32579	0.359531	4.16788	6.38543	1.50733	2.81092	1.24306	2.03143	6.23707
APOBEC3D	0.620141	2.64633	1.14347	1.18646	0.367747	0.0943057	0.248649	0.492091	0.686202	1.9946	0.740391	0.0885776	2.1193	0.105561	0.30751	1.24599	1.8457	0.335409	1.44593	0.60477	0.279506	0.0285205	0.460891	1.78018	0.103295	0.529173	0.60858	0.311828	0.822231	2.60805	1.26406	3.24662	2.81947	0.132327	0.385001	0.250349	0.442351	1.9024	0.135757	0.280275	0.810847	0.0387326	1.67752	1.58092	0.445957	0.305872	0.229206	1.08706	2.67865
APOBEC3F	2.04907	2.26978	0.954489	1.67171	0.24952	0.513905	0.761037	0.54595	0.523955	1.56927	0.598257	0.299235	1.98925	0.314023	0.826927	0.689142	1.80316	0.910215	1.17043	0.710536	0.551845	0.0501738	0.275022	1.6372	0.168993	0.697765	1.22315	0.445514	0.953785	2.12259	1.69546	2.72837	2.67066	0.410516	0.149581	0.494443	0.609719	1.66353	0.680366	0.915422	1.55302	0.180527	0.862077	0.817689	0.770509	0.323908	0.21486	2.38346	1.52091
APOBEC3G	2.19791	0.671994	4.91189	1.84241	1.44869	0.765981	0.457177	3.00616	3.4848	16.8948	2.63765	0.415203	6.36235	0.685969	0.812148	4.21312	7.79889	1.78927	7.35974	1.75446	2.27013	0.0684991	1.94207	3.41401	0.339836	3.59729	2.10637	1.17897	3.55913	14.3845	3.62342	7.23563	5.49124	1.01262	0.837795	1.03164	1.37168	6.4284	0.719838	1.10912	2.92712	0.229983	4.07537	7.46993	1.78468	1.64194	0.829514	2.19654	5.2097
APOBEC3H	0.648192	0.391318	1.24056	0.147382	0.615771	0.620013	0.507658	0.568333	0.987894	3.85644	0.794698	0.0818439	1.92825	0.279415	0.315453	1.34628	1.99501	1.06735	1.92699	1.12368	0.211429	0.0937131	1.16817	1.12608	0.16075	0.82974	0.947209	0.082172	1.59962	5.49611	1.76832	1.87796	3.17911	0.140391	0.562212	0.283525	0.365111	2.71886	0.205088	0.438754	1.16362	0.131985	0.994965	1.48666	0.204126	0.614697	0.524475	1.84556	3.2131
APOBEC4	0.0138205	0	0	0.00530514	0	0	0	0	0.0135912	0	0	0	0	0	0	0.00948404	0.0445806	0.00998522	0.0119243	0	0	0	0.00759785	0	0.0115154	0	0	0.0189407	0	0	0.16638	0.0155071	0	0	0	0	0.0165775	0.0195467	0	0	0.0269116	0	0	0.0254956	0	0.00976094	0	0	0.0211147
APOBR	1.50074	0.704125	0.776611	0.362651	1.74359	0.383975	0.333414	2.56763	5.10693	2.44971	1.6288	0.390835	2.22406	0.910039	0.298551	1.30419	6.28686	1.89986	2.85985	1.46929	0.589125	0.295933	0.731666	1.6814	0.322482	2.59824	0.972621	0.648799	3.43028	11.4709	0.977259	4.66814	2.50298	0.307492	0.824	0.925084	0.788691	3.27525	0.506113	0.848003	4.72534	0.339091	2.1011	5.00004	1.21222	1.52509	0.300343	3.80863	1.7165
APOC1	3854.06	36.4125	8113.5	5510.85	106.792	7771.6	10336.8	3822.08	1132.36	3869.59	4283.05	7113.01	3974.78	5902.87	7801.92	5287.58	697.937	13062.4	3010.71	4504.52	6122.85	15329.3	6634.59	3962.87	5250.45	10759.6	12677.1	4837.78	8310.55	2495.53	5897.55	688.847	4015.8	4864.14	9221.33	1290.88	3129.66	2392.57	6512.52	4777.12	1493.85	2780.21	5717.92	2832.24	5682.37	6020.49	5754.56	2262.71	4313.21
APOC1P1	15.7797	0.19765	16.5816	53.8485	0.25184	16.7798	120.726	42.1326	2.34961	36.9687	6.83527	27.3655	102.834	75.4058	96.1399	57.706	1.99881	163.417	21.6845	10.7647	9.12193	51.9506	86.1869	27.4474	33.0538	46.4804	98.0949	18.5332	345.517	11.5884	11.7056	8.64871	10.0946	19.1009	82.9132	8.25022	16.5638	7.96282	16.5834	9.28838	6.37805	41.9657	15.6181	7.97111	80.0676	61.8711	40.8284	17.2417	18.7455
APOC2	2060.35	5.1836	3089.11	2375.84	13.8153	2635.27	1632.35	1565.88	532.422	1499.2	1876.67	1619.86	2052.78	2196.16	1467.09	3088.89	24.3693	4147.77	1174.26	2592.84	2033.46	5156.27	3070.17	2854.24	1799.36	3101.69	2957.17	2227.89	2872.8	516.877	2428.26	192.573	3232.51	2822.65	3109.82	1090.03	3200.53	1531.71	2009.41	4033.64	394.235	1852.23	2659.53	1262.27	3528.76	4670.23	4629.01	2781.73	2638.7
APOC3	3895.46	16.2527	4686.82	538.518	6.38932	6065.83	12576	1251.93	123.557	2698.67	8751.62	3823.72	3084.21	8822.18	2893.77	5125.54	6.09012	12005.5	1226.47	4046.06	1666.18	25.4311	539.839	5036.52	3385.23	1719.72	8170	1765.43	2882.37	415.243	5751.37	416.076	5519.34	1819.44	24312.4	3239.57	4210.55	1188.03	3319.68	1802.11	985.058	4193.76	4334.18	1262.33	7454.78	2198.18	5501.45	1676.13	3695.41
APOC4	129.858	0.92888	285.441	426.703	0.302316	1343.31	967.745	82.6328	0.34459	404.004	436.508	1060.26	67.5756	223.211	924.328	307.257	0.913014	267.96	55.379	92.127	63.5705	161.209	411.141	319.132	915.901	342.774	994.255	69.3917	103.025	1.21372	274.527	30.7567	339.337	530.105	860.787	172.078	6.76021	46.0125	718.985	43.6475	19.4063	77.4889	187.098	133.674	261.581	145.757	193.993	12.5517	164.322
APOC4-APOC2	871.47	2.50738	1333.08	1096.01	5.96742	1508.45	988.786	653.281	212.423	735.297	897.605	1011.55	843.917	953.729	897.853	1336.52	10.0881	1750.1	488.131	1066.51	832.235	2112.37	1364.95	1247.28	1029.48	1354.94	1515.23	913.044	1181.62	206.569	1064.61	87.7639	1408.26	1308.51	1536.33	495.381	1278.64	626.48	1047.27	1624.29	164.457	764.952	1125.85	549.87	1498.36	1912.3	1914.51	1114.54	1107.97
APOD	0.876451	0.448363	0.322092	0.269713	1.13335	0.10506	0.331445	2.17118	0.212155	0.174304	5.23998	0.20456	31.3581	0.332381	3.33758	3.93912	5.77268	0.313106	1.40889	0.178552	0.322663	0.0956283	0.338255	0.597989	1.05126	0.827444	0.470336	0.179479	0.561968	6.29241	0.900917	6.43745	1.59536	0.0542885	0.380326	0.266736	0.254073	1.33688	0.1232	0.140371	0.0752556	0.10455	2.56413	2.73934	0.358585	1.87977	0.370832	8.20218	1.68559
APOE	2944.24	86.4422	4768.9	6705.35	89.4946	4267.81	7202.16	2661.7	2020.46	1958.89	3292.58	4779.74	1604.49	2318.75	3617.22	2221.76	2625.77	4440.12	3511.23	2362.43	2864.05	3278.54	2431.08	2988.11	1858.84	5701.59	7216.7	4525.17	3043.29	2655.13	1966.06	271.385	2222.1	3597.51	2311.4	2330.8	3792.73	3284.54	2664.7	2845.65	1960.47	2513.83	4401.25	2083.98	3511.3	3742.94	3542.97	1918.14	2852.48
APOF	53.4107	0.397091	10.5572	3.28107	0.114582	5.68431	109.433	21.0662	0.202248	10.4328	57.9636	5.82737	8.07761	118.98	3.94294	27.4142	1.03007	59.2862	10.6941	22.5387	5.4132	40.2582	66.1216	2.544	37.5219	9.74163	7.79836	31.7754	16.9735	0.123887	0.251059	4.44299	3.52755	7.15018	10.8512	4.28087	3.57928	7.35165	4.65877	22.1289	0.509736	21.6616	16.2661	28.5256	114.389	28.0974	28.362	0.605473	1.16423
APOH	2855.56	12.0147	4008.59	2804.86	2.20488	3305.21	2456.92	646.907	266.074	1685.86	3421.91	3789.97	2827.81	4809.81	2357.14	1631.11	73.5525	5143.96	2579.21	753.41	4087.87	3149.81	2658.32	4254.91	3582.58	1940.91	2953.09	965.696	2966.76	141.045	2200.24	264.676	3291.44	4460.4	1735.14	650.112	5190.51	1586.91	4765.22	3744.09	904.496	3138.99	1960.98	926.206	4121.04	2334.37	4796.12	1572.76	2164
APOL1	64.6557	147.262	39.5515	21.094	4.12053	65.9875	81.0634	37.5497	19.1038	77.4696	43.76	34.3105	63.5793	64.5491	81.9091	38.1369	54.9068	44.6459	38.9039	37.522	19.0803	8.40983	33.1599	13.1855	50.604	35.1068	88.0216	40.7631	63.9674	41.8364	32.5667	61.9361	24.5253	36.0953	47.1971	11.805	29.3249	32.6213	43.9327	23.4826	15.8899	13.3636	49.7652	54.6904	36.3741	49.2887	22.2987	18.5956	49.8553
APOL2	24.4423	22.1293	16.6142	10.5869	15.7357	12.7841	53.1086	17.6043	27.4467	46.9257	11.5565	12.8949	20.5851	22.9568	40.4565	23.0091	30.9342	33.0275	19.487	29.904	16.2581	10.6173	14.6282	7.29458	9.71731	23.2378	31.6997	18.1492	36.148	29.6061	17.1686	37.7399	17.7321	13.8711	37.9397	5.86165	11.0451	34.6204	32.6715	13.0902	22.411	11.0674	18.801	30.7039	13.9219	24.9697	9.74017	24.8053	26.3692
APOL3	67.5371	2.77605	36.4921	19.7446	2.83006	26.1146	14.8318	17.4691	6.35245	81.9021	24.1281	6.8255	48.5202	6.4009	9.42534	18.7119	19.4007	42.412	36.6195	8.8764	33.1336	1.07441	18.3293	8.17156	5.53378	13.9458	21.6261	11.8948	18.9102	33.4427	35.6669	34.5845	22.3005	12.8968	36.2263	6.37684	31.2225	20.4724	26.6197	5.48031	18.8842	3.17688	26.3006	31.6277	15.2867	12.1011	15.5571	18.7292	16.8838
APOL4	1.67817	7.27078	1.14664	0.118629	0.58452	0.313512	0.310945	2.32928	1.21155	10.7428	1.83235	0.153432	1.46191	0.423943	2.41253	0.961395	1.19806	0.972861	1.88967	0.624954	3.1803	0.112356	0.341525	0.768391	0.69533	0.725428	0.593585	0.612072	1.14226	4.92015	1.29928	1.85536	1.63421	0.504841	0.811858	0.556204	0.18786	1.82344	0.559474	0.568972	1.31228	0.207298	1.75095	2.2319	0.393832	0.723654	0.256215	1.48522	1.51602
APOL5	0.203886	0.334243	0.0947021	0.192314	0	0.0449269	0.116395	0.11299	0	0.114318	0.0344595	0.0361605	0.0447555	0	0.0880269	0.559064	0.0870098	0.107257	0.045751	9.53915	0.11374	0	0.0472147	0.0733308	0.383495	0	0.135796	0.298126	0.287775	0.221833	0.0752461	0.0437791	0.0643631	0	0.523834	0.0376069	0.771076	0.802456	0.0434613	0.0418536	0.0393614	0.0852195	5.97609	0.0480428	0.223	0.0374787	0.962971	0.147666	0.119754
APOL6	30.2702	6.14335	11.2477	6.77847	0.71931	9.82803	6.85244	9.51546	3.06062	32.2791	12.0022	4.6486	18.1815	17.2202	6.73151	15.3611	10.0102	10.5641	19.5721	6.65329	12.6402	1.84828	7.84178	9.63133	6.62575	6.55368	10.2832	6.24848	7.52522	6.021	13.2326	9.99809	9.07812	7.96581	8.98045	2.17123	8.61632	9.05855	12.3296	5.95802	13.5491	5.27694	13.7017	14.5313	10.7708	12.7629	9.0079	3.05481	9.82143
APOLD1	2.3923	2.9063	2.35715	8.34586	3.11706	4.72757	4.56462	9.96409	3.16002	5.373	1.94044	1.55713	4.89732	2.82076	4.43885	2.58448	1.97222	2.71102	5.18883	11.1777	1.45993	2.53596	2.3435	5.89387	8.12251	3.35324	4.75388	4.46342	4.64255	4.39378	8.06788	12.1692	3.07439	3.71536	2.71998	1.67154	4.92069	6.40702	2.8199	4.74644	2.44861	1.53159	5.99654	4.32884	1.13652	2.7395	8.67399	10.6902	3.799
APOM	148.289	0.415135	128.451	209.867	5.97614	388.391	351.322	388.761	56.5636	81.4252	104.141	151.442	96.7761	202.612	77.2043	168.617	2.93412	196.583	196.406	105.762	286.929	773.808	156.866	55.6354	225.75	70.6594	80.1109	492.481	205.676	17.7601	224.965	18.9267	100.943	223.939	22.129	365.321	124.793	295.934	191.58	621.655	28.1959	437.575	132.293	58.8595	178.316	346.592	160.046	63.6378	380.343
APOO	5.41597	9.5467	5.19945	6.47223	31.4629	8.86439	5.21342	4.51901	9.82492	15.8693	7.25037	7.38434	5.58625	4.77724	19.8794	6.77047	31.83	8.0655	5.69931	10.9268	6.64229	13.9838	8.57481	7.43632	5.01753	7.99264	10.4163	11.8501	7.3312	13.3915	10.6378	9.06556	5.49899	5.62499	8.29723	4.14368	14.0938	6.90333	10.5483	8.0003	4.54559	4.31064	7.00945	5.9935	7.87258	3.57156	11.5729	7.15465	7.41498
APOOL	7.65787	4.76522	5.50174	4.77735	6.30928	5.01697	10.8368	4.63749	3.09778	12.6236	8.7387	4.2636	4.78197	3.37652	12.4169	8.52537	15.6177	4.93933	4.99209	4.19977	3.73687	3.92195	5.91899	5.54384	5.97796	3.49174	3.83295	6.31644	4.63899	1.98714	7.64344	3.48164	3.3766	5.96632	7.39308	11.9895	8.48988	3.19022	5.54751	4.31198	6.75235	4.47419	5.76622	4.7767	6.40409	4.15166	7.12831	2.59595	5.09347
APP	175.272	242.659	67.9752	32.0908	186.125	18.5934	26.31	114.211	169.528	32.4178	128.39	16.4195	90.9643	52.0906	66.3601	102.722	171.709	68.9116	84.3273	104.709	113.148	40.396	76.2026	232.313	21.4246	81.7684	32.2274	24.769	94.8019	50.9798	39.5854	376.114	177.22	62.0446	142.987	74.0842	100.534	80.8205	64.1853	126.743	175.319	34.4114	110.813	112.14	114.678	127.395	40.5288	205.911	115.65
APPBP2	4.57972	4.74338	7.01113	4.7546	6.31866	4.05413	2.75689	3.89884	8.75263	4.77216	4.20782	5.39266	4.4071	2.61605	2.99627	3.73345	7.26191	4.61086	6.82063	2.95416	5.59319	3.14942	3.82021	5.01144	4.03298	3.02401	3.69411	3.39256	2.26315	2.74797	5.18326	7.06856	3.70761	3.66601	1.67169	5.32427	4.7686	6.55789	4.06591	3.37967	6.97984	3.58041	3.42124	5.05218	2.48144	2.70031	3.68869	4.31695	4.30846
APPL1	7.11359	3.641	4.69666	4.21853	4.33266	4.17804	1.88967	6.93958	7.51043	5.13229	7.25702	3.64487	5.3543	3.43996	5.0457	3.91892	9.05313	4.09775	10.6105	7.23269	8.20907	6.62591	4.96344	6.86765	2.08785	3.75116	2.90397	5.88705	3.34293	4.32273	8.71567	4.42234	4.79301	4.33217	3.58769	10.5369	4.06307	5.07315	5.14081	4.93328	7.45613	5.31101	4.84329	7.16683	2.83463	5.1584	3.57765	5.1202	5.4288
APPL2	9.95383	8.98868	6.90582	6.12314	30.3908	7.74294	5.82236	8.57347	10.3496	6.77311	8.13935	6.84457	10.5969	5.25579	10.2872	8.1907	25.402	5.62385	9.70488	11.1448	4.85149	7.36342	6.63958	10.6696	7.20039	5.72149	6.44712	10.1314	5.52215	8.90301	12.6456	20.3985	10.2926	4.69791	9.31519	8.92831	20.8954	10.3134	3.45683	6.31703	12.3609	7.37165	8.1238	9.67432	6.28571	6.20015	4.91265	9.60354	8.03354
APRT	22.1986	40.4873	43.9958	83.2588	229.691	72.7618	39.6821	84.0655	74.4295	51.4597	55.3761	55.7717	30.6266	36.1305	92.4927	46.6244	85.3118	95.9268	40.1271	51.4737	99.928	148.405	84.7896	33.8407	62.3101	132.116	99.1247	19.7323	68.6695	121.138	47.1606	75.2338	55.9887	87.9394	68.2334	83.2968	24.2413	81.8312	104.078	40.855	92.6866	110.256	30.2433	60.9337	54.4425	61.8415	29.7157	57.7641	42.2812
APTX	9.17776	8.1158	10.3616	12.7429	28.1033	14.5602	18.1859	9.89395	12.3517	13.2687	11.0148	12.2859	8.76078	8.93039	11.0298	7.44418	23.3826	14.0931	8.05778	7.16412	5.62749	16.2308	11.7304	9.05661	13.0535	18.3345	18.8499	7.13916	11.7121	19.4757	15.2879	11.6427	13.5403	10.2511	16.2402	20.1961	14.6644	14.0792	12.8415	11.6981	13.4206	6.34418	7.85118	9.92721	7.02841	8.47044	9.85768	12.1434	7.23187
AQP1	20.0473	158.461	18.7691	12.0489	6.59226	7.27587	6.12666	43.4003	13.6095	11.8375	46.9371	6.39358	40.2762	5.58368	10.2772	23.9468	5.23181	25.3429	17.3076	17.0843	1.76232	2.70318	10.6775	25.6858	5.63795	15.8444	5.88754	17.6083	41.6077	36.5823	22.4697	448.751	32.7884	4.11975	9.27434	9.73068	8.8183	46.5376	9.7806	10.9651	11.167	9.88241	59.4093	49.5318	2.59556	21.5939	21.8397	701.014	25.4932
AQP10	0.0995409	0.0534784	0.0285767	0	0	0	0.638227	0.0337602	0.0860414	0	0	0	0	0	0	0.0935857	2.8921	0.016986	0	0	0.0209195	0	0	0.111629	0	0.0269425	0	0	0	0.259649	0.153181	0.279445	0.0220154	0	0.0242433	0.949817	0.0441601	0	0.0169625	0.163078	0.0235384	0.0561792	0.177258	0.0172778	0	0.0332955	0.055128	0.133574	0.0428
AQP11	7.73643	0.8062	17.8657	10.3942	1.62093	10.5918	6.13835	2.57927	1.78896	10.9554	6.97833	6.33593	4.71757	2.75746	8.65939	2.66632	4.48814	3.63407	2.7517	2.50193	3.89359	3.11085	4.92135	6.95521	9.40632	5.20186	5.78994	2.59213	1.20633	0.648976	4.53273	1.15416	5.79758	10.7152	2.57717	6.28356	10.513	3.48437	3.0166	7.54682	1.47657	5.96721	6.34431	2.35333	5.81513	3.70639	6.05949	2.50394	4.32683
AQP12A	0	0	0	0	0	0	0	0	0	0	0	0	0	0	0	0	0	0	0	0	0	0	0	0	0	0	0	0	0	0	0	0	0	0	0	0	0	0	0	0	0	0	0	0	0	0	0	0	0
AQP12B	0	0	0	0	0.108341	0	0	0.0203101	0	0	0	0	0	0	0	0	0	0	0	0	0	0	0	0	0	0	0	0	0	0	0	0	0	0	0	0	0	0	0	0	0	0	0	0	0	0	0	0	0
AQP2	0	0	0	0.114257	0.261417	0.107469	0	0	0	0.0247431	0	0	0	0	0	0	0	0	0	0	0	0	0	0	0.0187858	0	0.010946	0	0	0	0	0	0	0	0	0	0.0117714	0	0	0	0	0	0	0	0	0	0.00489085	0	0
AQP3	40.0762	30.8505	2.8473	7.09679	48.8087	39.2827	10.9224	14.5806	13.8945	3.68736	12.5432	8.08715	32.2223	36.108	6.86989	8.23667	2.80956	6.06168	17.1642	9.82184	12.4225	1.11834	5.04954	47.7263	16.7606	9.32421	3.61655	33.6234	27.5476	19.2838	28.6138	20.7262	23.0751	5.41313	12.7205	20.7037	36.7085	16.0541	7.66834	43.2922	51.9872	4.73022	18.2843	17.3071	20.2185	10.646	29.5329	40.5645	21.7336
AQP4	0.497492	0.266355	0.129276	0	0	0.00994333	0.473504	0.0733955	0.214499	0	0.218185	0	0.125689	0.390901	0.150578	0.123623	0.0984125	0.0284779	0.159519	0.0540115	0.10268	0	0	0	0.00617816	0.0219021	0.0190424	0.0119299	0.0625579	0.0621021	0.164642	0.141794	0.0171467	0	0.837897	0.00686924	0.524948	0.261524	0.0528396	0.0185263	0.215566	2.62789	0.214298	0.0989097	0.343526	0.59154	0	0.0418208	0.277679
AQP5	0.0748907	0.041537	0.029991	0.320288	11.9292	0.174504	0.0967228	0.118845	0	0.178068	0.0727009	0.156266	0.0558808	0	0.191307	0	0.132289	0	0.0183753	0.0373584	0.0339027	0.0540147	0.0217719	0.081008	0.33965	0.0455283	0.222108	0.0623003	0.0891451	0	0.0849057	0.210567	0.0404417	0.0568868	0.0539541	0.171279	0.268823	0	0.0704401	0	0	0	0.0668207	0.0441979	0.023438	0	0	0.0676621	0.0502218
AQP6	0.0924423	0	0.247659	39.3684	0.0834148	22.3882	5.18496	0.0807154	0.133856	7.83305	0.0549185	2.17594	0	0.227873	5.3065	0.0227471	0.0563026	0	0.0348597	0.0347297	0.0585201	0.278364	0.992326	0.0334233	3.87874	0.0297585	7.48464	0.00795226	0.015839	0.112924	0.0667058	0.0333054	0.0460372	0.49351	0.261848	0.332084	0.111288	0.00732534	0.239252	0.442361	0	0	0.00351216	0.0158828	0	0.032913	0.247664	0.0832546	0.10028
AQP7	3.86748	9.33268	3.44801	21.9359	0.308052	9.28858	9.00751	4.6793	1.94306	1.77312	5.34887	6.63613	7.64838	11.4839	2.38336	3.13632	0.248083	8.33019	6.04334	1.1232	0.800476	9.35518	4.46352	7.90034	8.15468	4.40075	2.79607	7.38493	4.73428	0.535421	2.38923	3.14287	6.57616	3.97089	1.25688	3.63849	5.16301	3.28944	1.62994	11.1703	5.00965	10.1385	4.78834	3.22571	10.5919	7.73124	7.51579	10.5157	6.18043
AQP7P1	1.48429	0.6019	0.396978	0.841944	0.360693	1.34819	4.17806	3.29043	2.74425	0.503912	0.928688	0.377747	0.559319	1.73804	1.46924	0.529161	0.282323	2.14833	1.49289	2.77769	5.90441	3.66055	1.43173	0.523367	0.82135	1.63774	0.55963	0.906692	2.22671	0.398767	0.396	0.615658	0.584113	0.750896	0.43063	0.46635	0.240705	0.335533	1.74651	1.46346	0.269019	7.09124	1.37066	1.67223	0.886778	0.935444	0.738657	0.953236	0.602987
AQP7P3	0.87432	0	0	0	0	0.107824	1.33825	0.663793	0.555173	0.245228	0.206757	0	0.128428	1.14881	1.14113	0.144913	0.20681	0.648504	0.0876776	0.225133	2.97366	4.2023	1.33728	0.0589795	0.426944	1.01829	1.37199	0.0761701	0.576616	0	0	0	0	0.481963	0.0740058	0.0409996	0	0.0975434	0.890746	0.753365	0	0.871936	0.369848	0.289116	0.187276	0.20497	0.199238	0	0.108835
AQP8	0.108847	0.0815005	0.419034	0	0	2.58657	11.2854	0.344594	0	0	0.140106	0.138235	1.52888	0	0.11517	0.423404	0	0.0672367	0.101176	0.273264	0	1.56033	0.230732	0.212709	0.473481	0.495803	0.37284	0	0.655329	0.0873993	1.14835	0.175068	0.191362	0.0521503	6.24023	0.10096	0.16612	1.0954	0.902309	0.288859	0.279583	0	0.132676	1.29366	0.514124	0.938207	0.325267	1.69537	0.0769273
AQP9	166.788	1.05031	273.228	1139.31	1.7685	552.882	149.481	25.1741	1.79289	541.354	226.658	336.816	135.474	93.4279	298.895	58.3669	1.19723	138.981	49.0888	10.8424	102.036	339.018	380.019	124.932	388.248	305.996	582.399	138.117	77.1139	10.8554	66.805	14.4112	46.4477	129.349	75.6679	54.5922	11.7075	7.94049	374.181	36.9601	53.7105	285.152	95.8233	31.3365	79.2865	112.302	125.163	0.924433	22.8292
AQPEP	0.0508209	0.204511	0.0837844	0.133099	0.133573	0.10882	0.194835	0.066992	1.55663	0.189227	0.0864409	0.103822	0.154535	0	0.0977129	0.0701978	0.0880501	0.129909	0.0575048	0.015794	0.058772	0.0493494	0.055224	0.0300312	0.0399857	0.0119849	0.0306857	0.106947	0.0513476	0.105202	0.0641765	0.136469	0.0512925	0.47861	0.0467261	1.41246	0.0247824	0.808228	0.0670774	0.0544651	0.103415	0.090702	0.102196	0.114019	0.0270006	0.0415823	0.0648253	0	0.0396938
AQR	6.26938	5.03139	4.20078	6.08958	5.76004	3.90049	4.3996	5.44427	5.35853	7.31245	5.82925	3.87529	5.99998	2.9109	4.6339	5.66848	7.27692	3.10104	7.20386	4.9178	3.60274	4.8151	5.21117	6.17785	4.78202	3.60567	6.45903	3.69584	2.67329	4.34924	6.38916	4.94546	4.72938	4.58664	3.32979	6.20609	6.37588	6.32549	4.62102	4.81436	6.68696	3.93313	5.16403	4.71871	3.11606	4.61336	4.13269	3.39565	5.38414
AR	11.9076	3.01972	10.8201	17.9557	0	4.46346	9.03455	0.838228	0	9.35261	5.70066	11.0271	5.85047	2.35685	12.316	5.09748	1.67287	1.2014	5.95041	6.354	1.52495	1.92701	3.84834	4.61953	13.0849	1.52611	2.39806	4.94913	1.78779	0.144386	3.00884	0.506275	0.649739	4.34458	2.00347	1.4784	1.68804	0.597297	10.7039	0.395827	1.91388	11.594	1.40474	4.96112	4.42985	5.40437	9.12307	0.107106	1.91116
ARAF	28.0175	21.134	18.1566	17.4372	22.7847	21.6632	10.935	14.6321	26.0644	19.5346	13.6086	12.2183	23.267	15.2384	29.5468	19.0305	34.5554	16.3075	22.0168	21.9659	14.4304	20.7602	15.2893	23.4847	20.1541	10.298	14.4352	18.07	20.3283	30.7504	19.5133	38.4829	25.2882	15.6485	20.2709	16.2578	19.8566	18.8227	25.7888	24.1409	18.5562	22.0385	20.432	18.6412	21.0501	18.6027	25.6526	29.4928	23.1417
ARAP1	25.0861	15.7613	14.4078	12.8716	44.6954	21.5133	12.4017	17.086	46.058	22.0819	23.8521	36.654	11.2429	19.2546	16.4445	16.5194	32.622	57.375	14.788	31.8568	5.90295	10.0201	29.9793	22.5314	8.63036	22.8832	22.5925	8.68117	21.7817	37.065	29.4133	55.7137	34.1265	11.0386	36.9711	20.5423	9.90238	26.2634	47.8327	16.1954	19.3732	8.35279	15.3795	28.1648	18.8855	34.1706	22.8923	18.7757	31.8063
ARAP2	2.33358	7.40675	2.7767	1.06525	5.39787	1.27957	0.837036	1.28621	3.16225	4.34016	2.28976	1.1756	3.76362	6.00388	0.853884	4.64893	3.37915	1.69727	3.49783	2.0628	0.514667	1.80871	1.36221	2.20216	1.29018	0.902028	0.873697	3.1114	0.894755	2.09378	3.84837	4.09033	2.13892	1.09098	0.722964	0.663035	3.74359	1.75361	0.842497	2.35131	5.31398	1.28296	2.61759	3.43752	1.01222	3.04485	1.73882	1.77902	1.78697
ARAP3	2.4287	2.19675	1.78841	1.74529	1.66986	0.962955	2.281	4.28008	3.34662	1.12312	3.68235	1.48614	3.30371	0.945289	1.18446	2.17627	3.72836	2.50431	1.99438	2.60684	0.443255	0.358235	0.957336	2.72827	1.31116	1.63451	2.2964	1.18193	2.48625	3.00005	2.98662	10.0213	3.92172	0.78934	3.68183	1.28555	1.44619	9.46348	1.29102	0.93093	2.56213	1.05401	2.78427	3.87061	1.00718	1.30383	0.761206	3.74145	3.16095
ARC	0.0433237	0.0940408	0.774772	0.059135	0.673903	0.0434105	0.564452	0.150021	0.110501	0.05673	0	0.117471	0.141781	0.0695651	0.0689689	0.48088	0.0183528	0.0118662	0.0630597	0.0733816	0.0283063	0.00547396	0.0343638	0.0360454	0.0198457	0.176413	0.0552905	0.0228895	0.119162	0.202661	0	0.131739	0.0553345	0.0135286	0.035556	0.0342708	0.0614887	0.745535	0.0443037	0	0.103631	0.0500102	0.201542	0.0913689	0.0196015	0.556154	0	0.0653475	0.0574127
ARCN1	26.0058	34.3451	22.0905	25.7656	58.6755	26.5858	16.5242	27.9914	23.0528	26.0305	26.9485	18.4507	26.7493	19.7377	19.8988	51.021	38.5917	18.5319	25.7623	34.2176	22.0889	30.6658	25.4709	26.048	25.0868	19.5843	23.8523	28.5999	19.6646	24.5191	25.2848	33.0222	23.7381	26.5477	26.382	20.9293	40.2513	28.8867	24.3501	31.7184	22.471	31.554	26.8856	22.6661	24.4663	45.2754	27.7439	33.6446	22.0255
AREG	0.101102	2.09368	0.0480577	0	2.12003	0	0	0.130844	0.165708	0	0	0	0.084466	0.0696764	0	0	0	0	0.33932	0.0987124	0.20308	0	0	0.0775807	0	0.137535	0	0.30021	0.0267435	0.675821	0	0.165687	0	0.0363973	0	0.0323266	0	0	0	0.0396	0.0708867	0.0286298	0.150347	0.0490561	0.126565	0.0404028	0.0655186	0	0
ARF1	115.55	177.413	94.465	135.95	245.342	184.081	105.514	165.235	285.157	128.745	140.699	127.75	110.047	88.0066	206.861	178.53	290.492	114.082	75.2574	347.645	157.812	117.279	160.247	254.187	131.116	177.825	189.701	147.631	195.413	236.309	95.4268	209.406	208.995	194.544	311.754	105.3	132.907	199.852	170.547	206.278	97.0893	89.4326	149.186	157.478	151.603	223.824	202.91	151.943	116.496
ARF3	17.894	34.5612	17.5733	19.3716	31.0172	13.3969	12.5106	23.4604	24.0079	18.7605	18.4054	12.7494	17.0397	7.9161	18.5925	13.0605	75.6072	12.731	23.9845	15.525	20.9806	18.5701	18.8936	21.931	13.9159	17.616	16.1725	14.92	15.6077	28.4312	12.0714	44.7019	20.1964	16.1014	13.6372	32.3248	24.3104	21.3625	14.2515	18.443	23.6987	11.0794	24.2103	26.8036	13.8771	16.3572	12.9626	30.8709	24.25
ARF4	71.0731	44.2599	48.183	49.4263	150.113	74.0832	46.2396	93.2434	144.31	90.374	77.6664	38.194	84.7162	62.0191	44.7744	96.649	119.613	111.633	77.8887	90.4161	140.171	55.0089	79.1127	58.6798	35.5739	84.6443	75.6281	82.1268	90.15	83.4271	59.3741	81.5179	60.043	65.4593	79.847	94.6121	49.0934	95.7835	60.9472	109.315	66.536	51.177	76.6253	107.213	72.53	118.955	60.1202	93.4467	83.0156
ARF5	49.7908	66.8889	49.1523	37.0372	109.337	90.3648	59.3149	65.0264	133.494	47.5669	60.6686	53.5273	44.2639	34.7579	75.5177	47.7361	131.915	68.4441	36.494	52.3021	90.504	78.0788	40.0708	57.5061	55.1204	97.845	67.4361	44.5825	69.023	109.226	39.5479	92.8104	60.0818	52.8137	124.689	134.281	61.537	69.5293	39.6102	76.1804	56.4964	38.7135	53.2104	67.7581	40.8517	50.986	35.8338	152.466	62.8617
ARF6	24.9169	17.254	13.7482	19.5146	37.2261	17.9732	13.0929	23.0595	19.3768	15.3933	22.2114	11.4759	25.4607	15.0571	15.9052	16.9963	17.7547	16.8216	25.5698	19.1907	23.8999	24.8592	14.8464	28.0625	16.5065	14.8307	17.8988	12.4316	24.2512	26.7159	23.0537	25.3708	25.9511	12.9945	14.4456	12.3579	9.41194	17.1579	19.0936	22.8277	27.481	20.8705	20.9899	26.1349	14.8255	20.5683	16.1629	23.0005	21.8531
ARFGAP1	19.8844	22.8055	9.68238	11.9172	37.0512	14.2175	31.5138	13.9993	28.8073	12.4432	9.21295	11.5369	14.0375	12.3387	9.87279	9.48121	19.2371	27.1988	13.9841	28.2718	7.90982	11.5432	10.7163	13.5313	10.228	18.1864	18.586	20.9189	15.273	28.6418	14.5066	48.1351	19.2923	9.45101	32.5075	19.9822	25.9789	35.6857	10.6532	13.1335	36.0276	11.4005	13.921	15.2601	8.54656	10.8005	11.4837	24.0261	21.8488
ARFGAP2	22.0146	16.3764	23.7425	23.8831	23.1735	28.1402	24.8033	23.5751	27.2937	16.0597	15.2272	20.4758	15.9407	15.5765	21.7706	15.0238	21.9132	22.9844	18.746	16.9425	19.6414	30.5137	21.8442	25.1583	32.5761	18.3465	19.7343	16.8429	21.3794	21.0819	22.43	34.246	33.1463	26.4353	18.6442	19.9021	19.1861	24.5905	19.4657	30.024	32.6692	21.7785	19.6636	18.1304	14.3332	18.6238	13.6492	24.4	23.9307
ARFGAP3	14.2517	29.8408	7.01852	18.0948	32.6539	17.848	8.64108	18.1964	19.7088	22.1789	14.7391	10.7667	21.3199	25.9097	10.2974	18.97	28.1384	13.687	18.402	26.0749	14.606	13.6909	19.9483	23.0422	9.59519	11.5786	10.3168	30.0823	18.438	17.3418	19.4381	35.1152	15.5077	15.4389	16.3415	7.37782	12.5333	25.6174	12.3458	17.6705	16.0621	14.1598	19.6305	19.9949	13.586	21.0722	14.0755	17.6094	12.1744
ARFGEF1	5.81304	10.3435	5.26893	10.9599	12.9528	7.56549	3.20301	16.201	7.34725	4.96642	5.27921	7.3323	4.87066	3.036	11.5393	7.72445	9.18872	3.08908	8.51261	12.3903	7.05823	6.27685	8.74173	18.2423	5.97945	4.29557	2.61674	12.8693	11.3912	8.51582	5.93912	6.88129	9.55295	5.31572	5.81051	8.60068	7.22127	6.56889	4.61559	7.4269	6.90687	5.28971	5.97227	10.4414	2.91195	9.64538	4.3683	4.01824	4.99401
ARFGEF2	14.3485	12.5338	5.80191	9.80644	5.39348	4.51708	7.90279	8.15136	7.45209	9.06659	9.9648	7.34938	8.78944	3.29722	9.72194	17.4383	10.3381	5.35306	11.8852	9.00533	4.72379	6.57673	6.99012	14.688	7.32068	4.51264	4.87212	21.1607	3.27142	1.98019	12.9227	8.90159	5.91759	4.96833	6.92147	12.8675	17.0436	10.3521	9.04994	6.41976	12.0174	5.47665	8.39813	11.3608	5.6022	6.64799	7.12518	4.88772	9.85645
ARFIP1	4.66405	12.2481	4.78967	8.67936	16.8399	8.09636	6.31301	8.25064	6.99303	11.3598	11.3632	8.29197	9.49148	5.31169	7.46742	4.65586	7.74573	8.07029	6.86027	6.25745	5.09047	8.67027	8.40543	7.60732	7.86048	6.36631	6.09102	5.56287	5.72849	8.56297	10.9835	14.5645	7.70311	5.90622	7.66086	4.26526	5.11928	9.17434	7.82852	4.66566	8.53509	5.86431	7.03841	9.32083	5.6063	6.98522	4.97847	6.82869	6.90927
ARFIP2	8.18203	13.9614	10.8464	10.3891	14.1058	11.9854	9.48537	11.9908	19.9241	8.55299	4.47772	8.67882	6.32503	8.27368	5.61845	9.50827	11.9634	10.6626	9.26074	16.0333	11.5029	10.4518	8.73628	8.32084	8.74582	9.56794	10.5033	8.17983	10.3335	28.6951	11.5666	15.0479	8.2672	10.0288	15.6654	12.3769	8.35976	14.3532	7.36602	10.1096	13.0016	6.27013	9.0057	8.68831	7.3367	14.9256	6.37364	15.6744	8.33842
ARFRP1	14.232	11.0682	5.90476	6.83021	12.6784	10.7327	16.9172	8.74534	18.3042	7.52246	7.56238	6.20413	7.015	3.75764	7.80149	5.5075	8.94533	10.3158	7.75541	16.2465	7.19896	11.7756	7.0001	7.9471	10.3789	12.4554	11.404	15.9153	12.3126	17.6645	10.3263	18.3039	12.4338	7.1898	16.1674	8.15442	19.1664	12.8302	11.6889	9.75648	14.0845	5.59712	7.76622	8.16283	5.25453	8.12868	7.03066	12.085	20.0704
ARG1	311.524	1.05888	148.312	0.920155	0.172327	1.36892	293.416	145.665	18.713	15.0983	319.197	115.005	163.491	393.092	175.429	90.5118	11.7968	309.062	305.914	313.921	115.629	3.16201	136.5	78.0671	27.3054	84.9362	75.3936	251.363	196.389	25.1044	635.24	15.4399	177.455	372.383	494.325	181.533	171.506	126.982	548.172	118.976	794.837	153.119	164.281	189.473	252.801	95.2377	603.641	27.0332	201.444
ARG2	9.40778	7.51077	10.1215	12.5188	23.3743	11.5672	12.472	9.54373	9.7485	8.44651	11.98	48.2334	8.25174	5.68035	5.06587	5.37233	6.07519	10.1988	9.00979	7.52226	7.22321	9.42399	10.0018	6.84974	10.1444	7.62752	13.8804	10.6557	11.2521	18.7027	10.8968	8.2534	8.31841	6.59288	4.77195	9.33792	10.1588	13.8122	8.30019	11.0471	9.96289	9.59283	10.2986	9.78357	8.04081	5.8316	19.0982	8.64849	8.6046
ARGFX	0	0	0	0	0	0	0	0	0	0	0	0	0	0	0.144099	0	0	0	0	0	0	0	0	0	0	0.00423286	0	0	0	0.00928891	0	0.00936289	0	0	0	0	0	0	0	0	0	0	0	0	0	0	0	0	0
ARGFXP2	0.204349	0.136819	0.143955	0.118768	0.0279665	0.0734353	0.185097	0.0452085	0.114509	0.0238594	0.0281629	0.0427349	0.0729606	0.0300928	0.0284635	0.136967	0.0939006	0	0.204311	0.206096	0.0200819	0.0275765	0.0160035	0.120922	0.157777	0.0121717	0	0.104214	0.0231007	0.0340911	0.168881	0.0357796	0.0105098	0.0314395	0.0210216	0.163946	0.129125	0.00163056	0.107109	0	0.311612	0.023261	0.0865783	0.14754	0	0.0348994	0.0967284	0.0386078	0.0577577
ARGLU1	73.8766	25.0863	27.4225	30.3378	57.224	23.8085	50.5813	53.2154	71.1061	43.9376	34.3685	28.3637	34.7077	62.1242	24.7766	40.9558	22.9033	54.4986	65.1806	54.9094	2.696	38.4555	30.4614	21.4463	23.9971	21.7863	19.0849	55.6923	41.2834	34.6053	31.4431	108.015	43.5596	23.3217	26.2488	45.5151	30.217	82.1221	20.6243	35.5418	47.3731	19.1703	38.5062	48.1249	23.2526	29.5979	28.1138	33.1246	44.5956
ARHGAP1	17.1286	19.4937	11.244	21.5744	22.0844	9.58045	14.5191	15.3312	22.8161	10.4913	12.9846	9.20128	13.714	10.7579	14.54	15.224	29.562	13.4442	14.4902	18.7054	14.1289	28.0662	16.6599	15.5677	11.8787	15.4079	14.0574	7.30912	14.3824	16.8191	15.3381	30.8399	19.5932	13.5884	8.43259	12.0088	8.18154	34.3213	16.6461	13.43	28.7367	14.4898	16.0956	18.7459	9.04927	24.2148	5.95549	27.1539	20.6207
ARHGAP10	2.18652	2.41383	1.15382	0.340775	0.653806	0.633656	1.1155	1.73403	3.58296	1.01275	4.10587	0.716267	3.23075	0.888262	0.446828	1.16916	2.12867	1.09039	1.60263	1.61289	0.403334	0.19402	1.27808	0.865509	1.38712	2.75827	0.681638	0.499883	1.22641	7.80511	0.832197	2.97546	1.44153	0.206718	5.28267	0.429346	1.07605	2.80078	3.45018	0.557404	2.12767	2.40233	1.47379	2.14122	0.733645	1.22985	0.192279	1.40571	2.59628
ARHGAP11A	2.13247	3.73638	0.565838	1.68672	5.60646	0.316096	0.388148	2.43728	3.74098	1.94465	0.771043	0.525662	0.76285	0.285736	0.525497	0.686522	6.88955	0.558754	5.70362	1.85597	5.06387	2.38371	0.845064	1.75766	0.253527	1.02705	1.9909	0.902114	0.672568	1.29058	4.46487	0.801189	0.869103	1.57109	0.842317	2.75342	3.50661	2.04114	0.816199	1.15143	2.00083	0.797307	1.68546	2.29549	0.747122	1.4484	0.969823	0.683973	2.04315
ARHGAP11B	0.52121	1.03981	0.260765	0.437865	0.871647	0	0.161725	0.656429	1.1226	0.865791	0.173596	0.136525	0.403445	0.18449	0.327112	0.409443	0.922627	0.25966	1.83579	0.518997	0.227523	0.361616	0.132206	0.541993	0	0.117564	0.490611	0.312221	0.109789	0.195231	0.605344	0.436535	0.143682	0.260543	0.19894	0.582028	0.795342	0.63761	0.205678	0.295375	0.631595	0.123008	0.382591	0.45447	0.115011	0.385144	0.473646	0.280698	0.4059
ARHGAP12	9.12208	10.387	14.1371	21.1659	8.91648	5.75692	13.3538	9.33494	12.4329	18.3506	10.5818	12.5566	7.16114	4.87902	24.1131	12.9489	11.4607	8.3907	8.82559	7.37586	6.43682	23.0101	20.313	26.8477	10.6473	7.54553	19.3	8.8723	5.67345	3.74965	12.3455	11.9977	12.3387	7.99676	3.388	8.48445	5.73737	8.5182	23.1978	7.80989	8.27048	4.39076	8.4327	12.7987	4.91493	13.6793	7.68662	7.04485	9.99551
ARHGAP15	2.57877	0.617703	2.2992	0.715331	0.986789	1.09879	0.459359	5.1186	3.80314	8.25353	5.09351	0.418391	6.24127	1.43196	0.82272	5.51424	4.68533	1.67592	4.76411	3.00361	1.51455	0.669259	2.05264	2.71077	0.682826	3.93982	1.1411	1.84212	6.04957	10.7837	3.70169	8.53542	6.80053	0.343478	1.23876	1.16423	1.32463	7.53258	0.420253	2.38812	3.80502	0.251269	3.00612	5.3673	2.20795	2.04289	1.46579	4.5983	4.28811
ARHGAP17	7.13131	8.68858	6.79334	8.91161	11.3801	7.44912	7.05403	9.2828	13.721	7.82033	9.13483	6.94688	9.64921	6.28414	4.49478	9.5853	8.62003	7.88208	10.6095	8.84035	5.57202	7.54744	9.85308	6.64935	6.90036	10.8976	12.1085	4.3027	8.02109	14.902	7.98352	17.5136	7.35746	3.98924	8.84919	11.4019	4.24213	20.3083	11.701	4.71082	13.0599	6.35558	9.55596	13.3619	4.92772	7.08077	4.94355	17.9	10.1685
ARHGAP18	6.22381	4.54765	4.96605	2.11552	3.14328	0.956092	1.51187	6.43082	10.1378	8.68223	6.34211	0.915649	5.30941	1.51094	2.18075	4.25684	9.70863	2.63859	7.17406	4.56812	3.9972	0.393809	3.84587	4.73991	2.21064	2.39007	1.37943	2.6433	4.1454	9.86724	3.38578	6.44816	5.50666	2.96244	3.28938	5.31968	4.89807	4.64245	1.47203	5.59429	6.72124	1.34885	3.96981	7.59069	2.24977	3.10506	3.60806	4.95277	4.04588
ARHGAP19	2.73131	1.69229	2.84501	1.89174	4.43746	1.6374	1.07438	2.80083	3.42754	2.0138	1.71924	1.4229	1.36072	0.5064	3.1599	3.12853	2.84619	2.04384	3.03126	2.83956	0.947435	2.82644	2.2843	4.2574	1.02713	1.3799	1.12025	1.27096	1.8331	2.49471	2.67371	2.24851	3.39281	3.5414	1.02543	2.12058	1.56839	2.9364	2.48949	2.53354	2.77828	1.62618	2.53236	2.72264	1.2328	2.20184	1.2786	2.301	2.51394
ARHGAP19-SLIT1	2.03531	1.10648	1.92431	1.49089	0.92119	0.280888	0.226341	1.78048	0.634531	0.96659	1.48216	1.02033	1.04793	0.225044	1.75656	2.23617	1.35493	0.282014	2.24169	1.06792	0.299309	0.850762	1.13052	3.05377	0.694217	0.244457	0.198039	0.776949	0.216883	0.407031	1.01044	0.440051	0.65099	1.5687	0.146027	1.26534	0.774977	0.34176	1.42298	0.815956	1.69353	1.26505	1.38496	1.57963	0.570885	1.24918	1.0841	0.307614	1.529
ARHGAP20	0.258568	0.401057	0.244336	0.147592	0.0321909	0.159476	0.0517641	0.314371	0.163884	0.0714243	0.705154	0.0189531	0.770339	0.21545	0.0629675	1.54533	0.616788	0.333499	0.311061	0.439554	0.024473	0.730788	0.210552	0.139785	0.09356	0.401691	0.0971192	0.136871	0.137134	0.262667	0.172087	0.623029	0.106113	0.0590463	0.22678	0.143269	0.869091	0.35736	0.0710983	0.62646	0.50568	1.30157	0.64964	0.295938	0.31268	1.04302	0.150319	0.16319	0.951993
ARHGAP21	11.1857	11.9006	7.12855	6.73324	21.1556	3.76334	7.09234	7.22862	16.1811	6.68607	9.14183	8.00651	11.2477	5.03596	7.85306	10.309	10.7063	5.60547	9.21595	7.20144	4.823	7.11103	2.12614	14.3914	6.1235	5.43659	8.33672	8.53747	4.43989	4.63007	10.192	11.6074	6.41013	2.44703	4.74566	4.02183	5.33875	9.09469	9.81981	5.24694	11.7269	10.4449	9.34918	10.081	4.36252	5.75936	4.79327	10.0063	7.89687
ARHGAP22	0.854354	0.666433	0.262007	0.202862	0.564667	0.109772	0.126615	0.945856	1.43177	0.787881	0.795224	0.151633	0.416603	0.0987067	0.640195	0.541281	3.1509	0.717434	0.921503	0.581386	0.209388	1.24493	1.08454	0.542762	0.0753949	0.773617	0.715137	0.383595	1.35996	2.84877	0.820014	3.92216	1.1069	0.105496	0.554671	0.335631	0.181365	2.09112	0.429471	0.403686	2.41237	0.139814	0.734622	1.45075	0.17172	0.479629	0.113474	1.31983	0.816562
ARHGAP23	2.40709	6.30439	1.14203	1.66937	1.50971	0.409653	0.672032	3.05014	4.43176	1.40998	2.91861	0.91766	3.50108	0.543796	0.543654	2.23859	3.30883	1.43665	2.30417	1.56522	0.704853	0.52739	1.04543	1.80419	0.715339	1.37054	1.53814	0.932934	1.63455	2.43241	1.89201	8.0167	1.83257	0.58418	2.0182	1.26157	0.514629	3.36181	1.35487	0.537508	1.00503	0.939301	3.08948	3.90842	0.881465	2.0752	0.412402	2.09769	3.22192
ARHGAP24	3.53734	1.35395	2.081	1.73456	0.376239	1.04611	0.736543	3.2024	2.91332	0.637732	7.18298	1.33687	4.99846	0.875575	0.823067	4.76938	3.70393	2.2654	1.395	1.4687	0.41105	0.195478	1.46661	1.13155	1.48879	1.05337	0.352755	0.647691	1.43669	1.9059	4.5275	4.29083	1.79175	1.22709	4.4918	1.27977	1.18606	3.88945	0.655306	1.37179	4.0624	3.16565	1.73311	2.12537	2.38279	3.72807	0.616	1.24321	2.21651
ARHGAP25	2.86897	1.04544	3.69708	1.05032	1.35796	1.94559	1.15183	4.08907	4.26338	8.9733	4.33002	0.84418	4.53702	1.16203	0.978692	4.92496	3.9058	1.9826	6.26392	3.01575	1.9927	0.295349	3.72861	3.74606	0.698962	4.01641	1.93262	2.41263	4.99427	10.8489	2.10477	6.51726	5.4616	1.25914	1.77873	2.78021	2.36327	4.51043	1.11922	2.81235	4.93658	0.82529	3.71067	6.78771	2.91536	6.0034	2.20954	3.43534	3.20391
ARHGAP26	2.02846	11.1214	2.22637	3.06769	1.76778	1.12181	2.39578	2.90025	2.88359	3.25608	2.90525	1.9916	2.48695	1.18375	2.86833	1.62	2.85213	1.11018	1.71884	2.34195	0.921417	1.13081	1.92641	1.58384	0.999732	1.60294	1.55472	0.948391	1.03758	2.11673	1.15543	3.76648	1.9436	3.10757	1.7336	2.65242	3.38942	4.16454	1.78973	3.90068	2.43269	1.75093	1.60093	3.77481	1.12655	1.07155	1.58793	2.37873	1.59355
ARHGAP27	3.66976	19.4925	5.61505	2.78639	24.9476	1.39845	2.96328	7.13236	5.84697	3.87646	3.75203	2.51419	6.92552	1.62117	1.29544	3.45082	11.6825	6.44737	8.65393	4.54493	0.690521	0.543982	2.56052	8.65396	0.840543	10.0366	3.64439	1.55049	3.47234	5.15913	6.33566	15.6773	13.4801	2.56578	3.79857	7.78816	2.39237	11.6191	3.29956	1.83356	8.46007	1.73383	6.53215	7.54789	2.55005	3.0589	1.44961	7.86083	7.85592
ARHGAP28	0.210986	0.768374	0.0616062	0.0131956	0.0276451	0.0491914	0.17888	0.526849	0.557981	0.0758378	0.447824	0.0295647	0.402014	0	0.0779222	0.356762	0.801838	0.0652048	1.43928	0.0420737	0.00722506	0	0.0158195	0.209691	0.0981004	0.238933	0.0342009	0.141384	0.105449	0.138242	0.621351	0.365642	0.17091	0.368542	0.103523	1.05008	0.288488	0.582277	0.0143473	0.0777806	1.00021	0.318852	0.54915	0.398235	0.0735157	0.197282	0.0443483	0.110073	0.399189
ARHGAP29	8.43992	3.09674	7.27392	4.39175	1.18163	2.38406	15.5587	7.1431	11.9843	11.0423	7.74289	4.32109	7.4599	4.49747	2.45359	5.84542	7.21976	7.21494	6.01553	12.1087	1.52614	1.04465	5.12519	4.87018	3.7531	3.60468	10.3307	19.0535	4.59503	2.26428	8.6583	20.0418	3.4272	2.59596	9.00061	7.60994	7.52767	15.2437	5.76227	3.51889	15.6648	4.14483	6.35281	8.49116	4.58205	5.9498	5.45348	6.6394	6.17132
ARHGAP30	4.14112	2.28067	5.16793	0.929209	1.94647	0.600507	0.560798	5.1185	4.11633	9.63449	4.56123	0.768086	5.32635	1.03381	1.63424	4.69307	8.23189	1.33212	8.59338	3.66414	1.31368	0.26532	4.11955	4.70221	0.581347	6.05875	0.713658	2.29545	4.7362	17.585	1.85082	7.66779	8.4243	0.863315	1.17845	1.75484	1.10751	3.97699	1.26108	1.83774	7.32202	0.662655	5.81609	11.0878	2.4128	2.63008	1.54366	4.17665	3.64833
ARHGAP31	1.80652	1.07834	1.06426	1.60027	1.22625	0.367032	0.666691	2.4327	1.19424	2.13562	2.46375	0.812846	2.77843	0.588537	0.511043	1.5862	3.08873	0.967891	2.49233	1.05792	0.238769	0.151927	0.597919	1.48975	0.528501	1.0719	0.581376	1.1332	1.23863	2.75153	0.931962	3.66125	1.49077	0.492521	1.11479	0.810385	0.586611	1.88488	0.823643	0.60123	2.05763	0.65826	2.00793	3.27742	0.856222	1.17906	0.582623	1.82428	1.77852
ARHGAP32	3.61795	9.06434	1.68948	4.25334	3.00964	2.77887	4.28496	1.5692	1.7697	3.56101	2.31192	3.71117	2.92029	1.28545	3.14707	4.63695	2.66965	2.81584	1.94229	1.78969	0.455495	2.42969	2.75815	2.55536	3.90381	2.57706	3.64918	1.66318	1.03885	0.372616	2.11454	2.82168	1.8058	1.69284	4.05582	0.609363	2.91502	2.69095	2.67613	1.79607	2.51788	4.63076	1.45945	1.39178	1.43996	2.27553	1.87094	1.55289	1.56117
ARHGAP33	4.09554	2.61647	1.93859	3.25317	5.56417	1.21323	1.23058	1.2003	3.35015	1.58422	0.98241	1.99915	1.62261	0.548791	0.939538	1.2544	3.00978	1.98607	7.93508	1.78567	0.6338	2.68997	1.06411	1.11901	1.32668	2.44497	4.2959	1.15968	1.26956	2.6829	4.18495	6.52934	1.99343	1.46687	2.79884	0.973633	4.0258	3.44849	1.2744	0.491034	4.33951	2.21589	2.00068	2.7964	0.806603	0.907469	1.59237	3.75113	3.4975
ARHGAP35	13.716	12.798	9.31753	11.7417	4.48188	6.8464	10.2881	7.30113	5.61911	4.18881	7.45605	9.24378	6.77184	3.94274	8.22666	7.76287	7.28533	4.11225	9.02385	7.21287	7.58673	12.5255	10.188	9.53127	9.1968	6.48472	7.48977	15.8578	4.09761	4.28776	10.7857	6.95784	6.62088	9.35743	10.0744	10.8984	9.76631	4.61398	13.6437	8.54903	11.0465	9.392	11.4216	11.9663	6.30225	7.97089	8.12209	4.27308	4.4542
ARHGAP36	0	0	0	0	0.0268087	0	0.0168113	0.0907184	0	0	0.0260614	0	0	0	0	0	0	0	0	0	0	0	0	0	0	0	0	0	0	0	0	0	0	0	0	0	0	0	0	0	0	0	0	0	0	0	0	0	0
ARHGAP39	0.630601	3.64406	0.617494	2.55229	4.73073	0.725492	1.29149	1.08146	1.12359	1.11442	0.440877	1.22569	0.521449	0.116352	1.09027	0.430822	1.16769	0.782232	1.34838	1.26749	1.37746	0.337966	0.655208	1.52738	0.302174	0.506598	0.581552	1.02994	0.820622	1.24372	1.26154	1.76278	0.806898	0.366877	0.474498	1.46592	1.04267	1.80951	0.757011	0.29644	1.00687	0.915288	0.86032	0.8337	0.43844	0.367645	0.317098	0.627563	0.76704
ARHGAP4	5.61797	1.95846	6.18199	1.68419	48.3781	2.12055	16.4745	8.13241	13.0152	10.8095	8.13492	1.56886	9.05025	2.76747	6.94951	7.71589	20.3038	5.39483	11.0095	6.49233	2.07565	0.531968	5.7541	7.02753	1.1798	10.1379	7.51237	4.35772	11.2607	47.9173	20.7461	28.1338	14.0183	1.09629	15.3793	6.33647	1.46494	17.1986	2.38443	2.77465	10.4827	12.982	7.81247	14.5208	3.03006	4.87788	2.44809	37.0063	20.0355
ARHGAP40	0.0606292	0.157811	0.0278906	0.0563907	0.0520677	0	0.069773	0.120359	0.497641	0.164075	0.0723906	0.0687298	0.0935586	0	0.173086	0.177545	0	0.0833476	0	0	0	0	0.0188432	0	0	0.0558563	0.0618457	0.0415839	0.0938053	0.147373	0	0.168013	7.15319	0	0.0596872	0.0183134	0	6.79222	0.0180214	0.766458	0.075191	0.0472619	0.219908	0.222011	0	0.797719	0.0517885	0.0968296	2.2869
ARHGAP42	3.14018	5.2916	1.73477	2.9276	2.38318	1.11567	1.49564	1.45688	1.5026	0.770338	3.50183	2.02521	2.96153	1.60002	2.16476	3.71754	1.81288	1.17041	4.83928	3.43764	0.784966	1.67581	2.33568	1.89691	2.02159	1.15014	1.25065	2.24452	0.905013	1.2081	6.34152	1.47079	1.03121	0.439224	0.949699	0.968991	2.54053	2.34606	2.40613	0.870361	3.35521	3.5829	2.1862	2.81543	1.04817	4.27305	1.53764	1.64763	1.72819
ARHGAP44	0.408972	3.02024	0.279198	0.967774	3.06319	1.55598	0.263673	0.89895	0.748638	0.387372	0.679129	0.149106	0.755221	0.233549	0.1746	0.709622	0.311673	0.279327	0.530007	1.35564	0.151227	0.0985699	0.102413	1.53722	0.403864	0.243115	0.402535	1.11511	0.322205	1.01153	0.60493	3.7149	2.74667	0.117533	0.403601	0.859268	1.68454	2.58106	0.145421	0.1148	0.29786	0.430932	0.664205	0.965064	0.141493	0.216534	1.22712	2.53503	0.819297
ARHGAP5	9.59805	14.5267	5.89656	6.44	6.77315	3.81558	4.09247	6.92358	3.17616	5.81366	8.40863	5.60061	6.23692	3.8067	4.69182	6.11557	4.91539	3.54028	9.00678	7.23354	4.45037	5.85993	5.14906	6.41153	6.21106	3.5008	6.10976	3.94916	2.58187	2.01227	7.8271	4.50924	2.45015	4.4602	3.95093	3.98918	13.4199	6.22604	5.14001	6.17555	10.9106	3.76681	6.01464	7.51237	3.6139	5.1009	7.85623	4.40072	5.93934
ARHGAP6	1.03375	2.55926	0.364474	0.55876	0.246018	0.176274	0.267953	1.43032	0.322364	0.316436	1.51544	0.228988	1.22601	0.198212	0.267052	1.12672	0.678447	0.49626	0.918849	1.00189	0.104792	0.185994	0.288593	0.767559	0.431928	0.496749	0.568723	0.415281	0.643718	0.885978	1.10233	1.71477	1.09522	0.114564	0.539664	0.261029	0.495831	2.07915	0.472162	0.317098	0.601316	0.19469	1.09722	1.38374	0.108889	0.486135	0.24622	0.954074	1.29387
ARHGAP8	0.154734	7.9187	0.860763	0.618787	29.9901	0.470796	0.661303	3.67726	0.067583	0.626114	0.516375	0.0533245	1.75954	0.547495	0.93911	0.298076	0.140104	0.216327	0.217891	0.692054	0.921946	0.0877904	0.246772	3.49705	0.0833833	0.921724	0.436742	0.57372	0.36867	0.91714	1.17436	15.4426	5.40534	0.063705	4.45109	3.31099	0.227237	8.90914	0.285284	0.104666	1.16607	0.385394	0.250108	0.6098	0.109556	0.124021	0.142124	7.52184	1.21768
ARHGAP9	3.15137	0.789179	3.22158	0.47408	2.29898	0.46154	0.816032	3.6615	9.14455	6.26277	4.36152	0.520864	4.14382	2.27979	1.60121	4.74458	8.94261	1.94358	7.43661	3.96352	1.15175	0.138139	3.68198	4.62701	0.39116	4.44021	2.95099	2.01025	7.32924	22.7475	2.51471	16.6189	8.08356	0.687957	1.78901	1.52437	0.978191	6.90494	0.716518	1.51273	7.94706	0.342557	6.16101	10.037	2.13921	3.02674	1.84517	6.99459	4.38221
ARHGDIA	48.8688	72.8003	95.5893	89.6056	172.901	50.0981	59.2145	58.6305	190.229	57.7649	53.5683	79.0091	53.3848	60.3321	53.7515	73.2776	160.274	120.949	49.0899	66.717	336.5	118.622	68.4251	74.9416	42.7325	75.4314	98.2332	49.8029	105.79	164.128	62.8011	140.064	66.8149	51.6823	88.9459	69.2456	63.2668	97.0841	112.212	78.5845	92.8871	70.8773	75.8655	77.1999	68.8808	70.3902	58.9449	61.5807	72.7205
ARHGDIB	52.2429	95.9987	45.4113	17.2787	40.4705	20.2862	13.7135	79.4886	95.5745	138.918	82.7404	14.0468	74.1693	18.6237	16.5308	83.7462	111.669	43.9364	98.6953	59.9824	42.6491	7.35703	42.9138	49.5098	12.9449	74.8885	39.7329	32.2738	116.106	222.458	39.7328	142.752	91.0645	15.6387	45.408	24.4709	28.1057	163.697	18.4438	33.0214	69.2018	10.402	57.5627	118.049	32.6834	43.5275	24.19	86.0634	59.2982
ARHGDIG	0.110285	0.258788	0.0550008	0	2.46972	0.0534971	0.0709623	0.0798109	0	0	0.116408	0	0.214604	0	0	0.0658242	0	0.0562723	0.0462052	0	0	0.120975	0	0.0973908	0	0.183875	0.118043	0	0.117957	0.589581	0	0.682117	0.115467	0	0.0477547	0.240847	0	0.124863	0	0	0.160092	0	0.075686	0.032087	0	0.0616113	0	0.234175	0.260743
ARHGEF1	17.2976	18.9335	16.3793	13.7793	95.8473	9.7961	13.0063	15.6375	31.9762	20.1678	13.522	14.0519	19.0561	10.2278	8.49431	17.1068	20.5989	18.7163	20.8685	20.5844	6.29862	8.92358	15.1061	22.3473	12.3849	16.6364	17.1513	11.1768	18.6034	37.4814	20.6155	55.9965	37.3392	9.70996	18.7057	17.0826	13.3592	36.4266	12.4166	13.0699	28.8952	13.3325	21.3356	27.7242	9.82395	13.6663	16.5957	44.4016	15.1891
ARHGEF10	3.02404	2.5999	0.598558	0.808352	2.05838	0.53907	0.894268	2.08137	1.3859	0.551805	2.22974	0.427697	2.61978	0.691637	0.375766	1.21522	0.692042	0.833367	1.11932	0.835667	0.541608	0.240691	0.411587	0.890063	0.520555	0.470943	0.761012	0.399929	0.983358	1.68647	2.05515	8.88797	1.56953	0.231371	1.65914	0.409303	0.901191	2.73741	0.545651	0.579664	0.825642	0.654058	1.83576	2.46739	0.294579	1.0013	0.229732	1.54951	2.26442
ARHGEF10L	43.883	12.9964	9.08963	29.3117	0.71956	15.7364	42.2304	17.5759	24.778	15.722	24.7916	16.5579	24.5396	38.2675	11.0877	33.0391	23.0322	37.2711	29.7217	17.4585	13.5305	12.0101	19.4827	21.8691	17.0933	8.3544	23.2525	8.49268	22.5277	13.186	42.7765	35.4834	30.5342	25.7887	188.286	31.5013	15.585	60.9035	18.1041	25.313	45.6499	12.5459	32.9094	26.45	31.9741	37.1232	17.3924	46.3043	28.2509
ARHGEF11	12.261	9.87416	8.34583	15.8263	7.33945	5.35545	7.06254	7.93414	9.85327	10.2784	6.16842	10.318	5.25601	2.83145	10.6742	10.0415	19.4689	5.13885	15.7851	10.3714	2.58202	10.0987	16.8711	17.6003	7.92278	6.17562	9.15974	6.49233	3.88451	4.76935	15.2597	5.46059	13.3245	7.7244	8.57611	17.5524	8.03975	12.0765	9.13056	8.62168	27.301	4.53252	8.48123	8.93455	5.78275	5.73034	8.77013	18.2072	5.4179
ARHGEF12	28.9277	22.8511	20.2208	20.7651	9.187	9.46482	10.71	16.5585	11.4458	16.8366	22.8845	16.8214	17.1055	21.73	17.9184	38.0567	20.4527	14.6774	17.0358	23.6519	9.02357	21.1359	21.9708	29.1041	19.7721	10.0194	11.0599	27.085	10.5252	5.57049	28.8484	24.7197	11.7397	12.4089	14.235	7.0254	23.533	16.2427	21.9337	15.968	19.5223	16.9184	23.952	15.2633	14.5223	33.3555	10.6438	12.6654	15.6764
ARHGEF15	2.94404	0.54791	1.98114	2.37164	0.531329	1.53287	2.05177	3.83249	1.71417	1.57082	3.84772	1.8907	2.98687	0.562343	0.859871	1.55497	0.945076	3.54003	2.54316	2.44588	0.4771	0.402734	1.54985	2.78158	1.27773	2.54247	2.58591	1.91373	2.92343	2.30433	2.47582	10.8375	4.37771	1.18856	4.987	1.90073	1.08164	7.73966	2.21773	1.00035	1.59181	1.33312	3.29294	4.55774	1.06224	1.77202	0.680982	3.41684	3.33433
ARHGEF16	4.98181	14.4087	0.19811	0.0570498	70.3187	1.64538	0	9.60101	0.472095	0.176096	1.69932	3.02884	4.35264	1.34153	3.95006	1.6507	0.748366	1.32271	5.31473	2.10324	2.344	24.7962	13.6531	5.00609	0.480185	1.64008	16.096	0.0579066	10.1478	1.1019	10.5399	17.388	9.40115	0.662486	8.97582	4.46876	3.41991	6.57777	10.4853	0.146882	18.1314	0.341981	0.728108	7.66215	1.04872	6.60564	0.205136	8.65169	5.08689
ARHGEF17	2.78034	2.22912	1.31822	2.36982	4.96142	1.41728	1.09272	6.3726	6.01119	0.642073	4.42039	0.780855	5.01374	0.594203	1.16977	2.18074	3.24639	1.60732	2.25636	3.99835	0.212164	0.552931	0.986198	2.8863	1.43257	1.33444	1.94677	1.19708	1.87055	2.74923	3.91791	18.6148	4.14636	0.528333	2.72072	3.18994	1.28257	18.8925	1.11124	0.889817	2.06774	0.708753	3.17138	4.84214	0.848314	1.82013	0.520298	8.49884	5.73052
ARHGEF18	18.2313	5.94865	5.98391	5.46251	11.6297	4.52189	5.92356	6.74805	7.07334	4.20584	3.99554	4.00759	4.88596	1.57212	5.42445	3.66049	9.77269	5.0129	5.81056	3.36814	6.2035	5.76676	4.97605	6.06212	6.61436	5.62739	4.67279	3.80552	5.36735	7.55769	6.29065	12.2793	10.2957	4.01431	5.251	8.07577	7.93057	6.5042	5.38644	11.7356	13.1484	3.42745	4.03647	8.3514	3.70901	6.41599	4.92857	7.77856	3.76532
ARHGEF19	1.50895	2.52431	0.708583	2.01833	9.82862	1.57894	1.03018	0.74054	4.6444	1.3855	0.74168	0.169452	1.77108	0.415122	0.314827	0.494264	4.98202	0.52932	1.17208	0.885597	0.493736	0.72265	0.943376	0.472499	0.546064	1.30749	0.506785	0.126711	1.14389	6.98912	3.29783	2.15918	1.13643	0.263512	6.63683	0.25724	1.1305	4.17105	0.802152	0.218334	0.880829	0.282686	1.53764	0.856034	0.676218	0.293472	0.18721	1.51253	1.95843
ARHGEF2	5.81198	5.92932	4.10945	3.82338	46.1496	1.58863	1.93946	11.8048	29.3313	5.7286	5.9532	1.70368	6.79026	1.37139	1.02986	7.9465	23.4389	3.70806	8.47599	8.50579	5.46134	0.590873	3.10796	5.94269	1.50214	6.42557	4.20092	2.54612	5.92309	19.9724	5.51911	14.1493	10.9452	4.60173	4.06425	11.4459	2.49826	14.2677	2.95076	26.3771	7.91535	1.53659	17.0049	10.6746	2.08011	5.61388	1.91285	8.61774	14.3688
ARHGEF25	2.46744	2.555	0.758582	0.500977	1.62622	0.348072	0.673233	4.08294	12.504	0.383651	4.25934	0.48882	4.62301	0.484509	0.686572	2.22479	1.94519	1.69746	1.65455	1.47624	0.26161	0.339662	0.513368	1.77341	0.758054	1.79939	0.594687	0.445622	2.4355	5.03009	3.03897	11.409	6.40096	0.199697	2.14887	0.394225	1.84823	14.6778	0.394586	0.608373	0.622477	0.373916	2.77509	4.41919	0.874082	1.18071	0.307818	4.40503	4.50052
ARHGEF26	11.414	1.10256	3.92233	1.53162	0.655036	0.563266	3.06644	1.57938	10.6948	1.19873	3.16207	8.11891	4.21251	15.8078	7.71951	4.02849	2.84585	3.84538	4.99633	16.0482	2.42831	2.95564	1.41976	3.69607	5.05754	2.28231	1.66664	2.55445	1.35164	0.872945	14.4643	1.01385	4.65229	2.12301	9.21995	3.16233	7.96791	4.36525	8.23058	2.63172	2.7786	6.21865	6.33192	5.03624	5.77462	8.07119	2.82849	8.94982	5.95866
ARHGEF3	3.58681	3.08199	4.66265	1.54104	1.9458	2.74696	1.0666	8.10794	7.5245	8.65842	5.91019	1.5602	9.92574	0.981267	1.28352	5.98427	8.014	2.21589	5.81574	2.51659	2.77115	14.1178	3.02794	5.30157	2.69071	3.50484	1.43208	2.99873	3.57898	5.37638	3.8162	9.65143	12.5815	1.80485	4.03916	5.84709	7.26802	7.90438	1.64648	11.3246	2.69345	1.40488	5.71638	9.56908	1.42672	2.86424	7.96372	12.238	9.21036
ARHGEF33	0.14037	0.091954	0.118961	0.0470087	0.106144	0.0793828	0.151896	0.102267	0.0748369	0.116952	0.16855	0.0879281	0.117647	0.0856403	0.056942	0.116199	0.12158	0.0615549	0.0772214	0.0261712	0	0.0395299	0.0293573	0.0470257	0.0687858	0.0773535	0.118591	0.0458296	0.0503448	0.0822969	0.0395472	0.238953	0.0542252	0.0255075	0.0842843	0.0952001	0.0325379	0.334049	0.0786321	0	0.0942313	0.0499581	0.0572614	0.118933	0.0841911	0.0504386	0.0708192	0.0966835	0.0746309
ARHGEF35	1.89373	1.83605	1.09406	0.113424	4.18956	0.370827	0.136932	1.95865	3.45481	0.0754745	2.21505	0.0084148	1.24213	2.39721	1.66819	2.44323	3.82209	1.21366	2.0423	2.34575	0.9282	1.07193	0.891949	1.57732	0.812162	3.8155	1.95249	0.027689	1.36445	1.89979	2.32429	2.36716	1.18095	2.57134	2.01275	3.40571	2.04588	2.25835	0.76406	1.78845	2.35824	0.574202	1.64582	1.76109	1.35527	1.77973	0.790815	3.3941	1.19355
ARHGEF37	2.21582	6.23433	3.69191	0.292233	2.56456	9.66924	2.44174	1.4444	2.69312	0.399377	0.767991	5.57815	1.6024	0.105827	4.71241	0.511201	4.06194	0.471892	3.80367	0.592421	2.2321	0.162399	0.279949	1.26755	0.105594	0.375482	2.65714	1.53966	0.689363	0.961767	4.50169	3.24208	1.73588	0.533378	0.42343	1.7582	2.09475	1.69296	0.302609	0.633566	5.41831	0.141229	2.21827	1.84909	0.672252	0.710713	0.199635	0.985889	1.17053
ARHGEF38	0.0110844	3.58389	0	0.0132069	5.52908	0	0.0163968	1.01243	0.0773869	0.150913	0.100105	0	0.203576	0.0907603	0	0.0441189	1.09726	0.0240252	0.0355616	0.56672	0.0141359	0.0068866	0.0249729	1.00508	0	0.0261613	0.00989288	0.495439	0.0783482	0.193907	0	4.03944	2.14127	0.0357105	0.0231438	0.0650697	1.32849	0.923978	0.00490738	0.0437491	2.19367	0.0140548	0.0326718	0.153812	0.144513	0.00664436	0.0206662	0.873925	0.0336773
ARHGEF4	0.0571759	0.340633	0.0694167	0.0339812	3.91216	0	0.204777	0.225471	0.0471181	0.0717272	0.117437	0	0.444926	0.0616876	0.0363116	0.209659	0.497587	0.0703403	0.0609634	0.159581	0.0936079	0	0	0.0983574	0.162239	0.115888	0.119951	0.0165873	0.172987	0.600844	2.57662	4.52105	0.433008	0	0.815602	0.0322547	0.0670466	0.40462	0	0	0.0777296	0.0586122	0.0963701	0.16553	0	0.102129	0	1.35039	0.273023
ARHGEF40	21.0226	2.71679	14.9635	22.2381	1.0497	38.6137	23.2344	16.9016	11.8615	7.83832	14.1305	12.2508	14.1444	5.98635	8.32745	12.8398	16.0582	9.16561	14.2545	10.4939	10.3795	15.8769	11.2804	21.9634	23.0262	7.88087	10.5647	4.55012	8.61061	6.40088	12.6881	14.9372	18.672	14.0114	18.2762	16.2313	13.0367	18.2994	8.82361	21.4077	16.7381	9.3029	16.8926	15.1081	13.4638	13.6199	6.13853	27.5515	21.5414
ARHGEF5	1.74958	5.06375	3.17895	0.39359	5.13285	1.60203	0.849346	4.21247	4.24379	0.397974	5.40079	0.0765267	0.896774	2.18108	3.23282	7.211	14.2165	1.16994	4.81886	1.24778	2.09062	2.33684	1.15789	1.88058	3.02567	5.3192	1.4155	0.0842818	1.36722	1.82448	4.15331	2.35147	2.07609	4.04746	4.56737	7.05025	7.23909	2.04757	1.53214	3.05886	3.08268	0.689032	1.94646	2.21907	1.864	1.5209	0.888836	3.18266	1.05544
ARHGEF6	3.79731	0.699192	3.35103	3.5316	1.22776	1.6922	2.20774	3.9049	2.88713	8.33133	5.04565	1.57004	6.0154	0.861205	4.5569	4.7616	9.63345	1.90628	5.71715	3.58642	0.783795	0.315213	2.00309	3.29556	1.07879	2.38503	1.68519	2.11706	2.51107	4.39706	2.51281	6.32092	3.94509	0.659535	1.79245	1.3096	2.42001	8.7107	2.04442	1.47349	6.49256	0.86169	3.96305	6.97028	1.7761	2.05454	2.82661	3.34927	3.61275
ARHGEF7	14.6947	6.5514	7.48177	10.5594	16.5461	9.08781	14.2583	13.4091	9.65893	7.57566	10.3938	7.00852	12.0789	7.9881	8.45716	8.44962	7.06302	11.1412	12.663	14.2997	2.80266	7.20629	7.15945	7.46518	7.50797	5.16056	9.97804	16.2505	7.10798	8.87315	8.73282	24.1935	19.1216	5.84828	13.9513	12.3793	9.97042	25.9174	9.29158	6.76351	11.6462	5.21974	12.4149	10.0671	7.07061	5.20393	8.07119	11.9961	10.7267
ARHGEF9	2.77293	2.38297	2.96377	2.69106	4.23601	1.06763	4.24519	2.22043	0.755548	3.32298	2.44225	2.27562	2.05695	1.03405	3.16355	2.11882	4.78105	1.90786	2.43574	2.72896	1.60457	2.47628	1.87473	2.70312	2.17978	2.61956	2.60012	2.19659	1.61055	2.08646	1.56029	5.1456	2.46487	3.94845	2.65987	4.74392	2.62032	5.19061	2.77848	2.32232	2.11319	2.28663	1.95988	2.46943	1.44508	1.51261	1.9127	4.48969	3.04421
ARID1A	11.0461	7.67497	6.10276	9.18098	5.74725	4.83123	9.62741	8.10034	11.1066	6.44555	5.57857	7.43739	7.23388	4.63442	4.92734	7.95179	9.79494	5.08072	10.4187	4.82041	7.42553	4.26411	6.61103	8.85733	9.49354	5.10638	7.29705	3.9262	3.81322	5.41352	9.06645	9.34565	7.08626	9.13109	7.74709	16.4828	5.16106	11.4377	7.46058	4.35068	15.5035	3.88738	9.9511	10.6839	4.6448	5.63553	5.85929	7.33094	9.76605
ARID1B	4.65429	5.40252	4.09453	4.56735	4.80458	1.17442	4.18182	3.07551	5.1311	3.51067	3.86036	5.12176	4.36272	1.93179	2.90473	2.68754	4.70992	2.67199	3.67344	2.16689	1.98226	3.03226	2.78031	5.83112	2.09859	2.75958	1.99858	3.26189	2.32854	2.3083	2.39247	5.47399	4.46634	1.3101	3.62195	6.36396	1.4996	5.52818	5.13761	4.22386	6.17896	2.02534	3.11346	5.02924	2.37857	3.91985	3.21553	3.2438	4.77949
ARID2	3.04768	2.65943	1.96405	2.80054	2.40254	1.53073	2.41974	2.05119	2.32269	2.98184	3.00056	0.993389	2.9737	1.36282	1.65851	3.53608	4.55769	1.84426	3.78967	1.68201	1.21633	2.67371	1.95694	3.25749	2.19787	1.11978	2.15625	2.22689	1.23406	1.47429	3.60717	4.32713	2.58465	1.84255	2.4038	2.74236	2.45025	3.64768	1.54802	2.26652	3.56274	2.01929	2.29585	2.9421	1.16076	2.16366	2.27552	2.68349	2.2327
ARID3A	0.808651	1.65717	0.602627	1.28999	2.38177	0	1.22589	5.22862	3.9829	0.861519	0.879096	0.668875	0.989585	0.494278	0.714216	2.33717	1.76659	0.585189	1.20776	0.782438	0.64766	0.777608	0.631155	3.77226	0.219877	1.03681	0.729504	1.74433	1.29182	3.0445	0.21071	1.30567	3.66571	5.81262	0.453982	8.61862	3.28483	2.07387	0.441797	8.21459	1.21857	0.911027	0.784052	1.24875	1.18108	0.979169	4.50942	4.40502	1.79414
ARID3B	1.68759	2.18834	1.38021	1.72721	4.828	0.550423	3.13433	1.77001	6.08218	1.48509	1.01366	1.60532	1.69156	0.778628	1.16499	2.04494	2.24712	1.6474	2.23011	1.86817	0.965312	0.889616	1.13005	2.55019	1.01086	1.50118	1.28651	1.83829	1.49741	3.04345	1.394	2.68373	3.09188	1.58596	1.8352	2.79341	2.61179	3.70349	1.29043	2.36408	5.52783	1.50915	1.94195	1.69026	1.37546	1.34008	1.82849	7.02069	1.35738
ARID3C	3.30942	0	1.36953	1.05334	0.0500075	0.738867	6.60029	1.05457	0.0569712	0.271683	2.21825	0.519874	2.41532	1.76339	2.07206	0.447823	0.129801	1.92156	0.671	0.198838	0.324741	2.75275	0.901133	1.33456	2.70224	1.16995	0.229264	0.855199	0.504305	0	0.696575	0.22431	1.66893	3.41245	0.902866	3.00213	1.87208	0.694564	0.922736	2.18674	1.53565	6.2969	1.77695	0.613986	5.2626	1.19419	1.81206	3.86112	1.28106
ARID4A	7.69452	2.90227	7.15848	6.98307	4.50431	4.94888	6.58326	5.516	2.10056	4.00321	6.38374	3.63732	6.95068	1.96161	1.97273	5.82554	2.04886	5.18459	14.6665	3.48003	1.76126	3.83843	3.22215	9.10385	7.48468	2.67485	2.95649	4.04737	2.74227	1.33022	8.71986	4.30297	5.23483	4.1053	1.69905	5.47694	6.41483	4.68184	5.49724	5.2682	9.27943	11.1871	3.32716	5.33592	4.2405	3.1875	8.45255	3.95586	5.46296
ARID4B	10.0735	11.6499	10.5216	11.7162	5.89533	8.54826	5.7089	7.97645	6.36559	12.0408	8.65411	10.088	6.0649	3.65949	7.49704	9.66077	11.7501	4.95193	6.35861	8.53468	3.93083	4.74084	5.50521	11.2551	8.25035	4.7461	6.87612	9.32707	3.5544	2.6251	6.84364	7.69131	9.24979	6.77611	7.37164	5.16867	5.78798	9.48092	7.80642	9.55044	5.70108	4.35078	6.5269	8.98562	4.13689	8.72826	11.8401	5.43486	5.26492
ARID5A	11.4612	3.07879	3.89825	2.10226	10.0469	6.42428	8.99726	8.11844	10.8012	8.98299	4.16445	1.50305	10.6369	5.10329	3.29775	8.19792	12.7834	8.91248	9.9502	13.2233	6.39771	5.34769	6.27106	8.3003	5.11365	6.36504	8.06503	8.63262	15.2765	31.4893	6.1689	19.8273	12.6103	2.20245	3.7175	8.6491	10.7069	16.7447	2.16752	5.4351	7.21061	4.30837	14.3102	8.93087	9.28948	8.37127	2.79381	10.8143	10.3388
ARID5B	2.85165	6.48871	1.83843	2.39292	1.74947	0.834688	0.673822	2.3842	3.26561	3.06981	3.10299	1.06756	4.24699	1.7986	1.5626	6.13511	2.82314	1.89342	4.69319	1.48095	1.95563	1.81897	1.869	4.23466	0.740064	2.13966	1.619	2.73083	2.23062	4.01958	2.39191	4.62007	3.87978	1.14023	0.954042	2.85878	0.930045	5.79077	0.749225	1.72458	1.86969	1.52559	3.4834	4.53654	1.55533	3.81211	1.80931	4.43541	4.50283
ARIH1	8.85009	13.4548	12.5628	74.1668	14.652	13.3611	7.37607	10.2	9.65778	28.8308	8.64201	15.9877	9.95175	7.0075	11.7751	12.0533	10.6367	5.60683	8.94389	10.8833	7.86273	11.9976	10.3335	11.8784	12.8457	7.87693	14.5939	16.0643	6.91132	5.43815	9.12658	13.1926	10.1681	9.18889	5.71343	9.43523	13.8866	9.63546	7.7468	8.46003	12.6209	6.66917	9.81372	7.40176	5.83725	8.26991	15.5645	18.9271	8.6406
ARIH2	14.1729	4.36663	16.6252	14.6573	11.2757	13.201	15.6488	11.9948	27.3914	11.045	10.4813	14.96	11.1889	12.0565	10.1382	12.9232	17.5552	28.638	18.2283	17.972	10.795	14.6869	10.7283	17.4017	13.2087	11.1936	16.1224	14.3757	10.1208	17.7355	13.427	17.8865	18.7503	12.9551	20.2193	21.0321	17.9862	21.8969	17.061	16.2939	24.29	10.5969	17.0337	16.0548	9.46365	15.2258	8.8879	18.5359	16.008
ARL1	15.338	17.7856	10.5135	13.1303	44.4541	19.8076	12.7388	21.2096	19.8148	23.0258	21.6079	11.5723	22.3548	12.2794	18.8487	17.6462	37.637	14.8467	16.2343	39.2093	16.2898	20.6899	22.4513	19.5314	14.2572	20.138	20.3011	18.5672	18.0059	16.0057	18.8507	23.5997	17.7513	19.51	19.2766	23.3744	46.7314	16.8719	13.8368	21.9243	19.4304	16.4324	15.6531	20.4908	16.1593	18.1912	15.0655	23.1548	18.6685
ARL10	0.43821	0.340061	0.255399	0.559328	0.412536	0	0.10358	0.319543	0.337997	0.429237	0.978906	0.0814338	0.558556	0.0261106	0.112438	0.247491	0.602854	0.116574	0.30358	0.284911	0	0.0244805	0.278903	0.455935	0.183614	0.0886356	0.0781827	0.797576	0.0298753	0.11667	0.270463	0.27841	0.139008	0.0526723	0.118094	0.0753396	0.57776	0.295002	0.380998	0.217905	0.972371	0.469967	0.311813	0.643124	0.0551825	0.155931	0.387431	0.104387	0.407858
ARL11	0.371476	0.0742439	0.244498	0.082138	0.178307	0.0840955	0.0428987	0.447297	0.615903	0.542144	0.497962	0.0931073	0.140929	0.0707458	0.0767541	0.295103	0.935165	0.188821	0.421935	0.241777	0.139837	0.0309339	0.204549	0.202236	0.0543672	0.363881	0.117976	0.164619	0.472319	0.972066	0.15613	0.472729	0.24271	0.0430353	0.119998	0.182945	0.0864035	0.472719	0.122688	0.19115	0.521397	0.107375	0.223435	0.658843	0.267668	0.176785	0.095433	0.276692	0.161494
ARL13A	0.310725	0.311696	0.107515	0.113175	0.238518	0.117531	0.223263	0.183116	0.0610779	0.256801	0.100491	0.19419	0.109973	0.18219	0.0543452	0.0682203	0.110578	0.151155	0.149013	0.138997	0.318681	0.0667487	0.0882718	0.163851	0.176328	0.0810816	0.0545138	0.111272	0.167868	0	0.190424	0.215712	0.135442	0.134778	0.0469379	0.100823	0.117608	0.183799	0.0664101	0.136475	0.173643	0.0741499	0.112019	0.0952731	0.0812357	0.129152	0.064966	0.107317	0.0988413
ARL13B	2.85	1.65219	1.90059	2.20841	2.57126	0.700084	1.70241	1.70948	2.51026	2.99342	2.35231	1.51449	1.97787	1.42465	1.70003	1.92359	3.88568	1.55755	2.6917	1.50526	1.31953	1.05729	1.51159	1.27852	0.68734	1.28432	1.22125	1.18016	0.655696	0.930262	2.88865	2.52725	0.851513	1.03835	1.39973	2.87663	1.37335	2.60018	1.40113	1.59033	2.3844	0.82004	1.85516	2.33119	1.43329	1.72946	1.84107	1.75087	1.65431
ARL14	0	18.5175	0.225815	0	27.1498	0	0	1.54731	1.28171	0.0892135	0.18298	0	1.15927	0.168503	0	0.112041	2.33531	3.75055	0.598834	0.258945	0.0819888	0	0.132564	0	0	0.209219	0.0728601	0.345177	1.25246	0.288781	0.0631468	3.0681	0.107107	0.0870034	0	0.0124696	0.425048	3.86884	0.0824944	0.0205781	6.04803	0.04612	0.351453	0.302896	0.114844	0.293611	0	0.0360899	0.2633
ARL15	5.67073	2.79494	4.09054	5.16657	0.455273	1.27371	2.3155	8.48031	2.79735	6.84958	10.0295	7.03826	5.37138	1.54213	5.15858	4.84583	5.32984	3.80035	5.15244	4.32341	4.13657	3.33154	4.08	5.99905	3.23849	3.01162	1.92214	7.49691	3.04307	0.962327	5.98994	9.03089	5.83988	2.70571	3.84529	3.71671	4.24216	7.65322	3.97768	5.68049	4.20895	3.32838	5.13386	9.01537	3.14192	5.68095	5.4791	6.10896	5.80909
ARL16	14.6535	21.1092	18.5908	7.90018	32.8048	13.7831	22.6084	13.4393	43.5459	10.0349	11.2751	14.9758	11.6449	11.5566	11.6631	8.61948	24.1854	28.3129	19.4283	11.8111	27.8493	15.1039	13.79	11.1327	19.7725	22.8047	19.7029	6.79628	15.1294	34.0353	29.4964	34.4639	21.7268	14.7165	31.6169	24.2679	15.3325	34.012	26.0739	11.8685	26.0068	10.0216	17.2423	13.0736	11.1966	10.805	6.26683	17.7629	21.4723
ARL17A	0.347194	0.927755	0.452113	0.257849	0.266754	0.48124	0.827333	0.241581	0.994384	0.473239	0.551292	0.584957	0.486836	0.101854	0.388024	0.311562	0.582392	0.946467	1.0501	0.41615	0.0303606	0.346444	0.164419	0.300481	0.499511	0.602109	0.455542	0.148883	0.155884	0.151259	0.360986	0.484463	0.207212	0.338504	0.325594	0.392784	0.159065	0.401863	0.367578	0.330274	0.398187	0.412143	0.20984	0.283623	0.0818199	0.152895	0.27419	0.727998	0.188858
ARL17B	0.96961	1.38893	1.27155	0.662267	0.862874	1.3997	2.88642	0.357328	0.156292	0.846469	1.42172	1.12734	0.400157	0.0874216	0.617081	0.563317	1.18385	0.376077	0.742516	0.300022	0.0406362	1.3108	0.302994	0.244865	1.77249	0.936043	1.10222	0.394249	0.0844649	0.154681	1.82033	0.146953	0.237409	0.753641	0.937548	0.850623	0.105553	0.750631	0.612909	0.695594	0.809791	0.199312	0.29706	0.184649	0.184353	0.234235	0.252993	1.0539	0.623726
ARL2	12.0841	24.6838	7.01751	5.79077	62.0324	20.6811	5.25531	14.8716	48.1716	9.25958	16.2516	6.8738	13.768	2.15418	6.80978	13.3656	39.4987	11.568	11.4139	8.79481	12.6687	20.6802	17.8086	12.7932	8.35284	18.6203	8.33717	6.31637	20.7213	57.6742	9.61787	36.0617	15.5548	7.28744	8.57622	6.18916	15.7247	30.0309	6.38645	28.2336	11.0823	5.45777	12.7235	13.1369	4.91049	6.11626	3.89142	32.9571	21.4557
ARL2-SNX15	7.0616	8.6234	6.48652	5.36252	16.2382	10.3367	4.75348	8.3419	22.8716	6.19663	7.78293	5.73287	7.07717	1.57999	6.06778	7.79098	12.2822	7.90159	6.89872	7.92536	10.0575	17.3829	12.3939	7.92749	8.1943	10.1303	8.94088	4.89614	8.87032	14.8911	8.85511	11.5421	7.9228	8.65552	6.40113	8.12091	11.3022	13.4373	6.94854	12.5458	11.8132	4.54184	8.37612	8.11732	4.13418	4.54482	3.34441	13.6619	10.9344
ARL2BP	14.5621	9.7655	6.5298	10.7059	34.4718	21.8157	7.44449	18.6147	21.7632	12.1758	24.6835	8.68068	21.0796	4.69125	11.2106	12.1863	37.8641	14.683	17.6414	15.6298	18.7343	23.6664	15.1441	9.22663	18.1403	19.5817	15.7939	12.9075	20.3891	11.8991	16.6934	30.0297	12.6982	9.30262	24.8264	19.0712	13.7567	18.1941	20.006	9.15737	28.3629	16.1495	9.90234	21.0343	8.03778	8.53162	8.04432	15.7117	11.6674
ARL3	2.47889	2.71535	4.38041	2.4761	3.56296	4.97139	1.7548	3.26764	3.3757	3.58315	3.34862	2.68467	2.21377	1.12888	5.12563	2.08739	4.75913	1.57993	2.79987	1.36481	1.52836	2.1682	3.40845	3.04371	2.22041	2.9778	1.64763	2.50189	2.16283	5.32724	3.35539	5.06865	3.16332	6.70473	1.18812	3.6321	2.53256	2.53399	3.42729	4.05915	1.65727	2.16703	2.938	2.48606	2.69525	0.892197	2.72604	2.76052	3.23353
ARL4A	3.70542	26.6287	5.92836	17.7417	14.3112	23.9496	2.94421	4.00607	10.0259	7.86218	4.67546	5.3438	2.54864	2.49457	8.82157	2.00421	14.9747	3.54637	2.24426	8.04136	4.17334	4.72516	3.24427	3.1186	9.37209	8.19405	22.9892	2.82777	2.74354	29.0919	3.16662	6.61372	2.94454	8.57988	3.29377	4.65051	4.6935	6.05012	3.42499	8.42872	3.21545	1.61489	4.49103	6.83306	3.84018	3.06287	5.18679	7.59297	3.34041
ARL4C	5.08311	11.0268	4.56917	2.45423	4.55453	0.618332	1.17285	11.4655	15.314	9.09956	7.84375	0.79535	11.9524	2.56951	2.26281	10.5525	10.3014	1.86321	12.312	12.9611	4.0565	0.825465	5.60646	12.7189	1.21235	8.79764	2.55627	3.74713	17.8794	35.0233	6.3946	20.6706	16.9947	0.958233	1.49809	2.3797	2.41663	11.0776	0.885488	3.1949	5.27667	1.35717	8.75357	13.2417	4.51281	13.9624	3.14116	9.08731	11.4583
ARL4D	10.6886	1.78548	19.9389	4.62016	1.08334	8.8978	23.4231	7.0449	20.2965	2.98241	2.70973	16.4523	17.8474	40.7582	2.57379	5.535	4.61863	36.6154	35.3119	20.4822	7.90766	5.17837	4.69743	6.53338	5.98525	14.6207	26.463	34.6028	13.0653	7.43825	13.6403	2.96358	20.2131	24.1615	13.3306	24.3127	22.8939	11.6276	4.58547	15.9299	9.20355	6.40018	12.3275	5.15994	5.61945	11.6543	18.4639	38.6831	28.72
ARL5A	10.5214	7.10855	8.61613	11.5755	14.8027	10.1781	4.38281	12.0075	13.874	11.6378	14.5751	9.23049	10.9212	6.05528	13.3873	6.19611	12.0854	5.05351	12.1771	10.5713	10.1178	12.6165	11.9356	10.3656	9.6524	8.14905	4.73048	10.7516	7.06435	6.80508	7.62171	10.4695	8.7052	8.65324	6.26881	17.4581	10.0877	10.5618	4.23586	15.5494	8.3937	8.6703	10.6936	10.827	7.14171	8.74254	9.64144	11.4515	7.02516
ARL5B	6.36318	8.15102	5.76277	11.7246	2.50924	2.61598	3.89182	5.79956	3.58861	9.87561	4.83143	8.91632	9.28261	13.013	5.36326	19.8325	3.83612	1.82401	7.5982	8.34821	2.76455	2.88321	1.67069	11.886	2.58988	1.87834	4.33636	5.599	4.02042	1.434	4.47014	3.15821	2.45222	2.78563	1.50643	2.58474	2.8967	2.9268	4.93106	4.90542	7.189	6.47995	7.21557	5.72384	6.05903	14.0692	7.70437	2.39518	5.19238
ARL5C	0.0689938	0	0	0.0720035	0.0753282	0	0	0	0	0.0642657	0	0	0.0214032	0	0	0.107594	0.0736044	0.0801544	0.0245192	0	0	0	0	0	0.0546581	0.0317147	0.061666	0	0	0	0	0.213261	0	0.0381491	0.110909	0.0713023	0.182746	0.362064	0.0500956	0.083162	0	0.0253723	0	0.0726189	0	0.0451396	0	0.200361	0
ARL6	1.86849	1.14655	1.15373	1.66745	2.64724	0.174912	0.628412	1.61603	2.08209	1.59782	2.26504	0.968373	1.02221	0.481308	1.24225	0.753938	2.25505	0.536575	1.25968	1.60934	0.407728	0.668689	1.42101	0.549943	0.167322	0.426003	0.31659	1.05754	0.398183	1.07863	0.896687	1.89991	0.411244	0.816622	0.765134	1.64378	0.815127	1.36192	0.781153	0.588972	1.33566	1.03755	1.07934	1.66817	0.77742	0.76877	1.04542	1.38835	0.665541
[truncated: 21,890 more rows]
[truncated: 178 more columns]
