# Supplementary material for: Genetic Analysis of Platelet-Related Genes in Hepatocellular Carcinoma Reveals a Novel Prognostic Signature and Determines PRKCD as the Potential Molecular Bridge
Source: Biol Proced Online. 2022 Dec 3;24:22. doi: 10.1186/s12575-022-00185-9 (PMC9719151; doi:10.1186/s12575-022-00185-9)
Supplement: Supplementary file 16 — Additional file 16: Supplementary file 6. The corresponding survival and pathological data in the ICGC-LIRI cohort. [file 12575_2022_185_MOESM16_ESM.xlsx]

## Sheet: Sheet1
id	futime	fustat	age	gender	Stage	Grade
DO23508	390	alive	79	female	2	II
DO23509	780	deceased	60	male	3	II
DO23510	870	alive	80	female	2	II-III
DO23511	180	deceased	83	female	3	III
DO23512	1260	alive	60	male	1	II
DO23513	1200	alive	76	male	3	II
DO23514	1290	alive	64	male	2	II
DO23515	1230	alive	71	male	2	III
DO23516	20	deceased	69	male	3	II
DO23517	1200	alive	62	male	2	I
DO23518	1320	alive	67	male	2	II
DO23519	630	alive	65	male	3	III
DO23521	1110	alive	63	male	3	II
DO23523	1080	alive	52	male	3	II
DO23524	1050	alive	71	female	2	II
DO23525	1050	alive	71	male	4	II-III
DO23526	1050	alive	66	male	3	II-III
DO23527	1050	alive	72	male	1	II
DO23528	1020	alive	45	female	2	II
DO23529	930	alive	72	male	4	II
DO23530	180	deceased	53	male	4	II
DO23531	900	alive	78	female	3	II
DO23532	960	alive	71	female	1	I-II
DO23533	900	alive	61	male	2	II-III
DO23534	840	alive	60	male	2	II-III
DO23535	960	alive	67	male	1	I
DO23536	930	alive	56	male	2	I
DO23537	900	deceased	79	male	2	III
DO23538	450	alive	67	male	2	I
DO23539	1110	alive	77	male	1	II
DO23540	750	alive	73	male	1	II
DO23541	930	alive	65	male	2	II
DO23542	960	alive	66	male	3	II
DO23543	1020	alive	63	male	2	II
DO23544	960	alive	67	male	2	II
DO23545	570	deceased	67	male	2	II
DO23546	1050	alive	63	male	2	I-II
DO23547	1020	alive	74	male	1	II
DO23548	840	alive	78	female	1	I
DO23549	990	alive	74	male	3	II
DO23550	990	alive	69	male	1	I
DO23551	150	deceased	73	male	3	II-III
DO23552	810	alive	80	female	1	II
DO45091	1320	deceased	56	male	2	II
DO45092	1200	deceased	62	male	4	III
DO45093	720	deceased	71	male	2	II-III
DO45094	1650	alive	76	male	3	I-II
DO45095	1620	alive	66	male	2	II
DO45096	1290	deceased	69	male	2	II
DO45097	1620	alive	69	male	3	II-III
DO45099	1590	alive	46	male	3	II
DO45101	1680	alive	63	male	2	I
DO45103	450	alive	47	male	3	II
DO45105	1680	alive	61	male	1	II
DO45107	1710	alive	63	female	2	I
DO45109	1590	alive	63	male	2	II
DO45111	1590	alive	74	male	2	I-II
DO45113	1560	alive	58	male	3	II-III
DO45115	840	alive	81	male	2	II-III
DO45117	1110	deceased	73	female	2	III
DO45119	510	deceased	74	male	3	III
DO45121	1530	alive	61	male	3	II-III
DO45123	570	deceased	78	female	2	I-II
DO45125	1680	alive	58	male	3	II
DO45127	420	deceased	73	male	3	II
DO45129	1470	alive	61	male	3	II
DO45131	360	deceased	53	male	4	II-III
DO45133	660	deceased	64	male	3	II
DO45135	1410	alive	77	male	1	II-III
DO45137	1320	alive	38	male	1	II-III
DO45139	1320	alive	63	male	3	II-III
DO45141	1320	alive	73	male	2	II
DO45143	1290	alive	69	male	3	II
DO45147	720	deceased	57	male	2	III
DO45149	1260	alive	70	female	2	I-II
DO45153	1380	alive	77	female	2	II
DO45155	2160	alive	69	male	2	II
DO45157	1980	alive	62	male	2	I
DO45159	1470	alive	65	male	3	II
DO45161	540	deceased	74	male	2	II
DO45163	960	alive	76	male	2	II
DO45165	690	alive	75	male	2	II
DO45167	1440	deceased	67	male	2	I
DO45169	1350	alive	74	male	3	II
DO45171	600	alive	56	male	3	II
DO45173	1170	alive	63	male	3	II-III
DO45175	1140	alive	74	male	2	II-III
DO45177	1260	alive	81	female	3	II
DO45179	600	alive	78	female	2	II
DO45181	1200	alive	84	female	2	II
DO45183	570	deceased	72	female	2	II
DO45185	600	alive	89	male	2	II
DO45187	1260	alive	32	female	1	II
DO45189	1200	alive	85	female	2	II
DO45191	1200	alive	61	female	2	II
DO45193	120	deceased	68	female	4	II
DO45195	390	alive	62	male	1
DO45197	1170	alive	51	male	2	III
DO45199	1350	alive	86	female	2	II
DO45201	900	alive	49	male	1	I
DO45203	1170	alive	71	female	2	II
DO45205	90	deceased	67	female	2	II
DO45207	1050	alive	68	male	1	I
DO45211	240	alive	76	male	3	II
DO45213	1200	alive	58	male	1	II
DO45215	1170	alive	65	male	2	II
DO45217	270	deceased	69	female	3	III
DO45219	1080	alive	78	male	2	II
DO45221	390	deceased	75	female	4	II-III
DO45223	1020	alive	67	male	4	II
DO45225	1050	alive	69	male	1	I
DO45227	1020	alive	57	female	2	II
DO45229	990	alive	74	male	1	II
DO45231	930	alive	84	male	2
DO45233	900	alive	83	male	3	II
DO45235	900	alive	68	female	1	II
DO45237	900	alive	58	male	2	II
DO45239	870	alive	42	male	2	II
DO45241	1080	alive	49	male	1	II
DO45243	930	alive	74	female	3
DO45245	240	deceased	75	female	2
DO45247	210	alive	31	female	2	II
DO45249	630	alive	57	male	1
DO45251	900	alive	57	female	2
DO45253	870	alive	50	male	2	II
DO45255	720	alive	81	male	3	I-III
DO45257	810	alive	46	male	3	II
DO45259	330	alive	65	male	3
DO45261	990	alive	74	male	3	II
DO45263	270	deceased	67	male	3	II
DO45265	1020	alive	73	male	3	III
DO45267	570	deceased	73	male	3	II-III
DO45269	750	alive	59	male	3	II-III
DO45273	480	alive	62	male	2	II
DO45275	10	deceased	65	male	3
DO45277	600	alive	64	male	3	II
DO45279	1290	alive	67	male	3
DO45281	750	alive	83	male	4	II
DO45283	510	alive	60	male	3
DO45285	480	alive	59	male	3
DO45287	390	alive	74	male	1
DO45289	360	alive	78	female	3
DO45297	1260	deceased	61	female	4
DO45299	1440	alive	70	female	1
DO45301	1440	deceased	56	male	2
DO45303	990	alive	62	female	3
DO45305	300	alive	66	male	4
DO45307	240	deceased	54	female	4
DO48672	450	alive	81	male	2	II
DO48674	1260	alive	80	male	2	II
DO48677	1140	alive	58	male	3	II
DO48679	1200	alive	72	male	2	II
DO48682	120	deceased	72	female	3	II-III
DO48693	900	alive	71	male	2	II
DO48695	720	alive	77	male	2	II-I
DO48697	810	deceased	64	female	2	II-III
DO48700	810	alive	78	female	2	II
DO48701	780	alive	78	male	2	II-III
DO48704	750	alive	68	female	3	II-III
DO48706	870	alive	72	male	2	II
DO48712	810	alive	50	male	2	II
DO48715	690	deceased	58	female	2	II
DO48716	720	alive	71	male	2	II-III
DO48717	180	deceased	54	male	4	II
DO48719	690	alive	80	male	2	II-III
DO48720	570	alive	62	female	2	II-III
DO48721	900	alive	58	female	1	II
DO48723	600	alive	73	male	1	III
DO48725	780	alive	66	male	1	II
DO48727	390	deceased	81	female	2	II
DO48728	150	alive	74	female	2	II-III
DO48730	630	alive	73	female	2	II
DO48732	630	alive	73	male	3	II
DO48733	600	alive	72	male	2	II
DO48736	600	alive	76	female	1	II
DO48737	720	alive	52	male	1	III
DO48741	240	alive	64	male	3	II
DO48742	600	alive	76	male	2	I
DO48743	570	alive	69	female	2	II
DO48746	570	alive	76	male	3	I
DO48747	540	alive	62	male	3	III
DO48751	480	deceased	68	male	2	III
DO48757	480	alive	68	female	3	II
DO48759	720	alive	73	male	3	I
DO48760	690	alive	70	female	2	I
DO48761	870	alive	55	male	2	I
DO50774	720	alive	68	female	2	II
DO50776	690	alive	75	male	1	II
DO50778	630	alive	60	male	4	III
DO50783	480	alive	62	male	3	II
DO50785	90	deceased	37	male	4	IV
DO50787	480	alive	63	male	3	II
DO50789	570	alive	73	female	2	III
DO50791	480	deceased	79	female	1	II-III
DO50793	540	alive	76	male	4	III
DO50798	30	deceased	77	male	3	II
DO50799	540	alive	66	female	2	II-III
DO50800	510	alive	74	male	2	I-II
DO50802	930	alive	49	male	2	II
DO50803	540	alive	62	female	1	II
DO50804	720	alive	81	male	2	I
DO50805	690	alive	72	male	2	III
DO50806	540	alive	70	male	4	III
DO50807	540	alive	67	male	1	II
DO50808	570	alive	68	male	2	III
DO50809	720	deceased	56	male	3	II
DO50811	450	alive	62	male	1	II
DO50813	420	alive	56	male	2	I-II
DO50814	420	alive	83	male	3	II-III
DO50815	150	alive	62	male	3	II-III
DO50816	390	alive	63	male	2	I-II
DO50817	390	alive	75	male	2	I-II
DO50818	510	alive	65	male	2	II
DO50819	510	alive	72	female	2	II
DO50820	510	alive	77	female	3	I
DO50822	510	alive	66	male	2	II
DO50825	390	alive	70	male	2	II
DO50829	570	alive	78	male	3	II
DO50832	90	alive	73	male	3	II
DO50839	330	alive	47	female	3	II
DO50840	330	alive	49	male	2	II-III
DO50844	300	alive	75	male	4	II-III
DO50845	210	alive	72	male	3	II
DO50850	720	alive	74	male	3	II
DO50855	570	alive	47	male	2	II
DO50857	210	alive	72	male	2	II
DO50859	180	alive	77	male	2	III
